# Supplementary material for: Integrated CIRCLE-seq with RNA-seq to decipher the quantity, localization, and functional features of eccDNA in AML
Source: Front Oncol. 2025 Nov 7;15:1701989. doi: 10.3389/fonc.2025.1701989 (PMC12634341; doi:10.3389/fonc.2025.1701989)
Supplement: Supplementary file 2 [file Table1.xlsx]

## Sheet: AML_vs_HD_up_go
ONTOLOGY	ID	Description	GeneRatio	BgRatio	pvalue	p.adjust	qvalue	geneID	Count
BP	GO:0060560	developmental growth involved in morphogenesis	94/3901	233/18903	4.43E-12	1.71E-08	1.61E-08	RASAL1/ULK1/DCLK1/MACF1/HSP90AA1/CYFIP1/FMN1/SPG11/SIN3A/IQGAP1/ST8SIA2/SYT17/NKD1/CDH1/IST1/PAFAH1B1/NDEL1/NTN1/TRPV2/ULK2/HNF1B/MAPT/SPAG9/RNF157/LPAR3/DCC/NEDD4L/STK11/SEMA6B/PTPRS/DNM2/UNC13A/MAG/CACNG7/ITSN2/CSF1/RTN4/NGF/TTL/EPB41L5/BMPR2/SLC23A2/CPNE1/SEMA4A/CRABP2/CDH4/DSCAM/CPNE9/TGFBR2/TNN/TNR/RYK/MAP3K13/SYT2/KDM5B/SEMA5A/MAP1B/FSTL4/CYFIP2/SLIT3/DRAXIN/CPNE5/PTK7/WASF1/ESR1/PRKN/DISC1…	94
BP	GO:0032535	regulation of cellular component size	132/3901	367/18903	5.40E-12	1.71E-08	1.61E-08	SSH1/ARPC3/CIT/ULK1/MACF1/SPTB/RIN3/EVL/HSP90AA1/CYFIP1/FMN1/SPTBN5/TMOD3/RAB3B/RAB11A/SIN3A/CLN3/SLC12A3/SLC12A4/CDH1/KANK4/IST1/PAFAH1B1/RAP1GAP2/NDEL1/NTN1/TRPV2/ULK2/SSH2/MAPT/CDC42EP4/GRB2/RPTOR/LPAR3/FHOD3/DCC/SEMA6B/PTPRS/VAV1/KANK3/DNM2/MAG/SPTBN4/ARHGAP35/CDC42EP5/PRKCE/RTN4/PLEK/ADD2/NCK2/NGF/TTL/MYO3B/BMPR2/VIL1/TMOD4/HCK/SEMA4A/SLC12A5/CRABP2/CDH4/KIRREL1/DSCAM/TRIOBP/BAIAP2L2/SHANK3/…	132
BP	GO:0010975	regulation of neuron projection development	152/3901	446/18903	1.66E-11	3.50E-08	3.29E-08	CUX2/FBXW8/ULK1/ATP8A2/MACF1/MFSD2A/STK24/PRKD1/PTPRF/SIPA1L1/CYFIP1/PTPN9/LRP8/MINAR1/NTRK3/EEF2K/DAB1/STX1B/CDH1/IST1/ROR1/FBXO31/CRK/RTN4RL1/PAFAH1B1/NDEL1/NTN1/ARHGAP44/TRPV2/ULK2/LRRC7/RETREG3/MAPT/TANC2/LPAR3/DCC/NEDD4L/STK11/SF3A2/MAP2K2/SEMA6B/PTPRS/CRTC1/SCN1B/MAG/NOVA2/ARHGAP35/KLK6/KLK8/BRSK1/ALK/RTN4/RAP1A/DGUOK/NGF/NFE2L2/ZNF804A/HECW2/BMPR2/EPHA4/NGEF/RAB17/KIF1A/CBFA2T2/SEMA4A/CRAB…	152
BP	GO:1990138	neuron projection extension	73/3901	172/18903	6.67E-11	1.06E-07	9.92E-08	RASAL1/ULK1/DCLK1/MACF1/HSP90AA1/CYFIP1/SPG11/SIN3A/IQGAP1/ST8SIA2/SYT17/CDH1/PAFAH1B1/NDEL1/NTN1/TRPV2/ULK2/MAPT/SPAG9/RNF157/NEDD4L/STK11/SEMA6B/PTPRS/DNM2/UNC13A/MAG/CACNG7/ITSN2/RTN4/TTL/BMPR2/SLC23A2/CPNE1/SEMA4A/CDH4/DSCAM/CPNE9/TNN/TNR/RYK/MAP3K13/SYT2/SEMA5A/MAP1B/CYFIP2/SLIT3/DRAXIN/CPNE5/WASF1/PRKN/DISC1/DBNL/AUTS2/LIMK1/SMURF1/PLXNA4/DPYSL2/RIMS2/SH3GL2/SEMA4D/LHX2/ABL1/OLFM1/SPAG6/NLG…	73
BP	GO:0007409	axonogenesis	147/3901	438/18903	1.26E-10	1.59E-07	1.50E-07	PTPN11/ULK1/ATP8A2/EPHA10/DCLK1/MACF1/SZT2/ATL1/SIPA1L1/NUMB/NRXN3/RPS6KA5/BCL11B/HSP90AA1/CYFIP1/MAP1A/SPG11/SIN3A/DAB1/SIAH1/CDH1/IST1/PAFAH1B1/NDEL1/NTN1/TRPV2/ULK2/ERBB2/CNTNAP1/MAPT/LAMA1/PTPRM/LPAR3/B4GALT6/RNF165/DCC/BCL2/STK11/MAP2K2/SEMA6B/PTPRS/DNM2/RAB8A/SCN1B/MAG/APLP1/SPTBN4/NUMBL/NOVA2/ARHGAP35/BRSK1/RAB10/SPAST/RTN4/B3GNT2/VAX2/NGF/TTL/GLI2/BMPR2/EPHA4/EFNA4/SEMA4A/CRABP2/NTRK1/BMP…	147
BP	GO:0061564	axon development	160/3901	490/18903	2.01E-10	2.12E-07	1.99E-07	PTPN11/ULK1/ATP8A2/EPHA10/DCLK1/MACF1/STK24/SZT2/ATL1/PTPRF/SIPA1L1/NUMB/NRXN3/RPS6KA5/BCL11B/HSP90AA1/CYFIP1/MAP1A/SPG11/SIN3A/MAPK8IP3/DAB1/SIAH1/MMP2/CDH1/IST1/RTN4RL1/PAFAH1B1/NDEL1/NTN1/TRPV2/ULK2/ERBB2/CNTNAP1/MAPT/LAMA1/PTPRM/LPAR3/B4GALT6/RNF165/DCC/BCL2/STK11/MAP2K2/SEMA6B/PTPRS/DNM2/RAB8A/SCN1B/MAG/APLP1/SPTBN4/NUMBL/NOVA2/ARHGAP35/KLK8/BRSK1/RAB10/SPAST/RTN4/B3GNT2/VAX2/NGF/TTL/GLI2/BM…	160
BP	GO:0050804	modulation of chemical synaptic transmission	148/3901	448/18903	3.86E-10	3.49E-07	3.28E-07	CUX2/GRIK3/JPH4/SIPA1L1/CYFIP1/APBA2/CHRNA7/MAP1A/USP8/UNC13C/LRP8/CHRNB4/RASGRF1/GRIN2A/SHISA9/PRKCB/CACNG3/CLN3/STX1B/CDH1/CALB2/ABR/P2RX1/ADORA2B/NF1/FBXL20/MPP2/MAPT/GIP/PPP1R9B/ACE/CELF4/DCC/CACNA1A/RAB8A/UNC13A/CRTC1/TSHZ3/SLC8A2/GRIN2D/PPFIA3/PRKCG/CACNG7/CACNG8/BRSK1/PRKCE/RAP1A/NGF/CACNB4/PNKD/EPHA4/PTPRA/DLGAP4/SYT11/STAU1/KCNB1/NTRK1/GRIK1/KCNJ10/MAPK1/BCR/SYN3/CACNG2/PLA2G6/NPTXR/PACS…	148
BP	GO:0099177	regulation of trans-synaptic signaling	148/3901	449/18903	4.60E-10	3.65E-07	3.42E-07	CUX2/GRIK3/JPH4/SIPA1L1/CYFIP1/APBA2/CHRNA7/MAP1A/USP8/UNC13C/LRP8/CHRNB4/RASGRF1/GRIN2A/SHISA9/PRKCB/CACNG3/CLN3/STX1B/CDH1/CALB2/ABR/P2RX1/ADORA2B/NF1/FBXL20/MPP2/MAPT/GIP/PPP1R9B/ACE/CELF4/DCC/CACNA1A/RAB8A/UNC13A/CRTC1/TSHZ3/SLC8A2/GRIN2D/PPFIA3/PRKCG/CACNG7/CACNG8/BRSK1/PRKCE/RAP1A/NGF/CACNB4/PNKD/EPHA4/PTPRA/DLGAP4/SYT11/STAU1/KCNB1/NTRK1/GRIK1/KCNJ10/MAPK1/BCR/SYN3/CACNG2/PLA2G6/NPTXR/PACS…	148
BP	GO:0007156	homophilic cell adhesion via plasma membrane adhesion molecules	69/3901	170/18903	2.21E-09	1.56E-06	1.46E-06	CDH3/CDH1/CDH13/CDH15/PECAM1/SDK2/PTPRM/CDH20/CEACAM1/NECTIN2/PTPRT/CDH22/CDH26/CDH4/DSCAM/CELSR1/CDHR4/CLSTN1/ROBO2/IGSF11/PIK3CB/CLSTN2/IGFN1/CNTN2/PCDHA1/PCDHA2/PCDHA3/PCDHA4/PCDHAC1/PCDHA5/PCDHA6/PCDHA7/PCDHA8/PCDHA9/PCDHA10/PCDHA11/PCDHA12/PCDHA13/PCDHGA12/PCDHGC3/PCDHGC4/PCDHGC5/PCDHGA1/PCDHGA2/PCDHGA3/PCDHGB1/PCDHGA4/PCDHGB2/PCDHGA5/PCDHGB3/PCDHGA6/PCDHGA7/PCDHGB4/PCDHGA8/PCDHGB5/PCDHGA9/P…	69
BP	GO:0048588	developmental cell growth	86/3901	229/18903	2.48E-09	1.57E-06	1.47E-06	RASAL1/ULK1/DCLK1/MACF1/HSP90AA1/CYFIP1/SPG11/SIN3A/AKAP13/IQGAP1/ST8SIA2/SYT17/CDH1/IST1/PAFAH1B1/NDEL1/NTN1/TRPV2/ULK2/MAPT/SPAG9/RNF157/LPAR3/DCC/NEDD4L/CTDP1/STK11/SEMA6B/PTPRS/DNM2/UNC13A/MAG/CACNG7/ITSN2/RTN4/NGF/TTL/BMPR2/SLC23A2/CPNE1/SEMA4A/CRABP2/CDH4/DSCAM/CPNE9/TGFBR2/ARIH2/TNN/TNR/RYK/MAP3K13/SYT2/SEMA5A/MAP1B/FSTL4/CYFIP2/SLIT3/DRAXIN/CPNE5/WASF1/PRKN/DISC1/DBNL/COBL/AUTS2/LIMK1/SMU…	86
BP	GO:0008361	regulation of cell size	72/3901	183/18903	4.94E-09	2.85E-06	2.67E-06	ULK1/MACF1/HSP90AA1/CYFIP1/SIN3A/CLN3/SLC12A3/SLC12A4/CDH1/IST1/PAFAH1B1/RAP1GAP2/NDEL1/NTN1/TRPV2/ULK2/MAPT/RPTOR/LPAR3/DCC/SEMA6B/PTPRS/VAV1/DNM2/MAG/ARHGAP35/RTN4/PLEK/NGF/TTL/BMPR2/SEMA4A/SLC12A5/CRABP2/CDH4/DSCAM/SHANK3/RHOA/TNR/RYK/MAP3K13/SLC12A7/SEMA5A/MAP1B/FSTL4/DRAXIN/DISC1/DBNL/LIMK1/SMURF1/SLC12A9/SLC26A5/AKT3/PLXNA4/DPYSL2/DEPTOR/SEMA4D/ABL1/TSC1/VAV2/OLFM1/WNK3/MSN/FGF13/KCNMA1/SLI…	72
BP	GO:0016049	cell growth	155/3901	493/18903	7.48E-09	3.95E-06	3.71E-06	RASAL1/KDM2B/ULK1/MEAF6/DCLK1/RB1/MACF1/MFSD2A/ESR2/PTCH2/FBLN5/MEG3/HSP90AA1/CYFIP1/INO80/SPG11/PML/SIN3A/MINAR1/AKAP13/IQGAP1/ST8SIA2/SYT17/CDH1/IST1/WFDC1/PAFAH1B1/TP53/NDEL1/NTN1/MYOCD/TRPV2/ULK2/CRLF3/ERBB2/MAPT/PPP1R9B/SPAG9/RNF157/TMC8/RPTOR/LPAR3/DCC/NEDD4L/BCL2/CTDP1/STK11/HDGFL2/SEMA6B/PTPRS/DNM2/SMARCA4/UNC13A/MAG/TGFB1/CEACAM1/PPP2R1A/CACNG7/ADAM17/ITSN2/RTN4/ST7L/NGF/TTL/EPB41L5/BMPR…	155
BP	GO:0050808	synapse organization	139/3901	432/18903	8.92E-09	4.34E-06	4.08E-06	CUX2/COL4A1/PTPRF/GPHN/SIPA1L1/CYFIP1/GABRB3/CHRNA7/SPG11/UNC13C/LRP8/MESD/NTRK3/ST8SIA2/DNAJA3/EEF2K/CLN3/SEZ6L2/CDH1/PAFAH1B1/CHRNB1/NTN1/ARHGAP44/ASIC2/ERBB2/CNTNAP1/MAPT/TANC2/SDK2/PALM/PTPRS/C3/INSR/ADGRL1/UNC13A/SLC8A2/PPFIA3/KLK8/ADD2/DCTN1/CACNB4/TANC1/ZNF804A/ERBB4/EPHA4/DOCK10/DNER/NGEF/RAB17/KIF1A/SEMA4A/STAU1/NTRK1/DSCAM/NOS1AP/CRKL/SEZ6L/NEFH/LMX1A/CACNG2/SHANK3/SETD5/LHFPL4/SLC6A1/W…	139
BP	GO:0022604	regulation of cell morphogenesis	107/3901	312/18903	1.12E-08	5.06E-06	4.75E-06	FGD6/CUX2/RASAL1/FBXW8/AGO4/MACF1/MFSD2A/ARHGEF7/SYNE3/CYFIP1/LRP8/SYT17/EEF2K/CFDP1/FBXO31/CRK/PAFAH1B1/MYH10/FMNL1/ITGB3/SPAG9/CDC42EP4/RNF157/NEDD4L/PALM/ARHGEF18/DNM2/UNC13A/ARHGAP35/MYH14/CACNG7/CDC42EP5/ZNF135/ITSN2/LIMS1/FMNL2/VIL1/EPHA4/SLC23A2/HCK/SEMA4A/CASS4/SS18L1/BRWD1/CRKL/MYH9/TRIOBP/PARVB/CPNE9/FGD5/CSPG5/PLXNB1/RHOA/DAG1/MAP3K13/ST6GAL1/MELTF/DLG1/SHROOM3/SYT2/SH3D19/CNTN2/MYO10/…	107
BP	GO:0050770	regulation of axonogenesis	63/3901	156/18903	1.37E-08	5.77E-06	5.42E-06	ULK1/MACF1/SIPA1L1/CYFIP1/DAB1/CDH1/IST1/PAFAH1B1/NDEL1/NTN1/TRPV2/ULK2/MAPT/LPAR3/DCC/STK11/MAP2K2/SEMA6B/PTPRS/MAG/ARHGAP35/BRSK1/RTN4/NGF/BMPR2/EPHA4/SEMA4A/CRABP2/CDH4/TIAM1/DSCAM/WNT7A/PLXNB1/TNR/ROBO2/RYK/MAP3K13/PAK2/SEMA5A/CNTN2/MAP1B/FSTL4/DRAXIN/UST/TIAM2/DISC1/DBNL/LIMK1/SMURF1/PLXNA4/BRAF/NTRK2/SEMA4D/PAK3/FGF13/SLIT1/ZFYVE27/SHTN1/BRSK2/EPHB2/LRRC4C/PAK1/DIP2B	63
BP	GO:0061387	regulation of extent of cell growth	48/3901	108/18903	2.02E-08	8.00E-06	7.51E-06	ULK1/MACF1/CYFIP1/SIN3A/CDH1/IST1/PAFAH1B1/NDEL1/NTN1/TRPV2/ULK2/MAPT/LPAR3/DCC/SEMA6B/PTPRS/DNM2/MAG/RTN4/NGF/TTL/BMPR2/SEMA4A/CRABP2/CDH4/DSCAM/TNR/RYK/MAP3K13/SEMA5A/MAP1B/FSTL4/DRAXIN/DISC1/DBNL/LIMK1/SMURF1/PLXNA4/DPYSL2/SEMA4D/ABL1/OLFM1/FGF13/SLIT1/ZFYVE27/SHTN1/CTTN/DIP2B	48
BP	GO:0043254	regulation of protein-containing complex assembly	131/3901	410/18903	3.77E-08	1.41E-05	1.32E-05	SSH1/ARPC3/PTPN11/CLIP1/ULK1/HMGB1/DNAJC15/RB1/ARHGEF7/SPTB/EVL/TAL1/HSP90AA1/TRABD2B/CYFIP1/FMN1/SPTBN5/VPS39/USP50/TMOD3/ABCA3/LCMT1/STX1B/KANK4/PLCG2/TP53/SSH2/MAPT/SKAP1/CDC42EP4/GRB2/TMC8/TBCD/LDLRAD4/FHOD3/TICAM1/KANK3/SPTBN4/TGFB1/EML2/PIH1D1/MED25/NR1H2/CDC42EP5/MAPRE3/PRKCE/PLEK/ADD2/DCTN1/TRABD2A/NCK2/CLASP1/VIL1/PRUNE1/TMOD4/FARP2/VPS16/HCK/PMEPA1/KIRREL1/DRG1/TRIOBP/BAIAP2L2/EP300/BIK…	131
BP	GO:1902903	regulation of supramolecular fiber organization	124/3901	384/18903	4.45E-08	1.56E-05	1.47E-05	SSH1/ARPC3/CIT/PXN/CLIP1/RB1/ARHGEF7/SPTB/EVL/CYFIP1/CHRNA7/FMN1/SPTBN5/MAP1A/TMOD3/CORO2B/HDGFL3/AKAP13/BMERB1/KANK4/TAOK1/SSH2/MAPT/PPM1E/CDC42EP4/GRB2/TBCD/FHOD3/ARHGEF18/KANK3/LDLR/COLGALT1/RHPN2/SPTBN4/EML2/ARHGAP35/CDC42EP5/ROCK2/MAPRE3/SPAST/PRKCE/PLEK/ADD2/ALMS1/DCTN1/ANKRD23/NCK2/CLASP1/TMEFF2/VIL1/PRUNE1/TMOD4/SPEF1/HCK/ARHGEF2/KIRREL1/PFDN2/NF2/DRG1/TRIOBP/BAIAP2L2/SHANK3/RHOA/PRKCD/AT…	124
BP	GO:0043087	regulation of GTPase activity	121/3901	376/18903	7.98E-08	2.57E-05	2.41E-05	FGD6/RASAL1/ARHGEF7/RASA3/RALGAPA1/SIPA1L1/RASGRP1/GNB5/TBC1D2B/RASGRF1/NTRK3/IQGAP1/CCL22/CCL17/MTSS2/ABR/CRK/PAFAH1B1/RAP1GAP2/NDEL1/ARHGAP44/ADAP2/NF1/CCL16/CCL18/ERBB2/RAPGEFL1/BCAS3/RGS9/TBC1D16/VAV1/CCL25/BCAR3/SIPA1L3/ARHGAP35/ASAP2/RAP1A/TBC1D8/MAP4K4/LIMS1/RAPGEF4/EPHA4/DOCK10/PIP5K1A/NGEF/SH3BP4/AGAP1/TGM2/NTRK1/TIAM1/RRP1B/CRKL/BCR/SGSM1/RANGAP1/TBC1D22A/IQSEC1/FGD5/TBC1D5/PLXNB1/RABGA…	121
BP	GO:0032271	regulation of protein polymerization	74/3901	201/18903	8.11E-08	2.57E-05	2.41E-05	SSH1/ARPC3/CLIP1/ARHGEF7/SPTB/EVL/HSP90AA1/CYFIP1/FMN1/SPTBN5/TMOD3/KANK4/SSH2/MAPT/CDC42EP4/GRB2/TBCD/FHOD3/KANK3/SPTBN4/EML2/CDC42EP5/MAPRE3/PRKCE/ADD2/DCTN1/NCK2/CLASP1/VIL1/PRUNE1/TMOD4/HCK/KIRREL1/DRG1/TRIOBP/BAIAP2L2/RHOA/PRKCD/NCK1/DLG1/ADD1/SLAIN2/CAMSAP2/LMOD1/MAP1B/CYFIP2/DAAM2/TTBK1/LATS1/DBNL/CCL26/AKAP9/BAIAP2L1/ARPC1A/MET/CAPZA2/DMTN/PTK2B/IQANK1/SLC39A12/CDK5RAP2/GSN/SPTAN1/ABL1/CA…	74
BP	GO:0043547	positive regulation of GTPase activity	96/3901	283/18903	1.13E-07	3.40E-05	3.19E-05	ARHGEF7/RALGAPA1/SIPA1L1/RASGRP1/GNB5/TBC1D2B/RASGRF1/NTRK3/CCL22/CCL17/MTSS2/ABR/CRK/RAP1GAP2/NDEL1/ADAP2/NF1/CCL16/CCL18/ERBB2/RAPGEFL1/BCAS3/RGS9/TBC1D16/VAV1/CCL25/BCAR3/SIPA1L3/ARHGAP35/ASAP2/RAP1A/TBC1D8/MAP4K4/LIMS1/RAPGEF4/DOCK10/PIP5K1A/NGEF/AGAP1/TGM2/NTRK1/TIAM1/CRKL/BCR/SGSM1/RANGAP1/TBC1D22A/IQSEC1/TBC1D5/PLXNB1/RABGAP1L/RALGPS2/RGL1/RASGEF1B/ARHGAP24/RASGRF2/RAPGEF6/ARAP3/RASGEF1C/N…	96
BP	GO:0001558	regulation of cell growth	132/3901	422/18903	1.33E-07	3.84E-05	3.60E-05	RASAL1/KDM2B/ULK1/MEAF6/RB1/MACF1/MFSD2A/ESR2/PTCH2/FBLN5/MEG3/CYFIP1/INO80/PML/SIN3A/MINAR1/SYT17/CDH1/IST1/WFDC1/PAFAH1B1/TP53/NDEL1/NTN1/MYOCD/TRPV2/ULK2/CRLF3/ERBB2/MAPT/PPP1R9B/SPAG9/RNF157/TMC8/RPTOR/LPAR3/DCC/NEDD4L/BCL2/CTDP1/STK11/HDGFL2/SEMA6B/PTPRS/DNM2/SMARCA4/UNC13A/MAG/TGFB1/CEACAM1/PPP2R1A/CACNG7/ADAM17/ITSN2/RTN4/ST7L/NGF/TTL/BMPR2/DNAJB2/SH3BP4/ING5/CSNK2A1/SLC23A2/PAK5/NDRG3/SGK…	132
BP	GO:0099637	neurotransmitter receptor transport	17/3901	24/18903	1.66E-07	4.58E-05	4.30E-05	RAB11A/CACNG3/STX1B/ARHGAP44/AP3D1/RAB8A/CACNG7/CACNG8/CACNG2/GRIP2/CLSTN1/CPLX1/NSG1/HIP1/SLC1A1/GRIPAP1/GRIP1	17
BP	GO:0099518	vesicle cytoskeletal trafficking	34/3901	71/18903	2.60E-07	6.87E-05	6.45E-05	MYO1H/BICDL1/DYNC1H1/RASGRP1/MYO5C/AP3S2/NDE1/CLN3/PAFAH1B1/KIF1C/NDEL1/MYO15A/MYO1D/TANC2/MYO5B/STK11/AP3D1/MYO1F/FNBP1L/BLOC1S3/MYO7B/MYO1B/KIF1A/KIF3B/TRAK1/FYCO1/HTT/KIF13A/PRKCZ/AP3M1/MYO7A/BORCS5/MYO1A/KIF5A	34
BP	GO:0030010	establishment of cell polarity	58/3901	150/18903	2.98E-07	7.56E-05	7.09E-05	HSP90AA1/CORO7/NDE1/PATJ/CRK/PAFAH1B1/NDEL1/ANKFN1/BCAS3/LLGL2/LAMA1/ALPK2/STK11/SIPA1L3/BRSK1/ROCK2/RAB10/DCTN1/CLASP1/PARD3B/SNX27/ARHGEF11/CRKL/MYH9/WNT7A/MAP4/RHOA/FRMD4B/HTT/GOLPH3/MAP1B/WWC1/RIPOR2/PTK7/UST/KIF25/CYTH3/KIF26B/MCPH1/PTK2B/PTK2/DOCK8/FRMD4A/CDK5RAP2/GSN/ABL1/MSN/FGF13/PARD3/PRKCZ/KIF20B/SHTN1/BRSK2/CDC42/INSC/NUMA1/FEZ1/JAM3	58
BP	GO:0051056	regulation of small GTPase mediated signal transduction	100/3901	305/18903	3.93E-07	9.58E-05	9.00E-05	RASAL1/SPATA13/MCF2L/RASA3/RALGAPA1/SIPA1L1/RASGRP1/RASGRF1/AKAP13/ABR/CRK/RAP1GAP2/ARHGAP44/NF1/ARHGAP23/PLEKHG5/VAV1/ARHGEF18/DNM2/KANK2/MYO9B/SIPA1L3/ARHGEF1/ARHGAP35/CSF1/STAMBP/MAP4K4/NGF/ARHGEF4/NGEF/GPR35/TGM2/ARHGEF2/ARFGEF2/NTRK1/ARHGEF11/TIAM1/ITSN1/ARHGAP30/BCR/CYTH4/ARHGAP8/SRGAP3/RAF1/IQSEC1/FGD5/DOCK3/ARHGEF3/RALGPS2/KALRN/PIK3CB/ARHGAP24/ARHGAP10/PLEKHG4B/TRIO/RASGRF2/PSD2/ARAP3/RI…	100
BP	GO:0007265	Ras protein signal transduction	112/3901	353/18903	5.32E-07	0.000124714	0.000117081	RASAL1/KSR2/RAB35/RB1/MCF2L/RASA3/PRKD1/CYFIP1/RASGRP1/USP50/USP8/RASGRF1/AKAP13/RIPOR1/CDH13/CRK/TP53/NTN1/ARHGAP44/KSR1/NF1/RAPGEFL1/CDC42EP4/GRB2/PLEKHG5/ARHGEF18/DNMT1/DNM2/KANK2/MYO9B/RAB4B/ARHGEF1/ARHGAP35/CDC42EP5/ROCK2/CSF1/RAP1A/STAMBP/MAP4K4/NGF/RAPGEF4/SETDB1/GPR35/FARP2/RIT1/ARHGEF2/ARFGEF2/NTRK1/ARHGEF11/TIAM1/CRKL/BCR/CYTH4/CELSR1/RAF1/IQSEC1/NKIRAS1/RHOA/NISCH/ARHGEF3/RALGPS2/MRAS/…	112
BP	GO:0048675	axon extension	49/3901	122/18903	6.49E-07	0.000146925	0.000137933	ULK1/DCLK1/MACF1/HSP90AA1/CYFIP1/SPG11/SIN3A/CDH1/PAFAH1B1/NDEL1/NTN1/TRPV2/ULK2/MAPT/SEMA6B/PTPRS/DNM2/MAG/RTN4/TTL/BMPR2/SEMA4A/CDH4/DSCAM/TNR/RYK/MAP3K13/SEMA5A/MAP1B/SLIT3/DRAXIN/DISC1/DBNL/AUTS2/LIMK1/SMURF1/PLXNA4/DPYSL2/SEMA4D/LHX2/ABL1/OLFM1/NLGN3/PPP3CB/SLIT1/ZFYVE27/SHTN1/CTTN/DIP2B	49
BP	GO:0098742	cell-cell adhesion via plasma-membrane adhesion molecules	93/3901	282/18903	7.41E-07	0.000155616	0.000146091	PTPRF/DAB1/ITGAL/CDH3/CDH1/CDH13/CDH15/PECAM1/MILR1/SDK2/PTPRM/CDH20/PTPRS/CD209/ICAM1/ADGRL1/MAG/CEACAM1/CD177/CEACAM19/NECTIN2/ACVR1/MMP24/PTPRT/CDH22/CDH26/CDH4/CLDN14/DSCAM/ARVCF/CELSR1/SELP/TGFBR2/CDHR4/CLSTN1/ROBO2/IGSF11/PIK3CB/CLSTN2/IGFN1/CNTN2/PCDHA1/PCDHA2/PCDHA3/PCDHA4/PCDHAC1/PCDHA5/PCDHA6/PCDHA7/PCDHA8/PCDHA9/PCDHA10/PCDHA11/PCDHA12/PCDHA13/PCDHGA12/PCDHGC3/PCDHGC4/PCDHGC5/PCDHGA1/P…	93
BP	GO:0016358	dendrite development	81/3901	237/18903	7.59E-07	0.000155616	0.000146091	CUX2/FBXW8/DCLK1/MFSD2A/SIPA1L1/CYFIP1/CHRNA7/MAP1A/MAPK6/LRP8/EEF2K/DAB1/FBXO31/CRK/PAFAH1B1/MINK1/NTN1/ARHGAP44/IGF2BP1/PPP1R9B/TANC2/DCC/NEDD4L/STK11/PTPRS/CRTC1/ALK/NCK2/HECW2/EPHA4/DOCK10/NGEF/RAB17/KIF1A/RERE/SLC12A5/BMP7/SS18L1/DSCAM/CRKL/SULT4A1/MAPK8IP2/SHANK3/IQSEC1/WNT7A/DNM3/RHOA/DGKG/PAK2/CAMSAP2/CTNND2/MAP1B/FSTL4/CAMK2A/ADGRB3/DISC1/SDK1/HECW1/DBNL/CAMK2B/COBL/CUX1/LZTS1/STAU2/ASAP…	81
BP	GO:0007015	actin filament organization	137/3901	454/18903	7.62E-07	0.000155616	0.000146091	HSP90B1/SSH1/MYO1H/ARPC3/CIT/PXN/RFLNA/SPTB/EVL/CYFIP1/FMN1/SPTBN5/TMOD3/MYO5C/CORO2B/CORO7/KANK4/GAS7/MPRIP/MYO15A/SSH2/MYO1D/SAMD14/PPP1R9B/PPM1E/CDC42EP4/GRB2/SPIRE1/FHOD3/MYO5B/BCL2/ARHGEF18/KANK3/MYO1F/TPM4/RHPN2/SPTBN4/ARHGAP35/CDC42EP5/NLRP5/ROCK2/PRKCE/PLEK/ADD2/ALMS1/NCK2/CLASP1/MYO7B/MYO1B/TMEFF2/VIL1/TMOD4/HCK/ARHGEF2/CASS4/KIRREL1/SPATC1L/MICAL3/NF2/TRIOBP/BAIAP2L2/SHANK3/RHOA/PRKCD/N…	137
BP	GO:0097484	dendrite extension	21/3901	36/18903	8.28E-07	0.000160123	0.000150322	RASAL1/CYFIP1/SYT17/SPAG9/RNF157/NEDD4L/STK11/UNC13A/CACNG7/ITSN2/SLC23A2/CPNE9/SYT2/CYFIP2/CPNE5/WASF1/PRKN/AUTS2/SMURF1/RIMS2/SH3GL2	21
BP	GO:0031346	positive regulation of cell projection organization	111/3901	352/18903	8.34E-07	0.000160123	0.000150322	CUX2/FBXW8/ATP8A2/MACF1/STK24/ARHGEF7/PRKD1/HSP90AA1/CYFIP1/LRP8/NTRK3/EEF2K/IST1/ROR1/FBXO31/PAFAH1B1/NDEL1/NTN1/TRPV2/LRRC7/RETREG3/MAPT/BCAS3/CDC42EP4/LPAR3/PALM/STK11/SF3A2/MAP2K2/FNBP1L/DNM2/CRTC1/SCN1B/MARK4/ARHGAP35/CDC42EP5/ALK/RAP1A/NGF/MYO3B/NFE2L2/ZNF804A/BMPR2/VIL1/EPHA4/CBFA2T2/CRABP2/NTRK1/BMP7/CDH4/SS18L1/TIAM1/DSCAM/EP300/DNM3/PLXNB1/TNN/ROBO2/NCK1/MAP3K13/HTT/SEMA5A/MAP1B/TENM2/N…	111
BP	GO:0032970	regulation of actin filament-based process	124/3901	406/18903	1.27E-06	0.000237469	0.000222934	SSH1/ARPC3/CIT/PXN/FRMD6/SPTB/EVL/CYFIP1/FMN1/SPTBN5/TMOD3/CORO2B/AKAP13/NTRK3/IQGAP1/KANK4/CRK/ARHGAP44/TAOK1/SSH2/JUP/ITGB3/PPM1E/BCAS3/CDC42EP4/GRB2/FHOD3/ARHGEF18/KANK3/RHPN2/SPTBN4/ARHGAP35/CDC42EP5/ROCK2/PRKCE/PLEK/ADD2/ALMS1/ANKRD23/NCK2/CLASP1/MYO3B/TMEFF2/VIL1/TMOD4/HCK/KIRREL1/TRPM2/NF2/MYH9/TRIOBP/BAIAP2L2/CELSR1/SHANK3/SCN5A/RHOA/PRKCD/NCK1/PAK2/DLG1/ADD1/BST1/LIMCH1/ANK2/LMOD1/ARFIP1…	124
BP	GO:0046847	filopodium assembly	32/3901	69/18903	1.42E-06	0.000257491	0.00024173	FGD6/SPATA13/CLN3/ARHGAP44/PPP1R9B/BCAS3/PALM/FNBP1L/ARHGEF4/MYO3B/RAB17/SPEF1/PPP1R16B/TRPM2/FGD5/DNM3/PRKCD/MYO10/TENM2/RIPOR2/DAAM2/DMTN/STAU2/SPAG6/CAPZB/NEURL1/CDC42/EPHB2/ARAP1/VSTM5/AGRN/RAB3IP	32
BP	GO:0030705	cytoskeleton-dependent intracellular transport	72/3901	208/18903	1.80E-06	0.000310614	0.000291603	MYO1H/BICDL1/LAMP1/CCDC88C/DYNC1H1/AGBL4/RASGRP1/MAP1A/SPG11/MYO5C/AP3S2/IFT140/MAPK8IP3/CLUAP1/NDE1/CLN3/TERF2/PAFAH1B1/KIF1C/NDEL1/MYO15A/RHOT1/MYO1D/MAPT/TANC2/MYO5B/STK11/AP3D1/MYO1F/FNBP1L/HOOK2/BLOC1S3/WDR35/SPAST/MYO7B/MYO1B/KIF1A/KIF3B/IFT52/STAU1/NEFH/SUN2/TRAK1/FYCO1/IFT122/KIF1B/PEX14/HTT/MYO10/MAP1B/KIF13A/WASF1/SUN1/IFT22/COPG2/KIF28P/HOOK3/STAU2/IFT74/PRKCZ/AP3M1/ARL3/BORCS7/KIF17/C…	72
BP	GO:0032956	regulation of actin cytoskeleton organization	113/3901	365/18903	1.81E-06	0.000310614	0.000291603	SSH1/ARPC3/CIT/PXN/SPTB/EVL/CYFIP1/FMN1/SPTBN5/TMOD3/CORO2B/AKAP13/NTRK3/IQGAP1/KANK4/CRK/ARHGAP44/TAOK1/SSH2/ITGB3/PPM1E/BCAS3/CDC42EP4/GRB2/FHOD3/ARHGEF18/KANK3/RHPN2/SPTBN4/ARHGAP35/CDC42EP5/ROCK2/PRKCE/PLEK/ADD2/ALMS1/ANKRD23/NCK2/CLASP1/MYO3B/TMEFF2/VIL1/TMOD4/HCK/KIRREL1/TRPM2/NF2/TRIOBP/BAIAP2L2/CELSR1/SHANK3/RHOA/PRKCD/NCK1/PAK2/DLG1/ADD1/BST1/LIMCH1/LMOD1/ARFIP1/SEMA5A/IQGAP2/RHOBTB3/PAM…	113
BP	GO:0030516	regulation of axon extension	39/3901	93/18903	2.49E-06	0.000415333	0.000389912	MACF1/CYFIP1/SIN3A/CDH1/PAFAH1B1/NDEL1/NTN1/TRPV2/MAPT/SEMA6B/PTPRS/DNM2/MAG/RTN4/TTL/BMPR2/SEMA4A/CDH4/DSCAM/TNR/RYK/MAP3K13/SEMA5A/MAP1B/DRAXIN/DISC1/DBNL/LIMK1/SMURF1/PLXNA4/DPYSL2/SEMA4D/ABL1/OLFM1/SLIT1/ZFYVE27/SHTN1/CTTN/DIP2B	39
BP	GO:0110053	regulation of actin filament organization	90/3901	278/18903	2.66E-06	0.000432242	0.000405786	SSH1/ARPC3/CIT/PXN/SPTB/EVL/CYFIP1/FMN1/SPTBN5/TMOD3/CORO2B/KANK4/SSH2/PPM1E/CDC42EP4/GRB2/FHOD3/ARHGEF18/KANK3/RHPN2/SPTBN4/ARHGAP35/CDC42EP5/ROCK2/PRKCE/PLEK/ADD2/ALMS1/NCK2/CLASP1/TMEFF2/VIL1/TMOD4/HCK/KIRREL1/NF2/TRIOBP/BAIAP2L2/SHANK3/RHOA/PRKCD/NCK1/PAK2/DLG1/ADD1/LIMCH1/LMOD1/ARFIP1/SEMA5A/SYNPO/CYFIP2/DAAM2/WASF1/LATS1/PRKN/DBNL/LIMK1/CCL26/BAIAP2L1/ARPC1A/MET/CAPZA2/BRAF/ARHGEF5/DLC1/DMT…	90
BP	GO:0016311	dephosphorylation	110/3901	357/18903	3.16E-06	0.000500584	0.000469945	HSP90B1/NUAK1/SSH1/PTPN11/SPPL3/INPP5B/PPP2R3C/PTPRF/PPP2R5E/SGPP1/PPP1R36/PPP4R3A/PPP2R5C/CHRM5/PPP1R14D/PTPN9/IQGAP1/PLPP3/PDPR/YWHAE/SMG6/SSH2/DUSP14/PPP1R9B/PPM1E/PPM1D/PTPRM/RPRD1A/BCL2/CTDP1/STK11/RPAP2/PTPRS/CAMTA1/TIMM50/TGFB1/PPM1N/PPP5C/VRK3/CD33/PPP2R1A/ROCK2/PPM1B/PLEK/PTPN4/MGAT5/INPP5D/PTPRA/PPP1R16B/PTPRT/SMG5/FCRL3/TPTE/PPP6R2/MTMR14/CDC25A/PRKCD/PTPRG/NCK1/PXYLP1/PPM1L/NCEH1/HTT/…	110
BP	GO:0007163	establishment or maintenance of cell polarity	78/3901	234/18903	3.57E-06	0.000551203	0.000517466	HSP90AA1/CDC42BPB/CORO7/NDE1/PATJ/CRK/PAFAH1B1/NDEL1/LRRC7/ANKFN1/BCAS3/LLGL2/LAMA1/MTCL1/ALPK2/PARD6G/STK11/SIPA1L3/SPINT2/ARHGAP35/BRSK1/ROCK2/RAB10/DCTN1/CLASP1/PARD3B/SNX27/LMNA/ARHGEF11/CRKL/MYH9/PARVB/WNT7A/MAP4/RHOA/FRMD4B/KIAA1614/DLG1/HTT/GOLPH3/MAP1B/RHOBTB3/CTNNA1/WWC1/CAP2/RIPOR2/PTK7/UST/KIF25/CYTH3/KIF26B/MCPH1/PTK2B/ANK1/PTK2/DOCK8/FRMD4A/CDK5RAP2/GSN/LHX2/ABL1/MSN/FGF13/PARD3/PRKC…	78
BP	GO:0006470	protein dephosphorylation	85/3901	261/18903	3.83E-06	0.000577254	0.000541922	HSP90B1/NUAK1/SSH1/PTPN11/SPPL3/PTPRF/PPP2R5E/PPP4R3A/PPP2R5C/PPP1R14D/PTPN9/PDPR/YWHAE/SSH2/DUSP14/PPP1R9B/PPM1E/PPM1D/PTPRM/RPRD1A/BCL2/CTDP1/STK11/RPAP2/PTPRS/CAMTA1/TIMM50/TGFB1/PPM1N/PPP5C/VRK3/CD33/PPP2R1A/ROCK2/PPM1B/PTPN4/MGAT5/PTPRA/PPP1R16B/PTPRT/FCRL3/TPTE/PPP6R2/CDC25A/PRKCD/PTPRG/NCK1/PPM1L/NCEH1/HTT/SSU72/ADORA1/CDC25C/DUSP22/PPP2R5D/GNA12/PPIA/STYXL1/MAGI2/PTPRN2/DLC1/MTMR7/PPP2CB/…	85
BP	GO:0072384	organelle transport along microtubule	37/3901	88/18903	4.15E-06	0.000602527	0.000565648	BICDL1/LAMP1/DYNC1H1/AGBL4/RASGRP1/AP3S2/NDE1/CLN3/PAFAH1B1/KIF1C/NDEL1/RHOT1/MAPT/STK11/AP3D1/BLOC1S3/SPAST/KIF1A/KIF3B/NEFH/TRAK1/FYCO1/PEX14/HTT/MAP1B/KIF13A/WASF1/SUN1/COPG2/KIF28P/PRKCZ/AP3M1/BORCS7/CDC42/FEZ1/BORCS5/KIF5A	37
BP	GO:1902414	protein localization to cell junction	40/3901	98/18903	4.19E-06	0.000602527	0.000565648	MAP1A/RAB11A/MAPK8IP3/GRIN2A/CACNG3/STX1B/JAK1/ARHGAP44/ASIC2/MAPT/PECAM1/TJP3/ARHGEF18/RAB8A/CACNG7/RAP1A/STAU1/CACNG2/WNT7A/GRIP2/DAG1/BSN/CLSTN1/PAK2/DLG1/CPLX1/NSG1/HOMER1/MAPK9/STAU2/GRIPAP1/IQSEC2/PRKCZ/DLG5/NRXN2/DLG2/NECTIN1/JAM3/KIF5A/GRIP1	40
BP	GO:0035418	protein localization to synapse	31/3901	69/18903	4.74E-06	0.000667387	0.000626538	MAP1A/RAB11A/MAPK8IP3/GRIN2A/CACNG3/STX1B/ARHGAP44/ASIC2/MAPT/RAB8A/CACNG7/RAP1A/STAU1/CACNG2/WNT7A/GRIP2/DAG1/BSN/CLSTN1/DLG1/CPLX1/NSG1/HOMER1/STAU2/GRIPAP1/IQSEC2/PRKCZ/NRXN2/DLG2/KIF5A/GRIP1	31
BP	GO:0044089	positive regulation of cellular component biogenesis	144/3901	498/18903	5.49E-06	0.000755681	0.000709428	CUX2/PXN/CLIP1/ULK1/EVL/TAL1/STIL/DYNC1H1/HSP90AA1/TRABD2B/CYFIP1/FMN1/USP50/SIN3A/ST8SIA2/ABCA3/ATF7IP2/EEF2K/CNOT1/NPHP4/PLCG2/TP53/NDEL1/ASIC2/PIP4K2B/BECN1/MAPT/SKAP1/PPM1E/BCAS3/WIPI1/CDC42EP4/GRB2/HGS/PALM/FNBP1L/DNMT1/DNM2/TGFB1/MARK4/ARHGAP35/PIH1D1/MED25/NR1H2/CDC42EP5/ROCK2/PRKCE/PLEK/DCTN1/TRABD2A/MAP4K4/NCK2/LIMS1/EPB41L5/CLASP1/MYO3B/VIL1/SETDB1/HCK/SEMA4A/NTRK1/BMP7/KIRREL1/NF2/DRG1…	144
BP	GO:0048167	regulation of synaptic plasticity	70/3901	207/18903	6.30E-06	0.000849693	0.000797686	JPH4/SIPA1L1/CHRNA7/MAP1A/UNC13C/RASGRF1/GRIN2A/SHISA9/CLN3/CALB2/NF1/MPP2/MAPT/GIP/ACE/RAB8A/CRTC1/TSHZ3/SLC8A2/GRIN2D/PPFIA3/PRKCG/BRSK1/EPHA4/STAU1/KCNB1/KCNJ10/MAPK1/SHANK3/HRH1/ERC2/TNR/IGSF11/NSG1/SORCS2/CD38/ADORA1/CNTN2/MAP1B/RASGRF2/CAMK2A/GRIA1/CPLX2/MIR320B2/PRKAR1B/GRID2IP/CAMK2B/YWHAG/BRAF/LZTS1/PTK2B/STAU2/RIMS2/ADCY8/SLC1A1/SLC24A2/NTRK2/STXBP1/ABL1/PRKCZ/EGR2/PPP3CB/CPEB3/NEURL1/S…	70
BP	GO:0050773	regulation of dendrite development	41/3901	103/18903	6.72E-06	0.000886843	0.000832562	CUX2/FBXW8/MFSD2A/SIPA1L1/CYFIP1/LRP8/EEF2K/FBXO31/CRK/PAFAH1B1/DCC/NEDD4L/STK11/CRTC1/ALK/HECW2/EPHA4/RAB17/BMP7/SS18L1/CRKL/RHOA/DGKG/CAMSAP2/ADGRB3/HECW1/DBNL/CAMK2B/COBL/CUX1/LZTS1/STAU2/PTPRD/CAMK1D/SEMA4D/DAB2IP/ABL1/PAK3/KNDC1/EPHB2/FAT3	41
BP	GO:0008154	actin polymerization or depolymerization	68/3901	200/18903	6.90E-06	0.000892277	0.000837663	SSH1/ARPC3/CIT/SPTB/EVL/CYFIP1/FMN1/SPTBN5/TMOD3/CORO7/KANK4/GAS7/SSH2/PPP1R9B/CDC42EP4/GRB2/SPIRE1/FHOD3/KANK3/SPTBN4/ARHGAP35/CDC42EP5/PRKCE/PLEK/ADD2/NCK2/VIL1/TMOD4/HCK/KIRREL1/SPATC1L/MICAL3/TRIOBP/BAIAP2L2/RHOA/PRKCD/NCK1/DLG1/ADD1/LMOD1/SEMA5A/CYFIP2/DAAM2/ENAH/WASF1/LATS1/DBNL/COBL/CCL26/BAIAP2L1/ARPC1A/CAPZA2/DMTN/PTK2B/IQANK1/JAK2/GSN/SPTAN1/ABL1/PAK3/SVIL/WASHC2C/CAPZB/MICAL2/CDC42EP2/…	68
BP	GO:0051258	protein polymerization	89/3901	281/18903	8.09E-06	0.00102471	0.000961993	SSH1/ARPC3/CLIP1/ARHGEF7/TUBGCP3/SPTB/EVL/HSP90AA1/CYFIP1/FMN1/SPTBN5/TMOD3/HDGFL3/CORO7/NDE1/KANK4/NDEL1/GAS7/SSH2/RNF135/MAPT/CDC42EP4/GRB2/CCDC57/TBCD/SPIRE1/FHOD3/KANK3/SPTBN4/EML2/CDC42EP5/MAPRE3/PRKCE/ADD2/DCTN1/NCK2/CLASP1/VIL1/PRUNE1/TMOD4/HCK/KIRREL1/DRG1/TRIOBP/BAIAP2L2/TUBGCP6/RHOA/PRKCD/NCK1/DLG1/ADD1/SLAIN2/CAMSAP2/LMOD1/MAP1B/CYFIP2/DAAM2/TTBK1/WASF1/LATS1/PRKN/DBNL/COBL/CCL26/AKAP9…	89
BP	GO:0030833	regulation of actin filament polymerization	51/3901	140/18903	1.12E-05	0.00136389	0.00128041	SSH1/ARPC3/SPTB/EVL/CYFIP1/FMN1/SPTBN5/TMOD3/KANK4/SSH2/CDC42EP4/GRB2/FHOD3/KANK3/SPTBN4/CDC42EP5/PRKCE/ADD2/NCK2/VIL1/TMOD4/HCK/KIRREL1/TRIOBP/BAIAP2L2/RHOA/PRKCD/NCK1/DLG1/ADD1/LMOD1/CYFIP2/DAAM2/LATS1/DBNL/CCL26/BAIAP2L1/ARPC1A/CAPZA2/DMTN/PTK2B/IQANK1/GSN/SPTAN1/PAK3/SVIL/WASHC2C/CAPZB/CDC42EP2/SPTBN2/CTTN	51
BP	GO:0050772	positive regulation of axonogenesis	33/3901	78/18903	1.15E-05	0.00136389	0.00128041	MACF1/CYFIP1/IST1/PAFAH1B1/NDEL1/NTN1/TRPV2/MAPT/LPAR3/STK11/MAP2K2/NGF/BMPR2/CRABP2/CDH4/TIAM1/DSCAM/PLXNB1/ROBO2/MAP3K13/SEMA5A/MAP1B/TIAM2/DISC1/DBNL/LIMK1/SMURF1/PLXNA4/BRAF/NTRK2/SEMA4D/ZFYVE27/SHTN1	33
BP	GO:1903539	protein localization to postsynaptic membrane	19/3901	35/18903	1.17E-05	0.00136389	0.00128041	RAB11A/GRIN2A/CACNG3/STX1B/ARHGAP44/RAB8A/CACNG7/RAP1A/CACNG2/GRIP2/DAG1/CLSTN1/DLG1/CPLX1/NSG1/GRIPAP1/IQSEC2/PRKCZ/GRIP1	19
BP	GO:0030832	regulation of actin filament length	57/3901	162/18903	1.18E-05	0.00136389	0.00128041	SSH1/ARPC3/CIT/SPTB/EVL/CYFIP1/FMN1/SPTBN5/TMOD3/KANK4/SSH2/CDC42EP4/GRB2/FHOD3/KANK3/SPTBN4/ARHGAP35/CDC42EP5/PRKCE/PLEK/ADD2/NCK2/MYO3B/VIL1/TMOD4/HCK/KIRREL1/TRIOBP/BAIAP2L2/RHOA/PRKCD/NCK1/DLG1/ADD1/LMOD1/SEMA5A/CYFIP2/DAAM2/LATS1/DBNL/CCL26/BAIAP2L1/ARPC1A/CAPZA2/DMTN/PTK2B/IQANK1/GSN/SPTAN1/PAK3/SVIL/WASHC2C/CAPZB/CDC42EP2/SPTBN2/CTTN/LIMA1	57
BP	GO:0043244	regulation of protein-containing complex disassembly	47/3901	126/18903	1.18E-05	0.00136389	0.00128041	MTRF1/SPTB/SPTBN5/MAP1A/TMOD3/HDGFL3/CLEC16A/BMERB1/CLN3/TAOK1/CALCOCO2/INSR/SHFL/SPTBN4/SPAST/PLEK/ADD2/CLASP1/VIL1/TMOD4/SPEF1/ARHGEF2/TOM1/TRIOBP/FYCO1/ATXN7/ADD1/CAMSAP2/LMOD1/SEMA5A/MAP1B/ATG5/CAPZA2/DMTN/IQANK1/GSN/GLE1/SPTAN1/SETX/CAMSAP1/TBC1D25/SVIL/FGF13/WASHC2C/CAPZB/SPTBN2/LIMA1	47
BP	GO:0097120	receptor localization to synapse	26/3901	56/18903	1.32E-05	0.00149566	0.00140411	ANKS1B/GPHN/RAB11A/CACNG3/STX1B/ARHGAP44/LRRC7/RAB8A/CACNG7/CACNG8/RAP1A/KIF3B/CACNG2/GRIP2/DAG1/CLSTN1/DLG1/CPLX1/NSG1/GRIPAP1/IQSEC2/PRKCZ/KIF17/DLG2/KIF5A/GRIP1	26
BP	GO:0008064	regulation of actin polymerization or depolymerization	56/3901	159/18903	1.35E-05	0.00150276	0.00141078	SSH1/ARPC3/CIT/SPTB/EVL/CYFIP1/FMN1/SPTBN5/TMOD3/KANK4/SSH2/CDC42EP4/GRB2/FHOD3/KANK3/SPTBN4/ARHGAP35/CDC42EP5/PRKCE/PLEK/ADD2/NCK2/VIL1/TMOD4/HCK/KIRREL1/TRIOBP/BAIAP2L2/RHOA/PRKCD/NCK1/DLG1/ADD1/LMOD1/SEMA5A/CYFIP2/DAAM2/LATS1/DBNL/CCL26/BAIAP2L1/ARPC1A/CAPZA2/DMTN/PTK2B/IQANK1/GSN/SPTAN1/PAK3/SVIL/WASHC2C/CAPZB/CDC42EP2/SPTBN2/CTTN/LIMA1	56
BP	GO:1901880	negative regulation of protein depolymerization	31/3901	72/18903	1.38E-05	0.00150276	0.00141078	SPTB/SPTBN5/TMOD3/HDGFL3/BMERB1/TAOK1/SPTBN4/ADD2/CLASP1/VIL1/TMOD4/SPEF1/ARHGEF2/TRIOBP/ATXN7/ADD1/CAMSAP2/LMOD1/MAP1B/CAPZA2/DMTN/IQANK1/GSN/SPTAN1/CAMSAP1/SVIL/FGF13/WASHC2C/CAPZB/SPTBN2/LIMA1	31
BP	GO:0099072	regulation of postsynaptic membrane neurotransmitter receptor levels	28/3901	63/18903	1.73E-05	0.00186009	0.00174624	GPHN/NUMB/RAB11A/CACNG3/GSG1L/STX1B/ARHGAP44/ITGB3/RAB8A/AP2S1/CACNG7/CACNG8/RAP1A/CACNG2/GRIP2/DNM3/DAG1/CLSTN1/DRD3/DLG1/CPLX1/NSG1/GRIPAP1/IQSEC2/PRKCZ/AP2A2/CTNND1/GRIP1	28
BP	GO:0062237	protein localization to postsynapse	19/3901	36/18903	2.01E-05	0.00211774	0.00198812	RAB11A/GRIN2A/CACNG3/STX1B/ARHGAP44/RAB8A/CACNG7/RAP1A/CACNG2/GRIP2/DAG1/CLSTN1/DLG1/CPLX1/NSG1/GRIPAP1/IQSEC2/PRKCZ/GRIP1	19
BP	GO:0051489	regulation of filopodium assembly	24/3901	51/18903	2.13E-05	0.00221242	0.002077	CLN3/ARHGAP44/BCAS3/PALM/FNBP1L/MYO3B/RAB17/PPP1R16B/TRPM2/DNM3/PRKCD/MYO10/TENM2/RIPOR2/DAAM2/DMTN/STAU2/CAPZB/NEURL1/CDC42/EPHB2/ARAP1/AGRN/RAB3IP	24
BP	GO:0047496	vesicle transport along microtubule	22/3901	45/18903	2.21E-05	0.00225451	0.00211652	BICDL1/DYNC1H1/RASGRP1/AP3S2/NDE1/CLN3/PAFAH1B1/KIF1C/NDEL1/STK11/AP3D1/BLOC1S3/KIF1A/KIF3B/TRAK1/FYCO1/HTT/KIF13A/PRKCZ/AP3M1/BORCS5/KIF5A	22
BP	GO:0030041	actin filament polymerization	58/3901	170/18903	2.82E-05	0.0028318	0.00265847	SSH1/ARPC3/SPTB/EVL/CYFIP1/FMN1/SPTBN5/TMOD3/CORO7/KANK4/GAS7/SSH2/CDC42EP4/GRB2/SPIRE1/FHOD3/KANK3/SPTBN4/CDC42EP5/PRKCE/ADD2/NCK2/VIL1/TMOD4/HCK/KIRREL1/TRIOBP/BAIAP2L2/RHOA/PRKCD/NCK1/DLG1/ADD1/LMOD1/CYFIP2/DAAM2/WASF1/LATS1/DBNL/COBL/CCL26/BAIAP2L1/ARPC1A/CAPZA2/DMTN/PTK2B/IQANK1/JAK2/GSN/SPTAN1/ABL1/PAK3/SVIL/WASHC2C/CAPZB/CDC42EP2/SPTBN2/CTTN	58
BP	GO:1903861	positive regulation of dendrite extension	14/3901	23/18903	3.02E-05	0.00298684	0.00280403	RASAL1/SYT17/RNF157/NEDD4L/UNC13A/CACNG7/ITSN2/SLC23A2/CPNE9/SYT2/CPNE5/PRKN/SMURF1/RIMS2	14
BP	GO:1901879	regulation of protein depolymerization	35/3901	88/18903	3.15E-05	0.00304018	0.0028541	SPTB/SPTBN5/MAP1A/TMOD3/HDGFL3/BMERB1/TAOK1/SPTBN4/SPAST/PLEK/ADD2/CLASP1/VIL1/TMOD4/SPEF1/ARHGEF2/TRIOBP/ATXN7/ADD1/CAMSAP2/LMOD1/SEMA5A/MAP1B/CAPZA2/DMTN/IQANK1/GSN/SPTAN1/CAMSAP1/SVIL/FGF13/WASHC2C/CAPZB/SPTBN2/LIMA1	35
BP	GO:0048013	ephrin receptor signaling pathway	24/3901	52/18903	3.19E-05	0.00304018	0.0028541	ANKS1B/PTPN11/EPHA10/ARHGEF7/SIPA1L1/NTRK3/MMP2/CRK/NCK2/EPHA4/NGEF/EFNA4/NTRK1/TIAM1/KALRN/NCK1/RBPJ/ANKS1A/LYN/PTK2/PAK3/EPHA2/EPHB2/PAK1	24
BP	GO:0007018	microtubule-based movement	120/3901	415/18903	3.22E-05	0.00304018	0.0028541	CFAP54/CCDC63/BICDL1/DNAH10/INPP5B/LAMP1/DNAAF2/DYNC1H1/KLC1/AGBL4/RASGRP1/STARD9/MAP1A/CATSPER2/SPG11/SORD/KIF7/AP3S2/IFT140/MAPK8IP3/CLUAP1/TEKT5/NDE1/DNAH3/CLN3/DRC7/KIFC3/TERF2/NPHP4/DNAAF1/PAFAH1B1/KIF1C/DNAH2/NDEL1/DNAH9/RHOT1/MAPT/TTLL6/DNAI2/QRICH2/DNAH17/CCDC40/CFAP53/STK11/AP3D1/CATSPERD/BLOC1S3/RSPH6A/WDR35/ADCY3/KIF3C/SPAST/CFAP221/DNAH7/C2CD6/CCNYL1/DAW1/KIF1A/SPEF1/KIF16B/CFAP61/KIF…	120
BP	GO:0035249	synaptic transmission, glutamatergic	39/3901	102/18903	3.33E-05	0.00309945	0.00290974	GRIK3/UNC13C/GRIN2A/CACNG3/CLN3/P2RX1/NF1/UNC13A/TSHZ3/GRIN2D/CACNG7/CACNG8/SLC1A4/CACNB4/NTRK1/GRIK1/CACNG2/PLA2G6/MAPK8IP2/SHANK3/GRM7/TNR/DRD3/ADORA1/HOMER1/GRM6/GRM4/GRM1/PRKN/DISC1/DGKI/PTK2B/UNC13B/ROR2/STXBP1/NLGN3/GRID1/GRIK4/LRRK2	39
BP	GO:0060996	dendritic spine development	36/3901	92/18903	3.70E-05	0.00339619	0.00318833	CUX2/SIPA1L1/MAPK6/LRP8/EEF2K/PAFAH1B1/ARHGAP44/TANC2/PTPRS/NCK2/EPHA4/DOCK10/NGEF/KIF1A/SLC12A5/SHANK3/IQSEC1/WNT7A/DNM3/PAK2/CTNND2/FSTL4/CAMK2A/DISC1/SDK1/DBNL/CAMK2B/STAU2/ASAP1/PAK3/DLG5/CPEB3/NEURL1/CDC42/EPHB2/LRRK2	36
BP	GO:1903859	regulation of dendrite extension	15/3901	26/18903	3.80E-05	0.00344139	0.00323076	RASAL1/SYT17/SPAG9/RNF157/NEDD4L/UNC13A/CACNG7/ITSN2/SLC23A2/CPNE9/SYT2/CPNE5/PRKN/SMURF1/RIMS2	15
BP	GO:0048639	positive regulation of developmental growth	57/3901	168/18903	3.93E-05	0.00350859	0.00329384	RASAL1/ATP8A2/MACF1/CYFIP1/CAPN3/SYT17/IST1/PAFAH1B1/NDEL1/NTN1/TRPV2/MAPT/RNF157/LPAR3/NEDD4L/BCL2/TGFBR3/INSR/UNC13A/SPTBN4/CACNG7/ITSN2/CSF1/NGF/BMPR2/ERBB4/VIL1/SLC23A2/CRABP2/CDH4/DSCAM/CPNE9/TGFBR2/PLS1/SERP1/MAP3K13/RBPJ/SYT2/SLC6A3/SEMA5A/BASP1/GHR/MAP1B/PPARD/CPNE5/PRKN/DISC1/DBNL/LIMK1/ZP3/SMURF1/RIMS2/SEMA4D/ZFYVE27/SHTN1/FGFR2/AGRN	57
BP	GO:0098877	neurotransmitter receptor transport to plasma membrane	11/3901	16/18903	4.40E-05	0.0038751	0.00363792	RAB11A/STX1B/ARHGAP44/RAB8A/GRIP2/CLSTN1/CPLX1/NSG1/SLC1A1/GRIPAP1/GRIP1	11
BP	GO:0019827	stem cell population maintenance	59/3901	177/18903	5.19E-05	0.00446471	0.00419144	KDM2B/FOXO1/CUL4A/BRMS1L/RTF1/LEO1/TUT4/SIN3A/BCL7C/CNOT1/HNF1B/WNT9B/IGF2BP1/ELAVL1/SMARCA4/BICRA/PAX8/VPS72/DIS3L2/MMP24/NCOA3/SALL4/BMP7/MED15/SMARCB1/FANCD2/RAF1/WNT7A/SMARCC1/TP63/LDB2/RBPJ/REST/BRD9/POU5F1/BICRAL/ARID4B/SRRT/BRAF/MCPH1/PIWIL2/FUT10/LSM1/HOOK3/ZHX2/KDM4C/MED27/SMC1A/PADI4/TET1/PAX2/SKI/TAF6L/BRMS1/LRP5/ARID1A/BCL9L/SINHCAF/HDAC1	59
BP	GO:0051261	protein depolymerization	43/3901	118/18903	5.22E-05	0.00446471	0.00419144	SPTB/SPTBN5/MAP1A/TMOD3/HDGFL3/SH3GL3/BMERB1/TAOK1/PPP1R9B/SPTBN4/SPAST/PLEK/ADD2/CLASP1/NCKAP5/VIL1/TMOD4/SPEF1/ARHGEF2/MICAL3/TRIOBP/ATXN7/ADD1/CAMSAP2/LMOD1/SEMA5A/MAP1B/CAPZA2/DMTN/STMN4/IQANK1/SH3GL2/KIF24/GSN/SPTAN1/CAMSAP1/SVIL/FGF13/WASHC2C/CAPZB/MICAL2/SPTBN2/LIMA1	43
BP	GO:0045773	positive regulation of axon extension	19/3901	38/18903	5.37E-05	0.00453633	0.00425868	MACF1/CYFIP1/PAFAH1B1/NDEL1/NTN1/TRPV2/MAPT/BMPR2/CDH4/DSCAM/MAP3K13/SEMA5A/MAP1B/DISC1/DBNL/LIMK1/SMURF1/ZFYVE27/SHTN1	19
BP	GO:0050805	negative regulation of synaptic transmission	30/3901	73/18903	5.50E-05	0.00458776	0.00430696	GRIK3/NF1/MAPT/CELF4/RAP1A/PNKD/SYT11/KCNB1/PLA2G6/SHANK3/SLC6A1/TNR/DRD3/SORCS2/CD38/ADORA1/GRIA1/PRKN/GRID2IP/BRAF/PTK2B/STAU2/ADCY8/SLC24A2/STXBP1/SORCS3/CNR2/SHANK2/TMEM25/LRRK2	30
BP	GO:0099003	vesicle-mediated transport in synapse	68/3901	212/18903	5.80E-05	0.00471653	0.00442784	NUMB/CYFIP1/APBA2/UNC13C/RAB3B/SH3GL3/AP3S2/PRKCB/GSG1L/DOC2A/STX1B/P2RX1/ADORA2B/FBXL20/ITGB3/AP3D1/DNM2/RAB8A/UNC13A/AP2S1/PPFIA3/PRKCG/BRSK1/ITSN2/OTOF/RAP1A/CACNB4/RAPGEF4/SV2A/SNPH/ITSN1/SNAP29/SYN3/WNT7A/GRIP2/DNM3/CSPG5/BSN/CLSTN1/ERC2/DRD3/CPLX1/NSG1/SYT2/FCHO2/CPLX2/CANX/BTBD9/SNAP47/PRKAR1B/AMPH/ABCA13/BRAF/CHRNA6/RIMS2/SH3GL2/UNC13B/STXBP1/GRIPAP1/NLGN3/PPP3CB/AP2A2/BRSK2/SYT9/SYT7/PIC…	68
BP	GO:0007097	nuclear migration	14/3901	24/18903	5.87E-05	0.00471653	0.00442784	SYNE3/DYNC1H1/PAFAH1B1/NTN1/LMNB2/DCTN1/LMNA/SUN2/LMNB1/SUN1/HOOK3/SLIT1/CDC42/NUDC	14
BP	GO:0016570	histone modification	133/3901	474/18903	5.88E-05	0.00471653	0.00442784	NOS1/KDM2B/EP400/MEAF6/NFYC/PRKD1/BRMS1L/KDM4A/RCOR1/MTA1/RAD51/RTF1/LEO1/USP3/SIN3A/MORF4L1/CREBBP/GLYR1/KDM8/SRCAP/SETD1A/CTCF/UBE2U/TP53/MYOCD/USP22/SUPT6H/TADA2A/CHD5/MSL1/KANSL1/SAP30BP/METTL23/SETBP1/MIER2/DOT1L/UHRF1/DNMT1/BRD4/AKAP8/AKAP8L/BABAM1/GATAD2A/PRKD2/ZNF541/RUVBL2/PIH1D1/NCOA1/BABAM2/MTA3/SMYD1/KANSL3/IWS1/HAT1/SF3B1/SETDB1/VPS72/PER2/HDAC4/ING5/GATAD2B/KAT14/ASXL1/NCOA6/PHF20/A…	133
BP	GO:0038127	ERBB signaling pathway	45/3901	126/18903	6.22E-05	0.00492275	0.00462145	PTPN11/SNX6/NRG4/IQGAP1/PDPK1/CDH13/ERBB2/GRB2/PDE6G/GAREM1/BCAR3/MVB12A/TGFB1/CEACAM1/PLAUR/CBLC/ADAM17/RTN4/NCK2/ERRFI1/RNF115/ERBB4/VIL1/RASSF2/KIF16B/ZGPAT/MAPK1/ZFYVE28/RBPJ/EGF/ADORA1/SH3TC2/SLC30A10/HIP1/BRAF/PTK2B/NRG1/FAM83A/PTK2/DAB2IP/ABL1/NRG3/NEURL1/AFAP1L2/GPRC5A	45
BP	GO:0030307	positive regulation of cell growth	56/3901	167/18903	6.61E-05	0.0051657	0.00484953	RASAL1/KDM2B/MACF1/MFSD2A/CYFIP1/INO80/SYT17/IST1/PAFAH1B1/NDEL1/NTN1/TRPV2/ERBB2/MAPT/RNF157/RPTOR/LPAR3/NEDD4L/BCL2/HDGFL2/UNC13A/CACNG7/ADAM17/ITSN2/NGF/BMPR2/CSNK2A1/SLC23A2/CRABP2/CDH4/DSCAM/KLHL22/CPNE9/RHOA/HYAL1/MAP3K13/CD38/SYT2/SEMA5A/MAP1B/CPNE5/PRKN/DISC1/DBNL/LIMK1/SMURF1/PTK2B/EXTL3/RIMS2/SEMA4D/ZFYVE27/SHTN1/CDC42/TEAD1/RPS6KA1/SLC9A1	56
BP	GO:0071800	podosome assembly	12/3901	19/18903	6.83E-05	0.00521369	0.00489457	FARP2/HCK/KIF9/RHOA/SH3PXD2B/MAPK9/DBNL/ARHGEF5/ASAP1/GSN/MSN/BIN2	12
BP	GO:0099563	modification of synaptic structure	12/3901	19/18903	6.83E-05	0.00521369	0.00489457	CYFIP1/CLN3/ARHGAP44/EPHA4/STAU1/RHOA/REST/SYNPO/WASF1/ABL1/GRIPAP1/CDC42	12
BP	GO:0090630	activation of GTPase activity	44/3901	123/18903	7.14E-05	0.0053833	0.00505381	RALGAPA1/SIPA1L1/RASGRP1/TBC1D2B/RASGRF1/NTRK3/MTSS2/ABR/CRK/RAP1GAP2/NDEL1/BCAS3/TBC1D16/SIPA1L3/TBC1D8/PIP5K1A/NGEF/AGAP1/TIAM1/CRKL/BCR/SGSM1/RANGAP1/TBC1D22A/TBC1D5/RABGAP1L/ARHGAP24/NEDD9/TBC1D22B/TIAM2/ARHGEF5/AGAP3/PTK2B/USP6NL/GARNL3/SLC27A4/TSC1/TBC1D25/EPHA2/AGAP4/AGAP7P/ARHGAP22/RCC2/NTF3	44
BP	GO:0061572	actin filament bundle organization	55/3901	164/18903	7.61E-05	0.0056717	0.00532456	HSP90B1/PXN/RFLNA/EVL/CORO2B/PPM1E/SPIRE1/ARHGEF18/RHPN2/ROCK2/PLEK/ADD2/ALMS1/CLASP1/MYO1B/TMEFF2/VIL1/NF2/BAIAP2L2/SHANK3/RHOA/PLS1/PAK2/ADD1/LIMCH1/SYNPO/NEDD9/PRKN/LIMK1/FMN2/BAIAP2L1/MET/BRAF/ARHGEF5/DLC1/DMTN/PTK2B/MTSS1/ABL1/AIF1L/TSC1/ARHGEF10L/SORBS1/SHTN1/CDC42/ASAP3/RHOD/PPFIA1/ARAP1/ARRB1/PAK1/SLC9A1/WASF2/RAPGEF3/LIMA1	55
BP	GO:0018105	peptidyl-serine phosphorylation	93/3901	313/18903	8.11E-05	0.00597556	0.00560982	NOS1/CLSPN/ULK1/DCLK1/PRKD1/MAST2/RPS6KA5/MKNK1/HSP90AA1/CSNK1G1/NTRK3/AXIN1/PDPK1/PRKCB/SBK1/TERF2IP/ULK2/GGNBP2/RPTOR/BCL2/MAP2K2/BCAR3/PKN1/MAST3/MAP4K1/SPTBN4/TGFB1/PRKD2/VRK3/PRKCG/BRSK1/ROCK2/PRKCE/HIPK1/NCK2/NGF/MYO3B/TLK1/CSNK2A1/RASSF2/SGK2/MORC3/MAPK1/CHEK2/RAF1/TGFBR2/PRKCD/NCK1/MAP3K13/PAK2/STK32B/DCLK2/DYRK3/MAST4/CAMK1G/CAMK2A/NSD1/MAPK9/RIPK1/MAPK13/TTBK1/SGK1/LATS1/CNKSR3/RPS6KA2/…	93
BP	GO:1902905	positive regulation of supramolecular fiber organization	58/3901	176/18903	8.57E-05	0.00624187	0.00585982	PXN/CLIP1/RB1/EVL/CYFIP1/FMN1/MAPT/PPM1E/CDC42EP4/GRB2/COLGALT1/CDC42EP5/ROCK2/SPAST/PRKCE/PLEK/DCTN1/NCK2/CLASP1/VIL1/HCK/KIRREL1/NF2/DRG1/BAIAP2L2/RHOA/NCK1/DLG1/LIMCH1/SLAIN2/LMOD1/SEMA5A/MAP1B/SYNPO/TNXB/WASF1/LIMK1/CCL26/AKAP9/BAIAP2L1/MET/BRAF/ARHGEF5/PTK2B/MTSS1/CDK5RAP2/GSN/ABL1/TSC1/WASHC2C/ARHGEF10L/CDC42/CDC42EP2/CTTN/NUMA1/PAK1/WASF2/RAPGEF3	58
BP	GO:0050890	cognition	93/3901	314/18903	9.23E-05	0.00664001	0.0062336	CUX2/MFSD2A/JPH4/NRXN3/KCNK10/CYFIP1/CHRNA7/MAP1A/SPG11/RASGRF1/GRIN2A/CLN3/AMFR/ATXN1L/PAFAH1B1/CTNS/SPECC1/NF1/MAPT/GIP/PPP1R9B/METTL23/INSR/LDLR/CRTC1/GPI/SLC8A2/KLK8/PRKCG/BRSK1/ADCY3/GTF2A1L/SLC1A4/NGF/TANC1/PAK5/SYT11/SLC12A5/NTRK1/HRH3/NTSR1/CBR3/MAPK1/LMX1A/PLA2G6/EP300/MAPK8IP2/SHANK3/SETD5/SLC6A1/HRH1/TNR/DRD3/HTT/JAKMIP1/ADORA1/CNTN2/PDE8B/GRIA1/NEDD9/ATXN1/BTBD9/TTBK1/ADGRB3/SGK1/PRKN…	93
BP	GO:0043242	negative regulation of protein-containing complex disassembly	32/3901	82/18903	0.00010404	0.00740436	0.00695116	SPTB/SPTBN5/TMOD3/HDGFL3/CLEC16A/BMERB1/TAOK1/SPTBN4/ADD2/CLASP1/VIL1/TMOD4/SPEF1/ARHGEF2/TRIOBP/ATXN7/ADD1/CAMSAP2/LMOD1/MAP1B/CAPZA2/DMTN/IQANK1/GSN/SPTAN1/CAMSAP1/SVIL/FGF13/WASHC2C/CAPZB/SPTBN2/LIMA1	32
BP	GO:0098727	maintenance of cell number	59/3901	181/18903	0.000105488	0.00742402	0.00696962	KDM2B/FOXO1/CUL4A/BRMS1L/RTF1/LEO1/TUT4/SIN3A/BCL7C/CNOT1/HNF1B/WNT9B/IGF2BP1/ELAVL1/SMARCA4/BICRA/PAX8/VPS72/DIS3L2/MMP24/NCOA3/SALL4/BMP7/MED15/SMARCB1/FANCD2/RAF1/WNT7A/SMARCC1/TP63/LDB2/RBPJ/REST/BRD9/POU5F1/BICRAL/ARID4B/SRRT/BRAF/MCPH1/PIWIL2/FUT10/LSM1/HOOK3/ZHX2/KDM4C/MED27/SMC1A/PADI4/TET1/PAX2/SKI/TAF6L/BRMS1/LRP5/ARID1A/BCL9L/SINHCAF/HDAC1	59
BP	GO:0048638	regulation of developmental growth	97/3901	332/18903	0.000115697	0.00805305	0.00756015	RASAL1/ULK1/ATP8A2/MACF1/MFSD2A/CYFIP1/CAPN3/SIN3A/SYT17/NKD1/CDH1/IST1/PAFAH1B1/NDEL1/NTN1/TRPV2/ULK2/HNF1B/MAPT/SPAG9/RNF157/LPAR3/DCC/NEDD4L/BCL2/CTDP1/TGFBR3/SEMA6B/PTPRS/INSR/DNM2/UNC13A/MAG/SPTBN4/CACNG7/ITSN2/CSF1/RTN4/NGF/TTL/MBD5/BMPR2/ERBB4/VIL1/ATRN/SLC23A2/GDF5/SEMA4A/CRABP2/CDH4/RUNX1/DSCAM/CPNE9/VGLL4/TGFBR2/TNR/RYK/PLS1/SERP1/MAP3K13/RBPJ/SYT2/SLC6A3/SEMA5A/BASP1/GHR/MAP1B/FSTL4/WW…	97
BP	GO:0010769	regulation of cell morphogenesis involved in differentiation	37/3901	100/18903	0.000117252	0.00807256	0.00757847	CUX2/FBXW8/ARHGEF7/LRP8/EEF2K/FBXO31/CRK/PAFAH1B1/ITGB3/DNM2/LIMS1/EPHA4/CASS4/SS18L1/CRKL/TRIOBP/CSPG5/ST6GAL1/MELTF/CNTN2/NEDD9/DBNL/CAMK2B/CUX1/BRAF/DMTN/DOCK5/STAU2/PTK2/PTPRD/ABL1/PAK3/WASHC2C/RCC2/DOCK1/CDC42/EPHB2	37
BP	GO:0051647	nucleus localization	15/3901	28/18903	0.000120744	0.00822356	0.00772022	SYNE3/DYNC1H1/PAFAH1B1/NTN1/LMNB2/DCTN1/LMNA/SUN2/LMNB1/KIF25/SUN1/HOOK3/SLIT1/CDC42/NUDC	15
BP	GO:0030042	actin filament depolymerization	25/3901	59/18903	0.000125008	0.00842339	0.00790782	SPTB/SPTBN5/TMOD3/PPP1R9B/SPTBN4/PLEK/ADD2/VIL1/TMOD4/MICAL3/TRIOBP/ADD1/LMOD1/SEMA5A/CAPZA2/DMTN/IQANK1/GSN/SPTAN1/SVIL/WASHC2C/CAPZB/MICAL2/SPTBN2/LIMA1	25
BP	GO:0021955	central nervous system neuron axonogenesis	18/3901	37/18903	0.000132579	0.00883953	0.00829849	DCLK1/SZT2/HSP90AA1/SPG11/PAFAH1B1/NDEL1/B4GALT6/DCC/SCN1B/SPTBN4/ARHGAP35/GLI2/EPHA4/ADARB1/DRAXIN/PLXNA4/NFIB/EPHB2	18
BP	GO:0043687	post-translational protein modification	24/3901	56/18903	0.000137063	0.00903622	0.00848314	VIPAS39/RPS6KA5/AGBL4/AGBL1/PRKCB/LCMT1/ESCO1/PKN1/TTL/ATG16L1/RBX1/SUMF1/ATG7/CRTAP/DCAF1/PRKCD/GPLD1/ATG5/FAM20C/WIPI2/BAZ1B/JAK2/PADI4/MAP3K12	24
BP	GO:0045927	positive regulation of growth	79/3901	261/18903	0.000139353	0.00903622	0.00848314	RASAL1/KDM2B/ATP8A2/MACF1/MFSD2A/CYFIP1/INO80/CAPN3/SYT17/IST1/PAFAH1B1/NDEL1/NTN1/TRPV2/ERBB2/MAPT/CSH1/GH2/CSHL1/RNF157/RPTOR/LPAR3/NEDD4L/BCL2/TGFBR3/HDGFL2/INSR/UNC13A/SPTBN4/CACNG7/ADAM17/ITSN2/CSF1/NGF/BMPR2/ERBB4/VIL1/CSNK2A1/SLC23A2/CRABP2/CDH4/DSCAM/KLHL22/CPNE9/RFTN1/TGFBR2/RHOA/HYAL1/PLS1/SERP1/MAP3K13/CD38/RBPJ/SYT2/SLC6A3/SEMA5A/BASP1/GHR/MAP1B/PPARD/CPNE5/PRKN/DISC1/DBNL/LIMK1/ZP3/S…	79
BP	GO:0048278	vesicle docking	27/3901	66/18903	0.000139809	0.00903622	0.00848314	CEP83/UNC13C/RAB3B/CLN3/STX1B/STX8/RAB3D/STX10/RAB8A/UNC13A/PPFIA3/RAB10/PLEK/EXOC6B/SNPH/KCNB1/SCFD2/CPLX2/EXOC2/CAV2/EXOC4/TSNARE1/UNC13B/RABEPK/STXBP1/SYTL2/STX12	27
BP	GO:0051017	actin filament bundle assembly	53/3901	160/18903	0.000145756	0.00932542	0.00875464	HSP90B1/PXN/EVL/CORO2B/PPM1E/SPIRE1/ARHGEF18/RHPN2/ROCK2/PLEK/ADD2/ALMS1/CLASP1/MYO1B/TMEFF2/VIL1/NF2/BAIAP2L2/SHANK3/RHOA/PLS1/PAK2/ADD1/LIMCH1/SYNPO/NEDD9/PRKN/LIMK1/FMN2/BAIAP2L1/MET/BRAF/ARHGEF5/DLC1/DMTN/PTK2B/MTSS1/ABL1/AIF1L/TSC1/ARHGEF10L/SORBS1/CDC42/ASAP3/RHOD/PPFIA1/ARAP1/ARRB1/PAK1/SLC9A1/WASF2/RAPGEF3/LIMA1	53
BP	GO:0098969	neurotransmitter receptor transport to postsynaptic membrane	10/3901	15/18903	0.000148528	0.00940775	0.00883194	RAB11A/STX1B/ARHGAP44/RAB8A/GRIP2/CLSTN1/CPLX1/NSG1/GRIPAP1/GRIP1	10
BP	GO:0030048	actin filament-based movement	46/3901	134/18903	0.000153397	0.00961998	0.00903117	MYO1H/FRMD6/CCDC88C/MYO5C/MYH10/MYO15A/MYO1D/WIPF2/JUP/GJC1/MYO5B/NEDD4L/MYO1F/FNBP1L/MYO9B/SCN1B/MYH14/KCND3/EPB41L5/MYO7B/MYO1B/VIL1/KCNE4/NOS1AP/MYH9/SUN2/SCN5A/CACNA1D/DLG1/LIMCH1/ANK2/ADORA1/NUP155/SGCD/RYR2/AKAP9/GATA4/GSN/FGF13/SHTN1/KCNQ1/MYO7A/SLC9A1/WASF2/CACNA1C/MYO1A	46
BP	GO:0051495	positive regulation of cytoskeleton organization	62/3901	195/18903	0.00015834	0.00983261	0.00923079	PXN/CLIP1/EVL/STIL/DYNC1H1/CYFIP1/FMN1/NTRK3/MAPT/PPM1E/BCAS3/CDC42EP4/GRB2/CDC42EP5/ROCK2/SPAST/PRKCE/PLEK/DCTN1/NCK2/CLASP1/VIL1/HCK/KIRREL1/PFDN2/NF2/DRG1/BAIAP2L2/RHOA/NCK1/DLG1/LIMCH1/SLAIN2/LMOD1/SEMA5A/MAP1B/SYNPO/WASF1/LIMK1/CCL26/AKAP9/BAIAP2L1/MET/BRAF/ARHGEF5/PTK2B/MTSS1/CDK5RAP2/GSN/ABL1/TSC1/WASHC2C/ARHGEF10L/CDC42/CDC42EP2/CTTN/NUMA1/PAK1/CEP295/WASF2/NTF3/RAPGEF3	62
BP	GO:0010976	positive regulation of neuron projection development	52/3901	157/18903	0.000168016	0.0103322	0.00969979	CUX2/ATP8A2/STK24/PRKD1/CYFIP1/LRP8/NTRK3/EEF2K/ROR1/PAFAH1B1/NDEL1/LRRC7/RETREG3/SF3A2/CRTC1/SCN1B/ARHGAP35/ALK/RAP1A/NFE2L2/ZNF804A/CBFA2T2/NTRK1/BMP7/EP300/TNN/NCK1/PTK7/FUT9/DISC1/DBNL/CAMK2B/COBL/STYXL1/MAGI2/CREB3L2/BRAF/PTK2B/LYN/STAU2/CAMK1D/NTRK2/ROR2/DAB2IP/ABL1/RAPGEF1/SETX/PAK3/EPHB2/EHD1/FEZ1/ATF1	52
BP	GO:0106027	neuron projection organization	34/3901	91/18903	0.000175035	0.0106603	0.0100078	CUX2/SIPA1L1/CHRNA7/MAP1A/LRP8/EEF2K/PAFAH1B1/ARHGAP44/TANC2/INSR/ATP1A3/DCTN1/TANC1/ZNF804A/EPHA4/DOCK10/NGEF/KIF1A/SHANK3/WNT7A/DNM3/PLS1/CTNND2/HOMER1/NEDD9/DBNL/CAMK2B/STAU2/PAK3/ABCD1/CDC42/EPHB2/CTTN/LRRK2	34
BP	GO:0140056	organelle localization by membrane tethering	32/3901	84/18903	0.000176846	0.010668	0.0100151	CEP83/PACS2/UNC13C/RAB3B/CLN3/STX1B/STX8/VMP1/RAB3D/STX10/RAB8A/UNC13A/PPFIA3/RAB10/PLEK/EXOC6B/SNPH/KCNB1/VAPB/SNAP29/SCFD2/CPLX2/EXOC2/CAV2/EXOC4/TSNARE1/UNC13B/RABEPK/STXBP1/SYTL2/STX12/RAB3IP	32
BP	GO:0051494	negative regulation of cytoskeleton organization	54/3901	165/18903	0.000180193	0.0107674	0.0101083	SSH1/ARHGEF7/SPTB/SPTBN5/TMOD3/CORO2B/HDGFL3/BMERB1/KANK4/TAOK1/SSH2/TBCD/FHOD3/ARHGEF18/KANK3/RHPN2/SPTBN4/EML2/ADD2/CLASP1/TMEFF2/VIL1/TMOD4/SPEF1/ARHGEF2/TRIOBP/SHANK3/KAT2B/PRKCD/ATXN7/PAK2/ADD1/CAMSAP2/LMOD1/MAP1B/PRKN/MET/CAPZA2/DLC1/DMTN/IQANK1/CDK5RAP2/GSN/SPTAN1/CAMSAP1/SVIL/FGF13/WASHC2C/CAPZB/SPTBN2/PPFIA1/ARAP1/WASF2/LIMA1	54
BP	GO:0031589	cell-substrate adhesion	105/3901	369/18903	0.00019027	0.0112633	0.0105739	PXN/MACF1/ARHGEF7/AJAP1/TESK2/FBLN5/FMN1/STRC/STRCP1/ITGA11/CORO2B/ITGAL/ITGAX/CDH13/CRK/ITGAE/MINK1/NF1/JUP/ITGB3/SKAP1/BCAS3/TBCD/BCL2/MADCAM1/CCL25/COL5A3/DNM2/AXL/ROCK2/VIT/CSF1/PRKCE/ANTXR1/MAP4K4/LIMS1/MERTK/EPB41L5/CLASP1/TMEFF2/PIP5K1A/SNED1/PTPRA/ATRN/RIN2/CASS4/LAMA5/TIAM1/CRKL/BCR/NF2/TRIOBP/PARVB/ITGA9/CSPG5/RHOA/DAG1/TNN/PIK3CB/ST6GAL1/MELTF/BST1/LIMCH1/HPSE/ADAMTS12/SPOCK1/DUSP22/GC…	105
BP	GO:0007229	integrin-mediated signaling pathway	40/3901	113/18903	0.000192553	0.0112929	0.0106017	PTPN11/PRKD1/FUT8/ITGA11/PLPP3/ITGAL/ITGAX/ITGAE/ITGB3/LAMA1/MADCAM1/VAV1/CEACAM1/CD177/PLEK/LIMS1/PTPRA/HCK/SLC2A10/LAMA5/MYH9/ITGA9/BST1/CTNNA1/NEDD9/CCM2/NID1/LAMB1/DMTN/PTK2B/PTK2/ABL1/ADAMTS13/RCC2/DOCK1/CDC42/ISG15/FGR/PHACTR4/COL16A1	40
BP	GO:0051693	actin filament capping	19/3901	41/18903	0.000195738	0.01133	0.0106365	SPTB/SPTBN5/TMOD3/SPTBN4/ADD2/VIL1/TMOD4/TRIOBP/ADD1/LMOD1/CAPZA2/DMTN/IQANK1/GSN/SPTAN1/SVIL/WASHC2C/CAPZB/SPTBN2	19
BP	GO:0006836	neurotransmitter transport	66/3901	212/18903	0.000196763	0.01133	0.0106365	NOS1/APBA2/UNC13C/RAB3B/SLC1A7/CHRNB4/PRKCB/DOC2A/STX1B/SLC6A2/RPH3AL/P2RX1/ADORA2B/NF1/FBXL20/ITGB3/SLC1A6/UNC13A/PPFIA3/SLC6A16/PRKCG/BRSK1/OTOF/RAP1A/CACNB4/SV2A/PNKD/PER2/SNPH/SYT11/HRH3/KCNJ10/SNAP29/SYN3/SLC6A11/SLC6A1/WNT7A/SLC6A6/CSPG5/ERC2/DRD3/CPLX1/SYT2/SLC6A3/SV2C/CAMK2A/CPLX2/GRM4/SNAP47/SLC22A2/PRKN/SLC29A4/BRAF/PTPRN2/CHRNA6/RIMS2/SLC1A1/UNC13B/STXBP1/GABRQ/SYT9/SLC1A2/SYT7/NRXN2/L…	66
BP	GO:0032273	positive regulation of protein polymerization	34/3901	92/18903	0.000223197	0.0127363	0.0119568	CLIP1/EVL/HSP90AA1/FMN1/MAPT/CDC42EP4/GRB2/CDC42EP5/PRKCE/DCTN1/NCK2/CLASP1/HCK/KIRREL1/DRG1/BAIAP2L2/RHOA/NCK1/DLG1/SLAIN2/LMOD1/MAP1B/TTBK1/CCL26/AKAP9/BAIAP2L1/MET/PTK2B/CDK5RAP2/WASHC2C/CDC42EP2/CTTN/NUMA1/PAK1	34
BP	GO:0099111	microtubule-based transport	65/3901	209/18903	0.000226026	0.0127826	0.0120002	CFAP54/BICDL1/LAMP1/DNAAF2/DYNC1H1/AGBL4/RASGRP1/MAP1A/SPG11/AP3S2/IFT140/MAPK8IP3/CLUAP1/NDE1/CLN3/TERF2/DNAAF1/PAFAH1B1/KIF1C/NDEL1/DNAH9/RHOT1/MAPT/CCDC40/CFAP53/STK11/AP3D1/BLOC1S3/WDR35/SPAST/CFAP221/DAW1/KIF1A/KIF3B/IFT52/STAU1/NEFH/TTLL1/TRAK1/FYCO1/IFT122/KIF1B/PEX14/HTT/MAP1B/KIF13A/WASF1/SUN1/DNAH11/IFT22/COPG2/KIF28P/STAU2/IFT74/SPAG6/PRKCZ/AP3M1/ARL3/BORCS7/KIF17/CDC42/DLG2/FEZ1/BORCS…	65
BP	GO:0051966	regulation of synaptic transmission, glutamatergic	30/3901	78/18903	0.000228562	0.0128116	0.0120275	GRIK3/GRIN2A/CACNG3/CLN3/UNC13A/TSHZ3/GRIN2D/CACNG7/CACNG8/NTRK1/GRIK1/CACNG2/PLA2G6/MAPK8IP2/SHANK3/GRM7/TNR/DRD3/ADORA1/HOMER1/GRM6/GRM4/GRM1/DISC1/DGKI/PTK2B/ROR2/STXBP1/NLGN3/LRRK2	30
BP	GO:0007611	learning or memory	81/3901	273/18903	0.000237025	0.0131695	0.0123634	CUX2/JPH4/NRXN3/KCNK10/CHRNA7/MAP1A/SPG11/RASGRF1/GRIN2A/CLN3/AMFR/ATXN1L/PAFAH1B1/CTNS/SPECC1/NF1/MAPT/GIP/PPP1R9B/INSR/LDLR/CRTC1/GPI/SLC8A2/KLK8/PRKCG/BRSK1/ADCY3/NGF/TANC1/PAK5/SYT11/SLC12A5/NTRK1/NTSR1/MAPK1/LMX1A/PLA2G6/EP300/MAPK8IP2/SHANK3/SLC6A1/HRH1/TNR/DRD3/HTT/CNTN2/PDE8B/GRIA1/NEDD9/ATXN1/BTBD9/TTBK1/ADGRB3/SGK1/PRKN/PRKAR1B/DNAH11/BRAF/CNTNAP2/CSMD1/ADCY8/SLC1A1/NTRK2/ABL1/TSC1/NLGN…	81
BP	GO:0034329	cell junction assembly	119/3901	430/18903	0.000257517	0.0141836	0.0133155	CUX2/MACF1/ARHGEF7/TESK2/GABRB3/FMN1/TLN2/CORO2B/NTRK3/ST8SIA2/EEF2K/PATJ/CDH1/NPHP4/NTN1/ASIC2/JUP/CNTNAP1/GJC1/ITGB3/VMP1/BCAS3/ACE/PECAM1/SDK2/TBCD/CDH20/BCL2/ROCK2/RAP1A/ADD2/HIPK1/MAP4K4/LIMS1/EPB41L5/CLASP1/ERBB4/GPBAR1/PIP5K1A/DNER/RAB17/PTPRA/SEMA4A/CDH22/NTRK1/CLDN14/DSCAM/ARVCF/CRKL/BCR/SHANK3/SETD5/LHFPL4/WNT7A/DNM3/PLXNB1/RHOA/BSN/CLSTN1/ROBO2/RYK/CLSTN2/PAK2/DLG1/LGI2/LIMCH1/IGFN1/PK…	119
BP	GO:0010770	positive regulation of cell morphogenesis involved in differentiation	31/3901	82/18903	0.000260159	0.0142056	0.0133361	CUX2/FBXW8/ARHGEF7/LRP8/EEF2K/FBXO31/CRK/PAFAH1B1/ITGB3/DNM2/LIMS1/EPHA4/CASS4/SS18L1/CRKL/TRIOBP/CSPG5/NEDD9/DBNL/CAMK2B/CUX1/BRAF/DMTN/DOCK5/STAU2/PTPRD/ABL1/PAK3/DOCK1/CDC42/EPHB2	31
BP	GO:0099515	actin filament-based transport	12/3901	21/18903	0.000262826	0.0142285	0.0133577	MYO1H/MYO5C/MYO15A/MYO1D/MYO5B/MYO1F/FNBP1L/MYO7B/MYO1B/SUN2/MYO7A/MYO1A	12
BP	GO:0006904	vesicle docking involved in exocytosis	20/3901	45/18903	0.000269842	0.0143629	0.0134837	UNC13C/RAB3B/STX1B/RAB3D/RAB8A/UNC13A/PPFIA3/RAB10/PLEK/EXOC6B/SNPH/KCNB1/SCFD2/CPLX2/EXOC2/EXOC4/UNC13B/RABEPK/STXBP1/SYTL2	20
BP	GO:0030835	negative regulation of actin filament depolymerization	20/3901	45/18903	0.000269842	0.0143629	0.0134837	SPTB/SPTBN5/TMOD3/SPTBN4/ADD2/VIL1/TMOD4/TRIOBP/ADD1/LMOD1/CAPZA2/DMTN/IQANK1/GSN/SPTAN1/SVIL/WASHC2C/CAPZB/SPTBN2/LIMA1	20
BP	GO:0022406	membrane docking	34/3901	93/18903	0.000282859	0.0149302	0.0140164	CEP83/PACS2/UNC13C/RAB3B/CLN3/STX1B/STX8/VMP1/ICAM1/RAB3D/STX10/RAB8A/UNC13A/PPFIA3/RAB10/PLEK/EXOC6B/SNPH/KCNB1/VAPB/SNAP29/SCFD2/CPLX2/EXOC2/CAV2/EXOC4/TSNARE1/UNC13B/RABEPK/STXBP1/MSN/SYTL2/STX12/RAB3IP	34
BP	GO:0010970	transport along microtubule	54/3901	168/18903	0.000300003	0.0157043	0.0147431	BICDL1/LAMP1/DYNC1H1/AGBL4/RASGRP1/MAP1A/SPG11/AP3S2/IFT140/MAPK8IP3/CLUAP1/NDE1/CLN3/TERF2/PAFAH1B1/KIF1C/NDEL1/RHOT1/MAPT/STK11/AP3D1/BLOC1S3/WDR35/SPAST/KIF1A/KIF3B/IFT52/STAU1/NEFH/TRAK1/FYCO1/IFT122/KIF1B/PEX14/HTT/MAP1B/KIF13A/WASF1/SUN1/IFT22/COPG2/KIF28P/STAU2/IFT74/PRKCZ/AP3M1/ARL3/BORCS7/KIF17/CDC42/DLG2/FEZ1/BORCS5/KIF5A	54
BP	GO:0018209	peptidyl-serine modification	95/3901	332/18903	0.000303237	0.0157435	0.0147799	NOS1/CLSPN/ULK1/DCLK1/PRKD1/MAST2/RPS6KA5/MKNK1/HSP90AA1/CSNK1G1/NTRK3/AXIN1/PDPK1/PRKCB/SBK1/TERF2IP/ULK2/GGNBP2/RPTOR/GALNT1/BCL2/MAP2K2/BCAR3/PKN1/MAST3/MAP4K1/SPTBN4/TGFB1/PRKD2/VRK3/PRKCG/BRSK1/ROCK2/PRKCE/HIPK1/NCK2/NGF/MYO3B/TLK1/CSNK2A1/RASSF2/SGK2/MORC3/MAPK1/CHEK2/RAF1/TGFBR2/PRKCD/NCK1/MAP3K13/PAK2/STK32B/DCLK2/DYRK3/MAST4/CAMK1G/CAMK2A/NSD1/MAPK9/RIPK1/MAPK13/TTBK1/SGK1/LATS1/GALNT2/C…	95
BP	GO:0034638	phosphatidylcholine catabolic process	10/3901	16/18903	0.000322659	0.0164816	0.0154728	SCARB1/LIPC/PLA2G15/LDLR/APOC1/PLB1/PLA2G6/ENPP2/PNPLA7/PLA2G5	10
BP	GO:1903540	establishment of protein localization to postsynaptic membrane	10/3901	16/18903	0.000322659	0.0164816	0.0154728	RAB11A/STX1B/ARHGAP44/RAB8A/GRIP2/CLSTN1/CPLX1/NSG1/GRIPAP1/GRIP1	10
BP	GO:0060292	long-term synaptic depression	15/3901	30/18903	0.000328082	0.0165144	0.0155036	MAPT/KCNB1/SHANK3/SORCS2/CD38/ADORA1/GRIA1/GRID2IP/PTK2B/STAU2/ADCY8/SLC24A2/STXBP1/SORCS3/SHANK2	15
BP	GO:0022411	cellular component disassembly	131/3901	483/18903	0.000328515	0.0165144	0.0155036	APAF1/CAMKK2/ULK1/MTRF1/SPTB/KLC1/SPTBN5/MAP1A/TMOD3/VPS13C/HDGFL3/SH3GL3/CLEC16A/BMERB1/PRKCB/CLN3/MMP2/MMP15/IST1/MAP1LC3B/SPATA33/PAFAH1B1/TP53/NDEL1/ULK2/TAOK1/RETREG3/BECN1/DHX8/CALCOCO2/PPP1R9B/VMP1/WIPI1/MRPL58/WDR45B/C3/INSR/SHFL/CDC37/ATG4D/SMARCA4/AKAP8L/CERS1/SPTBN4/TGFB1/RSPH6A/KLK5/SPAST/MTIF2/PLEK/ADD2/DCTN1/MAP4K4/CLASP1/NCKAP5/VIL1/EPHA4/TMOD4/CAPN10/ATG4B/VPS16/DDRGK1/SPEF1/BLCAP…	131
BP	GO:0140029	exocytic process	31/3901	83/18903	0.000334092	0.0165657	0.0155517	UNC13C/RAB3B/STX1B/P2RX1/RAB3D/RAB8A/UNC13A/PPFIA3/RAB10/OTOF/PLEK/EXOC6B/SV2A/SNPH/KCNB1/SNAP29/ERC2/CPLX1/SCFD2/CPLX2/EXOC2/RAB44/SNAP47/EXOC4/DMTN/LYN/UNC13B/RABEPK/STXBP1/SYT9/SYTL2	31
BP	GO:0031334	positive regulation of protein-containing complex assembly	60/3901	192/18903	0.000334766	0.0165657	0.0155517	CLIP1/EVL/TAL1/HSP90AA1/TRABD2B/FMN1/USP50/ABCA3/PLCG2/TP53/MAPT/SKAP1/CDC42EP4/GRB2/TGFB1/PIH1D1/MED25/NR1H2/CDC42EP5/PRKCE/PLEK/DCTN1/TRABD2A/NCK2/CLASP1/HCK/KIRREL1/DRG1/BAIAP2L2/BIK/RHOA/NCK1/DLG1/SLAIN2/LMOD1/MAP1B/MAPK9/TTBK1/ESR1/CCL26/AKAP9/BAIAP2L1/MET/ARHGEF5/PTK2B/NRG1/SPIDR/ASAP1/UNC13B/CDK5RAP2/DAB2IP/MSN/WASHC2C/SLF2/CDC42EP2/CTTN/NUMA1/PAK1/ISG15/TIRAP	60
BP	GO:1902904	negative regulation of supramolecular fiber organization	54/3901	169/18903	0.000353604	0.0173623	0.0162996	SSH1/ARHGEF7/SPTB/SPTBN5/TMOD3/CORO2B/HDGFL3/BMERB1/KANK4/TAOK1/SSH2/TBCD/FHOD3/ARHGEF18/KANK3/LDLR/RHPN2/SPTBN4/EML2/ADD2/CLASP1/TMEFF2/VIL1/TMOD4/SPEF1/ARHGEF2/PFDN2/TRIOBP/SHANK3/PRKCD/ATXN7/PAK2/ADD1/CAMSAP2/LMOD1/MAP1B/PRKN/MET/CAPZA2/DLC1/DMTN/IQANK1/GSN/SPTAN1/CAMSAP1/SVIL/FGF13/WASHC2C/CAPZB/SPTBN2/PPFIA1/ARAP1/WASF2/LIMA1	54
BP	GO:0031110	regulation of microtubule polymerization or depolymerization	32/3901	87/18903	0.000371786	0.0181145	0.0170058	CLIP1/ARHGEF7/MAP1A/HDGFL3/BMERB1/TAOK1/MAPT/SKA2/TBCD/EML2/MAPRE3/SPAST/DCTN1/CLASP1/PRUNE1/SPEF1/ARHGEF2/DRG1/ATXN7/SLAIN2/CAMSAP2/MAP1B/AKAP9/MET/STMN4/SLC39A12/CDK5RAP2/ABL1/CAMSAP1/FGF13/NUMA1/PAK1	32
BP	GO:0051650	establishment of vesicle localization	61/3901	197/18903	0.000393552	0.0190287	0.017864	MYO1H/BICDL1/TMED10/DYNC1H1/RASGRP1/SPG11/MYO5C/RAB11A/AP3S2/NDE1/CLN3/CDH3/PAFAH1B1/KIF1C/NDEL1/MYO15A/MYO1D/TANC2/WIPI1/HGS/MYO5B/STK11/AP3D1/MYO1F/FNBP1L/AP1M2/DNM2/BLOC1S3/EXOC6B/DCTN1/CLASP1/MYO7B/MYO1B/MLPH/RAB17/KIF1A/TMEM230/KIF3B/SYT11/SNAP29/ARFGAP3/TRAK1/FYCO1/HTT/PDCD6/SAR1B/EXOC2/KIF13A/PRKN/EXOC4/TRAPPC9/PPP6C/GPR143/PRKCZ/AP3M1/MYO7A/PICALM/BORCS5/LRRK2/MYO1A/KIF5A	61
BP	GO:0060998	regulation of dendritic spine development	23/3901	56/18903	0.00039818	0.0191066	0.0179372	CUX2/MAPK6/LRP8/EEF2K/PAFAH1B1/TANC2/PTPRS/NGEF/KIF1A/SHANK3/DNM3/FSTL4/DISC1/SDK1/DBNL/CAMK2B/STAU2/ASAP1/PAK3/DLG5/CPEB3/NEURL1/EPHB2	23
BP	GO:0006898	receptor-mediated endocytosis	76/3901	257/18903	0.000404146	0.0192305	0.0180534	STAB2/ATXN2/NUMB/RIN3/EPS15/SH3GL3/PCSK9/CACNG3/GSG1L/CLN3/PLCG2/ITGB3/GRB2/HGS/C3/INSR/CLEC4M/FNBP1L/DNM2/LDLR/FCHO1/CEACAM1/APOC1/AP2S1/CACNG7/CACNG8/ITSN2/MARCO/LRP1B/LRP2/PI4KB/SAG/ITSN1/FCER1G/GRK3/CACNG2/MICALL1/TBC1D5/TGFBR2/DNM3/DRD3/PIK3CB/GRK4/EGF/CNTN2/FCHO2/GRIA1/CANX/WASF1/IGF2R/DBNL/RAMP3/RABGEF1/HIP1/MAGI2/TFR2/AP1S1/CAV2/MKLN1/CLTA/CUBN/RABEPK/GPR107/NLGN3/SFTPD/AP2A2/LDLRAD3/TPCN…	76
BP	GO:0007009	plasma membrane organization	53/3901	166/18903	0.000407297	0.0192305	0.0180534	ANO4/SERPINA5/SPESP1/NOX5/CLN3/TRIM72/MTSS2/FA2H/TLCD1/LYZL6/VMP1/ATP8B1/FNBP1L/DNM2/EHD2/SPACA6/OTOF/DYSF/TMEFF2/XKR7/SYT11/MAFB/OSBPL2/MYH9/MICALL1/BAIAP2L2/A4GALT/PACSIN2/PRKCD/PLSCR2/SERP1/ANK2/CLPTM1L/SH3TC2/BAIAP2L1/CAV2/XKR6/BIN3/XKR4/FER1L6/MTSS1/ASAP1/GSN/COL5A1/PLEKHM2/ABCD1/MYOF/TMEM41B/ANO3/SYT7/AHNAK/CD9/BIN2	53
BP	GO:0030050	vesicle transport along actin filament	11/3901	19/18903	0.000409869	0.0192305	0.0180534	MYO1H/MYO5C/MYO15A/MYO1D/MYO5B/MYO1F/FNBP1L/MYO7B/MYO1B/MYO7A/MYO1A	11
BP	GO:0016055	Wnt signaling pathway	124/3901	456/18903	0.000417757	0.0193144	0.0181322	FOXO1/MACF1/UBAC2/NDRG2/RNF220/CCDC88C/TRABD2B/RTF1/USP8/LEO1/CSNK1G1/MESD/LRRK1/AXIN1/PLPP3/CCNYL3/SIAH1/NKD1/AMFR/CDH3/WWOX/NPHP4/PLCG2/ROR1/NXN/HNF1B/JUP/WNT9B/RNF213/ALPK2/NFATC1/STK11/TLE2/PIAS4/SMARCA4/TGFB1/PPM1N/PLEKHA4/RUVBL2/DKKL1/PPP2R1A/ATP6V1C2/PPM1B/VAX2/WNT2B/TRABD2A/TCF7L1/CCNYL1/CSNK2A1/RSPO4/SPEF1/TIAM1/VANGL2/ZNRF3/KREMEN1/HMGXB4/RBX1/CELSR1/VGLL4/WNT7A/LRRFIP2/RHOA/TNN/PRICKLE…	124
BP	GO:0051960	regulation of nervous system development	124/3901	456/18903	0.000417757	0.0193144	0.0181322	CUX2/FBXW8/ULK1/RB1/MACF1/KDM4A/NUMB/CYFIP1/LRP8/NTRK3/ST8SIA2/EEF2K/DAB1/ITGAX/CDH1/IL34/IST1/FBXO31/PAFAH1B1/TP53/NDEL1/NTN1/TRPV2/ULK2/NF1/TMEM98/ASIC2/MAPT/HOXB3/ACE/HES2/LPAR3/DCC/STK11/MAP2K2/SEMA6B/PTPRS/LDLR/LGI4/MAG/NUMBL/TGFB1/KLK8/RTN4/NGF/LRP2/SLC25A12/BMPR2/EPHA4/PRUNE1/PER2/TGM2/SEMA4A/CRABP2/NTRK1/BMP7/CDH4/SS18L1/TIAM1/DSCAM/NF2/SHANK3/WNT7A/PLXNB1/DAG1/CLSTN1/TNR/ROBO2/DRD3/RYK/C…	124
BP	GO:0007160	cell-matrix adhesion	71/3901	238/18903	0.000467728	0.0213659	0.0200582	PXN/MACF1/ARHGEF7/AJAP1/TESK2/FBLN5/FMN1/STRC/STRCP1/ITGA11/CORO2B/ITGAL/ITGAX/CDH13/ITGAE/MINK1/NF1/JUP/ITGB3/SKAP1/BCAS3/BCL2/MADCAM1/CCL25/COL5A3/ROCK2/CSF1/MAP4K4/LIMS1/EPB41L5/CLASP1/PIP5K1A/SNED1/PTPRA/RIN2/TIAM1/BCR/NF2/ITGA9/RHOA/DAG1/TNN/PIK3CB/BST1/LIMCH1/HPSE/ADAMTS12/DUSP22/TNXB/DISC1/NID1/MKLN1/DLC1/DMTN/PTK2B/PLEKHA2/PTK2/ABL1/TSC1/ADAMTS13/PRKCZ/RCC2/SORBS1/COL17A1/RHOD/PPFIA1/CTTN…	71
BP	GO:0046777	protein autophosphorylation	68/3901	226/18903	0.000468877	0.0213659	0.0200582	TAOK3/CAMKK2/ULK1/FLT3/FLT1/STK24/GRK1/PRKD1/MAP3K9/MKNK1/DAPK2/PDPK1/EEF2K/MINK1/ULK2/TAOK1/CDK12/ERBB2/TOM1L1/ACE/AATK/STK11/MAP2K2/INSR/MAP4K1/PRKD2/NLRP12/PRKCG/ALK/ERRFI1/ERBB4/EPHA4/PASK/RASSF2/HCK/NTRK1/CHEK2/OXSR1/GRK7/MAP3K13/PAK2/PRLR/CSF1R/CAMK2A/STK10/RIPK1/FAM20C/PDGFA/CAMK2B/PTK2B/LYN/PTK2/JAK2/NTRK2/DAPK1/WNK2/ABL1/PRKX/WNK3/TAF1/GRK5/FGFR2/STK33/PAK1/FGR/LRRK2/MAP3K12/LCK	68
BP	GO:0007173	epidermal growth factor receptor signaling pathway	38/3901	110/18903	0.000478439	0.021646	0.0203211	PTPN11/SNX6/IQGAP1/PDPK1/CDH13/ERBB2/GRB2/PDE6G/GAREM1/BCAR3/MVB12A/TGFB1/CEACAM1/PLAUR/CBLC/ADAM17/NCK2/ERRFI1/RNF115/ERBB4/VIL1/RASSF2/KIF16B/ZGPAT/ZFYVE28/EGF/ADORA1/SLC30A10/HIP1/BRAF/PTK2B/FAM83A/PTK2/DAB2IP/ABL1/NEURL1/AFAP1L2/GPRC5A	38
BP	GO:0198738	cell-cell signaling by wnt	124/3901	458/18903	0.000503145	0.0226023	0.0212188	FOXO1/MACF1/UBAC2/NDRG2/RNF220/CCDC88C/TRABD2B/RTF1/USP8/LEO1/CSNK1G1/MESD/LRRK1/AXIN1/PLPP3/CCNYL3/SIAH1/NKD1/AMFR/CDH3/WWOX/NPHP4/PLCG2/ROR1/NXN/HNF1B/JUP/WNT9B/RNF213/ALPK2/NFATC1/STK11/TLE2/PIAS4/SMARCA4/TGFB1/PPM1N/PLEKHA4/RUVBL2/DKKL1/PPP2R1A/ATP6V1C2/PPM1B/VAX2/WNT2B/TRABD2A/TCF7L1/CCNYL1/CSNK2A1/RSPO4/SPEF1/TIAM1/VANGL2/ZNRF3/KREMEN1/HMGXB4/RBX1/CELSR1/VGLL4/WNT7A/LRRFIP2/RHOA/TNN/PRICKLE…	124
BP	GO:0051656	establishment of organelle localization	119/3901	437/18903	0.000509146	0.0227108	0.0213207	CEP83/MYO1H/BICDL1/LAMP1/TMED10/SYNE3/DYNC1H1/AGBL4/RASGRP1/NUSAP1/SPG11/TERB2/MYO5C/RAB11A/AP3S2/PDPK1/NDE1/CLN3/RIPOR1/CDH3/PAFAH1B1/KIF1C/NDEL1/NTN1/ADORA2B/MYO15A/RHOT1/MYO1D/BECN1/MAPT/ANKFN1/TANC2/MILR1/WIPI1/LLGL2/HGS/SPIRE1/MYO5B/STK11/AP3D1/LMNB2/MYO1F/FNBP1L/AP1M2/DNM2/NECTIN2/BLOC1S3/NLRP5/SPAST/EXOC6B/DCTN1/TTL/CLASP1/MYO7B/MYO1B/PARD3B/MLPH/RAB17/KIF1A/TMEM230/KIF3B/SYT11/LMNA/SNAP29…	119
BP	GO:0021952	central nervous system projection neuron axonogenesis	14/3901	28/18903	0.000517868	0.0229383	0.0215343	DCLK1/SZT2/SPG11/PAFAH1B1/DCC/SCN1B/SPTBN4/GLI2/EPHA4/ADARB1/DRAXIN/PLXNA4/NFIB/EPHB2	14
BP	GO:0001505	regulation of neurotransmitter levels	66/3901	219/18903	0.000536445	0.0235961	0.0221519	NOS1/PRIMA1/APBA2/UNC13C/RAB3B/SLC1A7/CHRNB4/PRKCB/CLN3/DOC2A/STX1B/SLC6A2/RPH3AL/P2RX1/ADORA2B/NF1/FBXL20/ITGB3/SLC1A6/UNC13A/PPFIA3/PRKCG/BRSK1/OTOF/RAP1A/CACNB4/SV2A/PNKD/PER2/SNPH/SYT11/HRH3/KCNJ10/SNAP29/SYN3/ALDH9A1/SLC6A11/SLC6A1/WNT7A/CSPG5/ERC2/DRD3/CPLX1/SYT2/SLC6A3/CAMK2A/CPLX2/GRM4/SNAP47/SLC22A2/PRKN/SLC29A4/DAGLB/BRAF/MOXD2P/PTPRN2/CHRNA6/RIMS2/UNC13B/STXBP1/SYT9/SLC1A2/SYT7/NRXN2/L…	66
BP	GO:2000036	regulation of stem cell population maintenance	27/3901	71/18903	0.000567908	0.0248078	0.0232894	KDM2B/BRMS1L/SIN3A/BCL7C/CNOT1/HNF1B/WNT9B/ELAVL1/SMARCA4/BICRA/PAX8/NCOA3/BMP7/SMARCB1/SMARCC1/TP63/REST/BRD9/BICRAL/ARID4B/TET1/PAX2/TAF6L/BRMS1/ARID1A/SINHCAF/HDAC1	27
BP	GO:0031644	regulation of nervous system process	47/3901	145/18903	0.000579711	0.0251499	0.0236106	CUX2/CHRNA7/CHRNB4/GRIN2A/SHISA9/STX1B/ITGAX/TMEM98/TMEM100/CELF4/MAG/SLC8A2/GRIN2D/KLK8/ROCK2/SLC25A12/GPR35/DLGAP4/NTSR1/NPTXR/SHANK3/WNT7A/SCN11A/DAG1/TNR/IGSF11/MGLL/ADORA1/HOMER1/GLRA1/GRM1/PRKAR1B/AKAP9/DLGAP2/PTK2B/RIMS2/UNC13B/NLGN3/PARD3/PRKCZ/EGR2/P2RX3/TENM4/SLC9A1/TMEM25/PTAFR/LRRK2	47
BP	GO:0031532	actin cytoskeleton reorganization	38/3901	111/18903	0.000584693	0.0251935	0.0236515	SIPA1L1/CDC42BPB/NTRK3/MINK1/BCAS3/GRB2/PLEK/ANTXR1/THSD7B/PIP5K1A/CAPN10/FARP2/HCK/CASS4/TRPM2/MYH9/BAIAP2L2/PARVB/RHOA/IQGAP2/CSF1R/NEDD9/PTK7/AUTS2/BAIAP2L1/MKLN1/DMTN/PTK2B/GSN/ABL1/MCU/BRSK2/CDC42/CTTN/ARAP1/PAK1/NTF3/RAPGEF3	38
BP	GO:0016601	Rac protein signal transduction	19/3901	44/18903	0.00059454	0.0254447	0.0238873	CYFIP1/RASGRF1/CDH13/CRK/ARHGAP44/NF1/DNM2/FARP2/TIAM1/NISCH/PIK3CB/ARHGAP24/ARAP3/HACE1/WASF1/ELMO1/DBNL/AUTS2/WASF2	19
BP	GO:0030834	regulation of actin filament depolymerization	22/3901	54/18903	0.000603596	0.0256589	0.0240884	SPTB/SPTBN5/TMOD3/SPTBN4/PLEK/ADD2/VIL1/TMOD4/TRIOBP/ADD1/LMOD1/SEMA5A/CAPZA2/DMTN/IQANK1/GSN/SPTAN1/SVIL/WASHC2C/CAPZB/SPTBN2/LIMA1	22
BP	GO:0098703	calcium ion import across plasma membrane	18/3901	41/18903	0.000647487	0.0273412	0.0256677	SLC24A4/TRPM1/TRPV3/TRPV1/P2RX1/TRPV2/CACNA1A/SLC8A2/SLC8A1/TRPM2/CACNA1D/CACNA1E/GRM6/RAMP3/SLC24A2/CACNA1B/PPP3CB/CACNA1C	18
BP	GO:0050767	regulation of neurogenesis	104/3901	377/18903	0.000685299	0.0287462	0.0269868	CUX2/FBXW8/ULK1/RB1/MACF1/KDM4A/NUMB/CYFIP1/LRP8/NTRK3/EEF2K/DAB1/CDH1/IL34/IST1/FBXO31/PAFAH1B1/TP53/NDEL1/NTN1/TRPV2/ULK2/NF1/TMEM98/MAPT/HOXB3/ACE/HES2/LPAR3/DCC/STK11/MAP2K2/SEMA6B/PTPRS/LDLR/MAG/NUMBL/TGFB1/RTN4/NGF/LRP2/BMPR2/EPHA4/PRUNE1/PER2/TGM2/SEMA4A/CRABP2/BMP7/CDH4/SS18L1/TIAM1/DSCAM/NF2/SHANK3/WNT7A/PLXNB1/DAG1/TNR/ROBO2/DRD3/RYK/MAP3K13/REST/SEMA5A/MAP1B/FSTL4/CTNNA1/DRAXIN/DAAM2/T…	104
BP	GO:0007612	learning	48/3901	150/18903	0.000702649	0.0291151	0.0273331	JPH4/NRXN3/MAP1A/GRIN2A/CLN3/ATXN1L/CTNS/SPECC1/NF1/PPP1R9B/INSR/SLC8A2/BRSK1/ADCY3/TANC1/PAK5/SYT11/SLC12A5/NTSR1/MAPK8IP2/SHANK3/SLC6A1/HRH1/TNR/DRD3/HTT/CNTN2/PDE8B/ATXN1/ADGRB3/PRKN/BRAF/CNTNAP2/CSMD1/SLC1A1/NTRK2/ABL1/TSC1/NLGN3/FGF13/PPP3CB/SORCS3/EPHB2/NRXN2/SHANK2/TTC36/RAPGEF3/TAFA2	48
BP	GO:0051648	vesicle localization	64/3901	213/18903	0.000703286	0.0291151	0.0273331	MYO1H/BICDL1/TMED10/DYNC1H1/RASGRP1/SPG11/MYO5C/RAB11A/AP3S2/NDE1/CLN3/CDH3/PAFAH1B1/KIF1C/NDEL1/MYO15A/MYO1D/TANC2/WIPI1/HGS/MYO5B/STK11/AP3D1/MYO1F/FNBP1L/AP1M2/DNM2/BLOC1S3/BRSK1/EXOC6B/DCTN1/CLASP1/MYO7B/MYO1B/MLPH/RAB17/KIF1A/TMEM230/KIF3B/SYT11/SNAP29/SYN3/ARFGAP3/TRAK1/FYCO1/HTT/PDCD6/SAR1B/EXOC2/KIF13A/PRKN/EXOC4/TRAPPC9/PPP6C/GPR143/PRKCZ/AP3M1/BRSK2/MYO7A/PICALM/BORCS5/LRRK2/MYO1A/KIF5A	64
BP	GO:0048670	regulation of collateral sprouting	11/3901	20/18903	0.000741326	0.0304907	0.0286244	ULK1/IST1/ULK2/LPAR3/DCC/PTPRS/NGF/CRABP2/FSTL4/SEMA4D/FGF13	11
BP	GO:0000209	protein polyubiquitination	72/3901	246/18903	0.000776399	0.031495	0.0295673	ANAPC7/ANAPC5/CHFR/AREL1/TRAF3/MKRN3/RNF111/ARIH1/AXIN1/MGRN1/AMFR/WWP2/ZNRF1/UBE2U/UBE2G1/RNF135/RFFL/NPEPPS/SPOP/UBE2O/RNF213/ANAPC11/RNF165/NEDD4L/BCL2/RNF144A/ANKRD39/RNF115/HECW2/DAW1/RBCK1/UBOX5/UBE2L3/RNF185/RBX1/UBE2E1/TRIM71/ARIH2/UBE4B/SPSB4/RNF4/TRIM2/FBXL7/DTL/SKP1/UBE2D2/RNF8/UBE3D/UBE2J1/HACE1/SASH1/PRKN/RNF216/HECW1/PPIA/SMURF1/TRIM56/UBE2H/UBE3C/TNKS/UBE2V2/PARP10/UBE2R2/RNF20/TRA…	72
BP	GO:0018210	peptidyl-threonine modification	40/3901	120/18903	0.0007787	0.031495	0.0295673	CIT/ULK1/PRKD1/CDC42BPB/AXIN1/PDPK1/SBK1/RPTOR/GALNT1/BCL2/STK11/TGFB1/PRKD2/ROCK2/SPRED2/HIPK1/ACVR1/CSNK2A1/BMP7/MAPK1/TGFBR2/OXSR1/PRKCD/EGF/DYRK3/CAMK2A/TTBK1/GALNT2/PRKAG2/GALNT11/TNKS/DMTN/WNK3/TAF1/PARD3/STOX1/TTC36/WNK1/LRRK2/MAP3K12	40
BP	GO:0031503	protein-containing complex localization	55/3901	178/18903	0.000780662	0.031495	0.0295673	ANKS1B/GPHN/NUMB/RAB11A/PML/IFT140/CLUAP1/CACNG3/GSG1L/STX1B/TERF2/ARHGAP44/LRRC7/ITGB3/AP3D1/LMNB2/RAB8A/AP2S1/CACNG7/CACNG8/WDR35/RAP1A/KIF3B/LMNA/IFT52/STAU1/CACNG2/GRIP2/DNM3/DAG1/CLSTN1/DRD3/IFT122/DLG1/CPLX1/NSG1/LMNB1/SGCD/HIP1/AKAP9/IFT22/STAU2/SLC1A1/IFT74/NACC2/GRIPAP1/IQSEC2/PRKCZ/RCC2/ARL3/KIF17/AP2A2/DLG2/KIF5A/GRIP1	55
BP	GO:0019226	transmission of nerve impulse	28/3901	76/18903	0.000816152	0.0327184	0.0307158	CHRM5/CHRNB4/CACNG3/PAFAH1B1/P2RX1/CNTNAP1/SCN1B/MAG/SPTBN4/MYH14/CACNG7/CACNG8/KCNA2/CACNB4/GPR35/CACNG2/CACNA1I/SCN5A/SCN10A/SCN11A/TNR/KCNMB3/GLRA1/CLCN1/CNTNAP2/NTRK2/P2RX3/JAM3	28
BP	GO:0030837	negative regulation of actin filament polymerization	25/3901	66/18903	0.000956684	0.0381109	0.0357783	SSH1/SPTB/SPTBN5/TMOD3/KANK4/SSH2/FHOD3/KANK3/SPTBN4/ADD2/VIL1/TMOD4/TRIOBP/PRKCD/ADD1/LMOD1/CAPZA2/DMTN/IQANK1/GSN/SPTAN1/SVIL/WASHC2C/CAPZB/SPTBN2	25
BP	GO:0038007	netrin-activated signaling pathway	7/3901	10/18903	0.00105143	0.0407449	0.038251	DCC/DSCAM/UNC5A/UNC5D/PTK2/UNC5B/SHTN1	7
BP	GO:0098887	neurotransmitter receptor transport, endosome to postsynaptic membrane	7/3901	10/18903	0.00105143	0.0407449	0.038251	RAB11A/ARHGAP44/RAB8A/GRIP2/NSG1/GRIPAP1/GRIP1	7
BP	GO:0099639	neurotransmitter receptor transport, endosome to plasma membrane	7/3901	10/18903	0.00105143	0.0407449	0.038251	RAB11A/ARHGAP44/RAB8A/GRIP2/NSG1/GRIPAP1/GRIP1	7
BP	GO:0150172	regulation of phosphatidylcholine metabolic process	7/3901	10/18903	0.00105143	0.0407449	0.038251	SCARB1/MFSD2A/ABCA3/LDLR/APOC1/LPCAT1/FABP3	7
BP	GO:0099504	synaptic vesicle cycle	58/3901	192/18903	0.00105497	0.0407449	0.038251	CYFIP1/APBA2/UNC13C/RAB3B/SH3GL3/AP3S2/PRKCB/DOC2A/STX1B/P2RX1/ADORA2B/FBXL20/AP3D1/DNM2/UNC13A/PPFIA3/PRKCG/BRSK1/ITSN2/OTOF/RAP1A/CACNB4/RAPGEF4/SV2A/SNPH/ITSN1/SNAP29/SYN3/WNT7A/DNM3/CSPG5/BSN/ERC2/CPLX1/SYT2/FCHO2/CPLX2/CANX/BTBD9/SNAP47/PRKAR1B/AMPH/ABCA13/BRAF/CHRNA6/RIMS2/SH3GL2/UNC13B/STXBP1/GRIPAP1/NLGN3/PPP3CB/BRSK2/SYT9/SYT7/PICALM/LRRK2/SLC4A8	58
BP	GO:0097061	dendritic spine organization	29/3901	81/18903	0.00112741	0.043112	0.0404733	CUX2/SIPA1L1/CHRNA7/LRP8/EEF2K/PAFAH1B1/ARHGAP44/TANC2/INSR/TANC1/ZNF804A/EPHA4/DOCK10/NGEF/KIF1A/SHANK3/WNT7A/DNM3/CTNND2/HOMER1/NEDD9/DBNL/CAMK2B/STAU2/PAK3/CDC42/EPHB2/CTTN/LRRK2	29
BP	GO:0006869	lipid transport	116/3901	433/18903	0.00112987	0.043112	0.0404733	ANO4/GLTP/PTPN11/PITPNM2/SCARB1/ATP8A2/MFSD2A/ABCC4/ATP11A/SLC2A1/SGPP1/SERPINA5/CYP4A11/SPG11/LIPC/VPS13C/OSBPL9/SCP2/SLCO3A1/ABCA3/PCSK9/ABCC1/CLN3/APOBR/ABCC11/SPNS3/SPNS2/ITGB3/VMP1/ACE/PITPNC1/C1QTNF1/NPC1/OSBPL1A/ATP8B1/ATP9B/SLC66A2/LDLR/ABCD3/CYP4F2/SLC27A1/YJEFN3/GRAMD1A/CEACAM1/APOC1/NR1H2/SLC27A5/ABCG8/XKR7/CRABP2/OSBPL2/NTSR1/ABCG1/OSBP2/SELENOM/APOL5/PLA2G6/SLC25A17/SREBF2/CIDEC/OSBP…	116
BP	GO:0002431	Fc receptor mediated stimulatory signaling pathway	15/3901	33/18903	0.00116788	0.0439204	0.0412322	CD226/VAV1/PRKCE/HCK/FCER1G/PLA2G6/PRKCD/RABGEF1/LIMK1/LYN/PTK2/ABL1/VAV2/PAK1/FGR	15
BP	GO:0038094	Fc-gamma receptor signaling pathway	15/3901	33/18903	0.00116788	0.0439204	0.0412322	VAV1/PRKCE/HCK/FCER1G/PLA2G6/CD247/PRKCD/LIMK1/LYN/PTK2/ABL1/VAV2/PAK1/FGR/LCK	15
BP	GO:0006991	response to sterol depletion	10/3901	18/18903	0.00117186	0.0439204	0.0412322	AMFR/INSIG2/SREBF2/SCAP/EIF2A/NPC1L1/ERLIN2/LYN/ARHGEF10L/LPCAT3	10
BP	GO:0018107	peptidyl-threonine phosphorylation	37/3901	111/18903	0.00120048	0.0447284	0.0419907	CIT/ULK1/PRKD1/CDC42BPB/AXIN1/PDPK1/SBK1/RPTOR/BCL2/STK11/TGFB1/PRKD2/ROCK2/SPRED2/HIPK1/ACVR1/CSNK2A1/BMP7/MAPK1/TGFBR2/OXSR1/PRKCD/EGF/DYRK3/CAMK2A/TTBK1/PRKAG2/TNKS/DMTN/WNK3/TAF1/PARD3/STOX1/TTC36/WNK1/LRRK2/MAP3K12	37
BP	GO:0021954	central nervous system neuron development	30/3901	85/18903	0.00121795	0.0448519	0.0421066	DCLK1/SZT2/HSP90AA1/AGBL4/SPG11/PAFAH1B1/NDEL1/TAOK1/MAPT/B4GALT6/DCC/SCN1B/SPTBN4/NOVA2/ARHGAP35/GLI2/EPHA4/ADARB1/DCLK2/CNTN2/DRAXIN/DISC1/OGDH/PLXNA4/NFIB/NTRK2/ZMIZ1/FGFR2/EPHB2/TTC36	30
BP	GO:0048041	focal adhesion assembly	30/3901	85/18903	0.00121795	0.0448519	0.0421066	MACF1/ARHGEF7/TESK2/FMN1/CORO2B/BCAS3/BCL2/ROCK2/MAP4K4/LIMS1/EPB41L5/CLASP1/PIP5K1A/PTPRA/BCR/RHOA/LIMCH1/DUSP22/DLC1/DMTN/PTK2B/PTK2/ABL1/TSC1/RCC2/SORBS1/RHOD/CTTN/SLC9A1/COL16A1	30
BP	GO:0032984	protein-containing complex disassembly	70/3901	242/18903	0.00128525	0.0469523	0.0440785	MTRF1/SPTB/KLC1/SPTBN5/MAP1A/TMOD3/HDGFL3/SH3GL3/CLEC16A/BMERB1/CLN3/IST1/MAP1LC3B/TAOK1/BECN1/DHX8/CALCOCO2/PPP1R9B/VMP1/MRPL58/INSR/SHFL/SMARCA4/SPTBN4/SPAST/PLEK/ADD2/CLASP1/NCKAP5/VIL1/TMOD4/VPS16/SPEF1/ARHGEF2/MICAL3/SNAP29/SMARCB1/TOM1/TRIOBP/FYCO1/SMARCC1/ATXN7/PEX14/ADD1/CAMSAP2/LMOD1/SEMA5A/DYRK3/MAP1B/ATG5/CAPZA2/DMTN/STMN4/IQANK1/SH3GL2/KIF24/GSN/GLE1/SPTAN1/SETX/CAMSAP1/TBC1D25/SVIL/F…	70
BP	GO:0051962	positive regulation of nervous system development	79/3901	279/18903	0.00128982	0.0469523	0.0440785	CUX2/FBXW8/MACF1/NUMB/CYFIP1/LRP8/ST8SIA2/EEF2K/IL34/IST1/FBXO31/PAFAH1B1/NDEL1/NTN1/TRPV2/ASIC2/MAPT/ACE/LPAR3/STK11/MAP2K2/MAG/NUMBL/TGFB1/NGF/LRP2/BMPR2/EPHA4/TGM2/SEMA4A/CRABP2/NTRK1/CDH4/SS18L1/TIAM1/DSCAM/SHANK3/WNT7A/PLXNB1/DAG1/CLSTN1/ROBO2/CLSTN2/MAP3K13/SEMA5A/MAP1B/TTBK1/ADGRB3/TIAM2/THBS2/DISC1/GLI3/DBNL/CAMK2B/LIMK1/SMURF1/SRRT/CUX1/PLXNA4/BRAF/XRCC2/LYN/STAU2/PTPRD/NTRK2/SEMA4D/NLGN…	79
BP	GO:0048678	response to axon injury	31/3901	89/18903	0.00130445	0.0472136	0.0443238	STK24/PTPRF/NTRK3/MAPK8IP3/MMP2/PLCG2/RTN4RL1/NDEL1/GIP/BCL2/MAP2K2/PTPRS/MAG/AXL/KLK8/EPHA4/KCNB1/NTRK1/KREMEN1/RANGAP1/CSPG5/DAG1/TNR/MAP1B/CTNNA1/SOD2/BRAF/LYN/SLC1A1/JAK2/MORN4	31
BP	GO:0032231	regulation of actin filament bundle assembly	36/3901	108/18903	0.00138747	0.0499332	0.0468769	PXN/EVL/CORO2B/PPM1E/ARHGEF18/RHPN2/ROCK2/PLEK/ALMS1/CLASP1/TMEFF2/VIL1/NF2/SHANK3/RHOA/PAK2/LIMCH1/SYNPO/PRKN/LIMK1/MET/BRAF/ARHGEF5/DLC1/MTSS1/ABL1/TSC1/ARHGEF10L/CDC42/ASAP3/PPFIA1/ARAP1/PAK1/SLC9A1/WASF2/RAPGEF3	36
CC	GO:0098984	neuron to neuron synapse	130/4038	351/19869	2.30E-13	1.78E-10	1.44E-10	ANKS1B/RPL6/NOS1/CABP1/DCLK1/GPHN/SIPA1L1/USP50/USP8/LRP8/CPEB1/HOMER2/SH3GL3/PDPK1/GRIN2A/SHISA9/EEF2K/CACNG3/GSG1L/MINK1/ARHGAP44/LRRC7/MPP2/SAMD14/PPP1R9B/RGS9/DCC/PALM/PTPRS/DNM2/ADGRL1/DNAJB1/RAB8A/CRTC1/ATP1A3/SLC8A2/GRIN2D/PRR12/PRKCG/CACNG7/CACNG8/DTNB/SLC30A3/SLC8A1/RTN4/KCND3/ADD2/NCK2/TANC1/RAPGEF4/BMPR2/ERBB4/EPHA4/SYT11/ARFGEF2/NTSR1/BCR/NEFH/SYN3/CACNG2/MAPK8IP2/SHANK3/ITPR1/GRM7/IQ…	130
CC	GO:0032279	asymmetric synapse	119/4038	327/19869	9.10E-12	3.53E-09	2.85E-09	ANKS1B/RPL6/NOS1/CABP1/DCLK1/GPHN/SIPA1L1/USP50/USP8/LRP8/CPEB1/HOMER2/SH3GL3/PDPK1/GRIN2A/SHISA9/EEF2K/CACNG3/GSG1L/MINK1/ARHGAP44/LRRC7/MPP2/SAMD14/PPP1R9B/RGS9/DCC/PALM/PTPRS/DNM2/ADGRL1/DNAJB1/RAB8A/CRTC1/SLC8A2/GRIN2D/PRR12/PRKCG/CACNG7/CACNG8/DTNB/SLC8A1/RTN4/KCND3/ADD2/NCK2/TANC1/BMPR2/ERBB4/EPHA4/SYT11/ARFGEF2/BCR/NEFH/SYN3/CACNG2/MAPK8IP2/SHANK3/ITPR1/GRM7/IQSEC1/GRIP2/DNM3/BSN/CLSTN1/DR…	119
CC	GO:0014069	postsynaptic density	114/4038	321/19869	1.41E-10	3.64E-08	2.94E-08	ANKS1B/RPL6/NOS1/CABP1/DCLK1/GPHN/SIPA1L1/USP50/USP8/LRP8/CPEB1/HOMER2/SH3GL3/PDPK1/GRIN2A/SHISA9/EEF2K/CACNG3/GSG1L/MINK1/ARHGAP44/LRRC7/MPP2/SAMD14/PPP1R9B/RGS9/DCC/PALM/PTPRS/DNM2/ADGRL1/DNAJB1/RAB8A/CRTC1/SLC8A2/GRIN2D/PRR12/PRKCG/CACNG7/CACNG8/DTNB/SLC8A1/RTN4/KCND3/ADD2/NCK2/TANC1/BMPR2/ERBB4/EPHA4/SYT11/BCR/NEFH/SYN3/CACNG2/MAPK8IP2/SHANK3/ITPR1/IQSEC1/GRIP2/DNM3/BSN/CLSTN1/DRD3/IGSF11/KAL…	114
CC	GO:0005938	cell cortex	110/4038	312/19869	4.81E-10	9.31E-08	7.54E-08	RIC8B/PXN/CABP1/FRY/ARHGEF7/PRKD1/SLC2A1/SPTB/DYNC1H1/SPTBN5/UNC13C/MYZAP/CIB2/AKAP13/IQGAP1/AXIN1/PRKCB/CDH1/MTSS2/PAFAH1B1/MYH10/MYO1D/LASP1/FMNL1/PPP1R9B/LLGL2/SPIRE1/MYO5B/PARD6G/FNBP1L/TPM4/MYO9B/UNC13A/RYR1/SPTBN4/PLA2G4C/PPFIA3/NLRP5/NRBP1/EXOC6B/DCTN1/CLASP1/PARD3B/MLPH/MICAL3/NF2/MYH9/PVALB/SEPTIN3/GRM7/TRAK1/RHOA/BSN/ERC2/FLNB/KIAA1614/BFSP2/PLS1/GRK4/FRYL/SHROOM3/MYO10/RAI14/RHOBTB3/SE…	110
CC	GO:0099572	postsynaptic specialization	117/4038	342/19869	1.09E-09	1.70E-07	1.37E-07	ANKS1B/RPL6/NOS1/CABP1/DCLK1/GPHN/SIPA1L1/USP50/USP8/LRP8/CPEB1/HOMER2/SH3GL3/PDPK1/GRIN2A/SHISA9/EEF2K/CACNG3/GSG1L/MINK1/CHRNB1/ARHGAP44/LRRC7/MPP2/SAMD14/PPP1R9B/RGS9/DCC/PALM/PTPRS/DNM2/ADGRL1/DNAJB1/RAB8A/CRTC1/SLC8A2/GRIN2D/PRR12/PRKCG/CACNG7/CACNG8/DTNB/SLC8A1/RTN4/KCND3/ADD2/NCK2/TANC1/BMPR2/ERBB4/EPHA4/DLGAP4/SYT11/BCR/NEFH/SYN3/CACNG2/MAPK8IP2/SHANK3/ITPR1/IQSEC1/GRIP2/DNM3/BSN/CLSTN1/D…	117
CC	GO:0097060	synaptic membrane	124/4038	378/19869	6.41E-09	8.28E-07	6.70E-07	GRIK3/GPHN/GABRB3/GABRG3/CHRNA7/CHRM5/SHC4/UNC13C/CHRNB4/NTRK3/DNAJA3/GRIN2A/SHISA9/CACNG3/GSG1L/STX1B/SLC6A2/TRPV1/P2RX1/CHRNE/CHRNB1/CNTNAP1/ITGB3/PPP1R9B/RGS9/DCC/PTPRS/DNM2/ADGRL1/SLC1A6/UNC13A/ATP1A3/GRIN2D/PRKCG/CACNG7/CACNG8/ITSN2/OTOF/SLC8A1/KCNA2/KCND3/LRRTM4/ERBB4/EPHA4/PTPRA/SYT11/KCNB1/GRIK1/ITSN1/CRKL/NIPSNAP1/CACNG2/SHANK3/GRM7/LHFPL4/SLC6A11/SLC6A1/SLC6A6/GRIP2/DNM3/SCN10A/CSPG5/DA…	124
CC	GO:0019898	extrinsic component of membrane	106/4038	316/19869	2.15E-08	2.38E-06	1.92E-06	EEA1/ULK1/GOLGA3/MCF2L/SEC23A/ZFYVE1/NUMB/USP50/USP8/GNB5/MYZAP/VPS13C/PML/IQGAP1/PCSK9/PAM16/DNAJA3/DOC2A/GNAO1/CDH3/CDH1/VAC14/CDH13/CDH15/PIK3R6/PIK3R5/JUP/BECN1/NMT1/WIPI1/TEPSIN/WDR45B/GNAL/CDH20/GNG7/GNA15/MUC16/RTBDN/GRAMD1A/PLAUR/EHD2/PLEKHA4/GNAI3/MAL/SYT6/CCDC115/ERRFI1/KIF1A/HCK/SLA2/CDH22/CDH26/CDH4/OSBPL2/TIAM1/CRKL/GNAZ/SYN3/MICALL1/PACSIN2/SCUBE1/SHANK3/TAMM41/RHOA/KALRN/MGLL/PIK3C…	106
CC	GO:0043025	neuronal cell body	148/4038	497/19869	2.61E-07	2.52E-05	2.04E-05	CIT/GRIK3/ARHGEF7/STRN3/PTPRF/RIN3/HSP90AA1/CKB/CYFIP1/MAP1A/POLR2M/TMEM266/LRP8/SEZ6L2/SLC6A2/AMFR/FBXO31/RTN4RL1/PAFAH1B1/TRPV1/NDEL1/MYO1D/ASIC2/PLXDC1/MAPT/GIP/IGF2BP1/PPP1R9B/TMEM100/CYGB/RPTOR/PTPRS/INSR/CACNA1A/DNAJB1/RAB8A/KCNN1/CRTC1/PTBP2/SCN1B/SPTBN4/ATP1A3/SLC8A2/PPP2R1A/CACNG7/SLC8A1/KCNA2/SLC1A4/KCND3/DCTN1/TANC1/ZNF804A/MOB4/SV2A/EPHA4/DNER/RAB17/VPS16/KCNN3/SYT11/SLC12A5/STAU1/KCN…	148
CC	GO:0005874	microtubule	138/4038	466/19869	9.20E-07	7.92E-05	6.41E-05	CLIP1/DNAH10/PARP4/MTUS2/MACF1/TUBGCP3/HAUS4/EML1/DYNC1H1/KLC1/MTA1/INO80/NUSAP1/MAP1A/RAB11A/KIF7/IQGAP1/PRC1/NDE1/DNAH3/KIFC3/SNTB2/MAP1LC3B/PAFAH1B1/KIF1C/DNAH2/NDEL1/DNAH9/MAPT/TTLL6/SKA2/TUBD1/BCAS3/DNAI2/DNAH17/CCDC57/TBCD/HAUS1/KATNAL2/CFAP53/MAP2K2/DNM2/RAB3D/HOOK2/HAUS8/TBCB/EML2/KIF3C/MAPRE3/TOGARAM2/SPAST/SLC8A1/FAM161A/DCTN1/REEP1/TTL/CLASP1/NCKAP5/ZNF804A/DNAH7/TTLL4/KIF1A/SNPH/SPEF1…	138
CC	GO:0098978	glutamatergic synapse	102/4038	324/19869	1.22E-06	9.03E-05	7.31E-05	GRIK3/NUMB/USP8/RAB11A/HOMER2/SH3GL3/NTRK3/GRIN2A/SHISA9/CACNG3/GSG1L/CDH1/ABR/P2RX1/ARHGAP44/ADORA2B/FBXL20/ITGB3/TSPOAP1/RGS9/AP3D1/ELAVL1/DNM2/DNAJB1/SLC1A6/RAB8A/CRTC1/GRIN2D/PPFIA3/PPP2R1A/CACNG7/SLC30A3/RAP1A/CACNB4/TANC1/SV2A/ERBB4/EPHA4/DLGAP4/STAU1/NOS1AP/BCR/SYN3/CACNG2/NPTXR/PACSIN2/WNT7A/GRIP2/DNM3/SCN10A/CSPG5/RHOA/DAG1/BSN/CLSTN1/ERC2/TNR/DRD3/CLSTN2/PAK2/DLG1/CPLX1/NSG1/HOMER1/PSD2…	102
CC	GO:0044309	neuron spine	63/4038	176/19869	1.28E-06	9.03E-05	7.31E-05	EEA1/ANKS1B/NOS1/SIPA1L1/CYFIP1/APBA2/USP50/USP8/GRIN2A/SHISA9/EEF2K/ABR/TRPV1/ARHGAP44/ASIC2/MPP2/MAPT/IGF2BP1/PPP1R9B/TANC2/PALM/DNAJB1/RAB8A/ATP1A3/SLC8A2/SLC8A1/KCND3/ZNF804A/MOB4/EPHA4/DOCK10/KIF3B/SYT11/ARFGEF2/NTSR1/BCR/SHANK3/DNM3/RHOA/SORCS2/ADORA1/MAP1B/HOMER1/CAMK2A/SYNPO/FBXO2/GRIA1/TENM2/CANX/DGKI/LZTS1/PTK2B/ASAP1/PTK2/SLC1A1/NTRK2/NEURL1/CDC42/EPHB2/P2RX3/CTNND1/CTTN/SHANK2	63
CC	GO:0030427	site of polarized growth	62/4038	173/19869	1.48E-06	9.56E-05	7.74E-05	FRY/NDRG2/HSP90AA1/KLC1/CYFIP1/RASGRF1/IQGAP1/MAPK8IP3/AMFR/PAFAH1B1/NDEL1/TRPV2/MAPT/IGF2BP1/PPP1R9B/DCC/ATCAY/PTPRS/DNM2/ADGRL1/PTBP2/TSHZ3/MYH14/ZNF804A/EPHA4/NGEF/DSCAM/ERC2/CRMP1/FRYL/BASP1/MAP1B/PCDHGB1/TENM2/GPRIN1/GRM6/TIAM2/DISC1/DBNL/COBL/AUTS2/COPG2/EXOC4/STMN4/PTK2B/ABL1/SETX/TSC1/OLFM1/FGF13/KIF20B/ZFYVE27/SHTN1/APBB1/CTNND1/CTTN/SHANK2/GDPD5/NECTIN1/FEZ1/LRRK2/MAP3K12	62
CC	GO:0043197	dendritic spine	62/4038	175/19869	2.30E-06	0.00013709	0.000110976	ANKS1B/NOS1/SIPA1L1/CYFIP1/APBA2/USP50/USP8/GRIN2A/SHISA9/EEF2K/ABR/TRPV1/ARHGAP44/ASIC2/MPP2/MAPT/IGF2BP1/PPP1R9B/TANC2/PALM/DNAJB1/RAB8A/ATP1A3/SLC8A2/SLC8A1/KCND3/ZNF804A/MOB4/EPHA4/DOCK10/KIF3B/SYT11/ARFGEF2/NTSR1/BCR/SHANK3/DNM3/RHOA/SORCS2/ADORA1/MAP1B/HOMER1/CAMK2A/SYNPO/FBXO2/GRIA1/TENM2/CANX/DGKI/LZTS1/PTK2B/ASAP1/PTK2/SLC1A1/NTRK2/NEURL1/CDC42/EPHB2/P2RX3/CTNND1/CTTN/SHANK2	62
CC	GO:0031252	cell leading edge	125/4038	421/19869	2.55E-06	0.000137382	0.000111212	FGD6/SSH1/ARPC3/PXN/CLIP1/SPATA13/MACF1/ARHGEF7/EVL/CDC42BPB/CYFIP1/GABRG3/TLN2/IQGAP1/SHISA9/CDH1/MTSS2/PLCG2/PAFAH1B1/TRPV1/SCIMP/NDEL1/MYH10/ARHGAP44/KSR1/MYO1D/MPP2/MAPT/ITGB3/IGF2BP1/PPP1R9B/NME1/BCAS3/PTPRM/PLEKHG5/INSR/PDE4A/DNM2/MYO9B/CD177/ADAM17/NRBP1/KCNA2/PLEK/ANTXR1/DCTN1/EPB41L5/ARHGEF4/VIL1/PIP5K1A/SPEF1/ARHGEF2/SLC12A5/KCNB1/ITSN1/PDE9A/NF2/MYH9/PACSIN2/PARVB/MTMR14/FGD5/RHOA/DAG1…	125
CC	GO:0019897	extrinsic component of plasma membrane	61/4038	172/19869	2.66E-06	0.000137382	0.000111212	EEA1/NUMB/USP50/USP8/GNB5/MYZAP/IQGAP1/PCSK9/DNAJA3/GNAO1/CDH3/CDH1/CDH13/CDH15/JUP/GNAL/CDH20/GNG7/GNA15/RTBDN/GRAMD1A/PLEKHA4/GNAI3/ERRFI1/HCK/CDH22/CDH26/CDH4/OSBPL2/TIAM1/CRKL/GNAZ/SCUBE1/SHANK3/RHOA/KCNAB1/CTNNA1/KCNIP1/GNB1/LPA/GNA12/CYTH3/GNG4/HIP1/AKAP9/GNGT1/CAV2/PTK2B/LYN/PTK2/CUBN/CDH23/DCHS1/CNR2/CTNND1/GNG3/NUMA1/SYTL2/PICALM/FGR/LCK	61
CC	GO:0045211	postsynaptic membrane	86/4038	269/19869	4.10E-06	0.000193439	0.00015659	GRIK3/GPHN/GABRB3/GABRG3/CHRNA7/CHRM5/SHC4/CHRNB4/NTRK3/DNAJA3/GRIN2A/SHISA9/CACNG3/GSG1L/TRPV1/P2RX1/CHRNE/CHRNB1/ITGB3/RGS9/DCC/PTPRS/DNM2/GRIN2D/CACNG7/CACNG8/SLC8A1/KCND3/LRRTM4/ERBB4/EPHA4/KCNB1/GRIK1/CRKL/CACNG2/SHANK3/GRM7/LHFPL4/SLC6A11/SLC6A1/SLC6A6/GRIP2/DNM3/CSPG5/DAG1/CLSTN1/DRD3/CLSTN2/DLG1/NSG1/SORCS2/ANK2/ADORA1/SLC6A3/CNTN2/GLRA1/GRIA1/TENM2/GABRP/CANX/CNIH3/GRM1/SYNE1/GRID2IP/DBN…	86
CC	GO:0005891	voltage-gated calcium channel complex	23/4038	45/19869	4.24E-06	0.000193439	0.00015659	CATSPER2/CACNG3/CATSPERD/CACNA1A/CATSPERG/RYR1/CACNG7/CACNG8/CACNG6/CACNB4/C2CD6/CACNG2/CACNA1I/CACNA2D2/CACNA1D/CACNA2D3/CACNA1E/CATSPER3/CATSPERE/CACNA1B/CATSPER4/CACNA2D4/CACNA1C	23
CC	GO:0030863	cortical cytoskeleton	42/4038	108/19869	6.99E-06	0.000301114	0.000243754	SLC2A1/SPTB/SPTBN5/MYZAP/CIB2/AKAP13/IQGAP1/PRKCB/CDH1/MTSS2/LASP1/PPP1R9B/LLGL2/TPM4/SPTBN4/CLASP1/MLPH/NF2/MYH9/PVALB/BSN/ERC2/PLS1/SHROOM3/EPB41L2/DBNL/COBL/LANCL2/CAPZA2/DLC1/DMTN/RIMS2/GSN/SPTAN1/CAPZB/SPTBN2/CTTN/NUMA1/EPB41/ERC1/RAPGEF3/MYO1A	42
CC	GO:0099568	cytoplasmic region	89/4038	285/19869	8.08E-06	0.000329759	0.000266942	CFAP54/CCDC63/DNAH10/GRIK3/RPGRIP1/DYNC1H1/AGBL4/SPTBN5/MAP1A/UNC13C/AP3S2/IFT140/MAPK8IP3/DNAH3/TERF2/DNAAF1/MAP1LC3B/PAFAH1B1/KIF1C/DNAH2/NDEL1/DNAH9/DRC3/MAPT/DNAI2/DNAH17/CCDC40/MYO5B/CFAP53/AP3D1/UNC13A/BLOC1S3/RSPH6A/PPFIA3/WDR35/SPAST/DCTN1/CFAP221/CLASP1/DNAH7/ATG16L1/KIF1A/SPEF1/CFAP61/KIF3B/ARFGEF2/STAU1/RANGAP1/ATG7/TRAK1/MAP4/PRKAR2A/BSN/ERC2/CFAP100/DZIP1L/KIF1B/CCDC96/CANX/RSPH9/DNA…	89
CC	GO:0150034	distal axon	87/4038	278/19869	9.26E-06	0.000356055	0.000288229	GRIK3/NDRG2/HSP90AA1/KLC1/CYFIP1/UNC13C/RASGRF1/IQGAP1/MAPK8IP3/PRKCB/AMFR/CALB2/ROR1/PAFAH1B1/NDEL1/TRPV2/MAPT/IGF2BP1/PPP1R9B/TSPOAP1/DCC/AP3D1/ATCAY/PTPRS/DNM2/ADGRL1/UNC13A/PTBP2/TSHZ3/ATP1A3/SLC8A2/MYH14/PRKCG/BRSK1/SLC8A1/KCNA2/TANC1/ZNF804A/EPHA4/NGEF/NTSR1/DSCAM/TNN/ERC2/CPLX1/CRMP1/ADORA1/SLC6A3/BASP1/MAP1B/PCDHGB1/TENM2/CPLX2/GPRIN1/TIAM2/DISC1/COBL/AUTS2/COPG2/EXOC4/STMN4/PTK2B/SLC1A1/…	87
CC	GO:0030426	growth cone	58/4038	167/19869	9.65E-06	0.000356055	0.000288229	NDRG2/HSP90AA1/KLC1/CYFIP1/RASGRF1/IQGAP1/MAPK8IP3/AMFR/PAFAH1B1/NDEL1/TRPV2/MAPT/IGF2BP1/PPP1R9B/DCC/ATCAY/PTPRS/DNM2/ADGRL1/PTBP2/TSHZ3/MYH14/ZNF804A/EPHA4/NGEF/DSCAM/ERC2/CRMP1/BASP1/MAP1B/PCDHGB1/TENM2/GPRIN1/TIAM2/DISC1/COBL/AUTS2/COPG2/EXOC4/STMN4/PTK2B/ABL1/SETX/TSC1/OLFM1/FGF13/KIF20B/ZFYVE27/SHTN1/APBB1/CTNND1/CTTN/SHANK2/GDPD5/NECTIN1/FEZ1/LRRK2/MAP3K12	58
CC	GO:0098862	cluster of actin-based cell projections	55/4038	159/19869	1.85E-05	0.000650141	0.000526294	HSP90AA1/STRC/STRCP1/CIB2/HOMER2/SLC28A1/PAFAH1B1/MYO15A/MYO1D/ACE/LOXHD1/ATP8B1/MYH14/PLB1/MYO7B/LRP2/MYO3B/MYO1B/VIL1/TSPEAR/SLC19A1/MYH9/PVALB/TRIOBP/FLNB/PLS1/SLC34A2/GRXCR1/SLC9A3/GRXCR2/CDHR2/RIPOR2/CLIC1/LHFPL5/RSPH9/CLIC5/GNA12/CAPZA2/ATP6V0A4/B4GALT1/TMC1/TRPM6/CUBN/SLC27A4/RALGDS/CDH23/MORN4/CAPZB/SCART1/EPS8L2/SLC22A12/SHANK2/MYO7A/LIMA1/MYO1A	55
CC	GO:0044853	plasma membrane raft	42/4038	113/19869	2.55E-05	0.000828789	0.000670911	SCARB1/SLC2A1/CHRNA7/LRP8/CLN3/CDH1/CDH13/CDH15/SKAP1/INSR/CD177/EHD2/ADD2/MAL/BMPR2/HCK/PTGIS/NOS1AP/MAPK1/PACSIN2/TGFBR2/SCN5A/GASK1A/PRKAR2A/DAG1/SLC6A3/CTNNA1/LCP2/ADTRP/ADCYAP1R1/CAV2/DLC1/ADCY8/JAK2/KCNMA1/MYOF/SORBS1/STIM1/SLC22A6/LRP6/LRRK2/MYO1A	42
CC	GO:0005871	kinesin complex	23/4038	49/19869	2.57E-05	0.000828789	0.000670911	KLC1/KIF7/NDE1/KIFC3/PAFAH1B1/KIF1C/NDEL1/KIF3C/KIF1A/KIF16B/KIF3B/KIF9/KIF1B/KIF13A/KIF6/KLC4/KIF25/DISC1/KIF26B/KIF28P/KIF20B/KIF17/KIF5A	23
CC	GO:0098858	actin-based cell projection	71/4038	223/19869	3.16E-05	0.000980206	0.000793484	MYO1H/SPATA13/DYNC1H1/CYFIP1/STRC/STRCP1/CIB2/HOMER2/WWOX/PAFAH1B1/SCIMP/MYO15A/MYO1D/ITGB3/IGF2BP1/PPP1R9B/LOXHD1/ATP8B1/PALM/MYO1F/TGFB1/CEACAM1/CEACAM20/ANTXR1/MYO7B/MYO3B/MYO1B/VIL1/EPHA4/SPEF1/TSPEAR/NOS1AP/NF2/PVALB/TRIOBP/SLC6A6/DAG1/PLS1/GRXCR1/MYO10/IQGAP2/GRXCR2/TENM2/CDHR2/RIPOR2/LHFPL5/ENAH/TIAM2/PDGFA/OSBPL3/FMN2/EXOC4/ATP6V1B2/ADGRA2/B4GALT1/TMC1/CUBN/SLC27A4/MSN/FGF13/CDH23/MORN4/S…	71
CC	GO:0005901	caveola	32/4038	82/19869	7.68E-05	0.00225703	0.00182708	SCARB1/SLC2A1/LRP8/CLN3/CDH1/CDH13/CDH15/INSR/EHD2/BMPR2/HCK/PTGIS/NOS1AP/MAPK1/PACSIN2/TGFBR2/SCN5A/GASK1A/SLC6A3/CTNNA1/ADTRP/ADCYAP1R1/CAV2/DLC1/ADCY8/JAK2/KCNMA1/MYOF/SORBS1/SLC22A6/LRP6/LRRK2	32
CC	GO:0001726	ruffle	58/4038	178/19869	7.86E-05	0.00225703	0.00182708	FGD6/CLIP1/SPATA13/MACF1/ARHGEF7/CYFIP1/TLN2/IQGAP1/MTSS2/PLCG2/SCIMP/KSR1/ITGB3/PPP1R9B/NME1/PDE4A/DNM2/MYO9B/ADAM17/PLEK/EPB41L5/ARHGEF4/VIL1/PIP5K1A/ARHGEF2/PDE9A/NF2/MYH9/PACSIN2/MTMR14/FGD5/RHOA/FRMD4B/MYO10/PSD2/ARAP3/WWC1/CYTH3/DBNL/COBL/MKLN1/DLC1/PSD3/ATP6V1B2/SNTG1/MTSS1/ABL1/AIF1L/JCAD/EPHA2/EPS8L2/ASAP3/CTTN/PAK1/WASF2/FGR/TIRAP/LIMA1	58
CC	GO:0042734	presynaptic membrane	50/4038	148/19869	8.62E-05	0.00238566	0.00193121	GRIK3/UNC13C/GRIN2A/STX1B/SLC6A2/P2RX1/CNTNAP1/ADGRL1/SLC1A6/UNC13A/ATP1A3/ITSN2/OTOF/KCNA2/ERBB4/EPHA4/SYT11/ITSN1/SLC6A11/SLC6A1/SCN10A/ERC2/ADORA1/SLC6A3/IL31RA/FCHO2/CANX/HIP1/CHRNA6/RIMS2/ADCY8/PTPRD/UNC13B/CLTA/DENND1A/STXBP1/NTNG2/IGSF21/KCNC1/EPHB2/SLC1A2/P2RX3/SYT7/PDE2A/PICALM/CNTN5/NECTIN1/GRIK4/ERC1/SLC4A8	50
CC	GO:0031253	cell projection membrane	99/4038	344/19869	0.000101905	0.00272332	0.00220455	RAB35/SPATA13/MACF1/HSP90AA1/GABRG3/SLC28A1/SHISA9/CNGB1/MTSS2/PLCG2/TRPV1/SCIMP/GUCY2D/KSR1/MYO1D/MPP2/MAPT/ITGB3/PPP1R9B/NME1/ACE/PRCD/PDE6G/PALM/INSR/PDE4A/DNM2/RAB8A/GPI/CEACAM1/CEACAM20/ADAM17/ADCY3/PLB1/KCNA2/PLEK/ANTXR1/EPB41L5/ARHGEF4/LRP2/PIP5K1A/ARHGEF2/SLC12A5/KCNB1/GPR157/PDE9A/TSPEAR/SLC19A1/SNAP29/NF2/PACSIN2/SHANK3/SLC6A6/FGD5/RHOA/ROBO2/DLG1/EVC2/EVC/SLC34A2/ADORA1/SLC9A3/MYO10/PS…	99
CC	GO:0030864	cortical actin cytoskeleton	31/4038	80/19869	0.000115163	0.00297505	0.00240833	SLC2A1/SPTB/SPTBN5/MYZAP/CIB2/AKAP13/IQGAP1/PRKCB/CDH1/MTSS2/LASP1/PPP1R9B/LLGL2/SPTBN4/MLPH/NF2/MYH9/PVALB/PLS1/SHROOM3/EPB41L2/DBNL/COBL/LANCL2/DLC1/GSN/SPTAN1/SPTBN2/CTTN/RAPGEF3/MYO1A	31
CC	GO:0009898	cytoplasmic side of plasma membrane	56/4038	173/19869	0.000126048	0.00312147	0.00252686	RASA3/SPTB/AJAP1/TRAF3/GNB5/MYZAP/IQGAP1/LITAF/GNAO1/CDH1/MTSS2/JUP/PPP1R9B/GNAL/PALM/GNG7/GNA15/MAP2K2/GRAMD1A/AP2S1/PLEKHA4/GNAI3/PTPN4/CACNB4/ERRFI1/HCK/OSBPL2/NTSR1/TIAM1/GNAZ/MYH9/SHANK3/RHOA/KCNAB1/DLG1/KCNIP1/GNB1/FRMD1/GNA12/CYTH3/GNG4/HIP1/GNGT1/CAV2/PTK2B/ANK1/LYN/MTSS1/PTK2/TRAF2/AP2A2/CNR2/GNG3/FGR/PRMT8/LCK	56
CC	GO:0031256	leading edge membrane	57/4038	177/19869	0.000128887	0.00312147	0.00252686	SPATA13/MACF1/GABRG3/SHISA9/MTSS2/PLCG2/TRPV1/SCIMP/ARHGAP44/KSR1/MYO1D/MPP2/MAPT/ITGB3/PPP1R9B/NME1/INSR/PDE4A/DNM2/ADAM17/KCNA2/PLEK/ANTXR1/EPB41L5/ARHGEF4/PIP5K1A/ARHGEF2/SLC12A5/KCNB1/PDE9A/NF2/PACSIN2/FGD5/RHOA/ROBO2/ADORA1/PSD2/GRIA1/WWC1/UNC5A/RIPOR2/AMPH/CNTNAP2/DLC1/PSD3/SNTG1/DOCK8/AIF1L/JCAD/EPHA2/EPS8L2/CDC42/KCNC1/SLC1A2/PAK1/FGR/TIRAP	57
CC	GO:0000118	histone deacetylase complex	31/4038	81/19869	0.000150599	0.00353681	0.00286307	EP400/SAP18/BRMS1L/RCOR1/MTA1/SIN3A/MORF4L1/SRCAP/CFDP1/CHD5/GATAD2A/ZNF541/RUVBL2/MTA3/HDAC4/CSNK2A1/RERE/GATAD2B/SETD5/HDAC11/KDM3B/TRERF1/ARID4B/TBL1X/JMJD1C/TET1/TAF6L/BRMS1/SINHCAF/CBX5/HDAC1	31
CC	GO:0005581	collagen trimer	32/4038	86/19869	0.000218657	0.00485206	0.00392778	COL8A2/C1QTNF9B/COL9A2/COL4A1/COL4A2/GLDN/C1QTNF1/CCBE1/COL5A3/COLEC11/MARCO/WDR33/COL4A4/COL18A1/EMID1/COL7A1/COL6A6/C1QTNF2/COL23A1/COL21A1/COL19A1/COL26A1/COL14A1/COL22A1/COL15A1/COL27A1/COL5A1/SFTPD/COL17A1/C1QC/C1QB/COL16A1	32
CC	GO:0098562	cytoplasmic side of membrane	63/4038	204/19869	0.000224328	0.00485206	0.00392778	SPPL3/RASA3/SPTB/AJAP1/TRAF3/SPPL2A/GNB5/MYZAP/IQGAP1/LITAF/GNAO1/CDH1/MTSS2/JUP/PPP1R9B/GNAL/PALM/GNG7/GNA15/MAP2K2/GRAMD1A/AP2S1/PLEKHA4/GNAI3/THADA/PTPN4/CACNB4/ERRFI1/HCK/OSBPL2/NTSR1/TIAM1/GNAZ/MYH9/SHANK3/RHOA/KCNAB1/DLG1/KCNIP1/GNB1/FRMD1/GNA12/CYTH3/GNG4/HIP1/GNGT1/CAV2/PTK2B/ANK1/LYN/MTSS1/PTK2/TRAF2/BORCS7/AP2A2/CNR2/GNG3/FGR/PRMT8/BORCS5/LRRK2/RPS26/LCK	63
CC	GO:0098685	Schaffer collateral - CA1 synapse	28/4038	72/19869	0.000225386	0.00485206	0.00392778	APBA2/CACNG3/GSG1L/ABR/ADORA2B/FBXL20/DCC/EPHA4/PTPRA/BCR/NEFH/CACNG2/ITPR1/WNT7A/BSN/TNR/CPLX1/GRM1/PRKAR1B/ADCY8/PTPRD/NTNG2/IQSEC2/PRKCZ/CAPZB/LRRC4C/P2RX3/CTNND1	28
CC	GO:0099738	cell cortex region	18/4038	39/19869	0.000250239	0.00524148	0.00424302	SPTBN5/UNC13C/MYO5B/UNC13A/PPFIA3/DCTN1/CLASP1/BSN/ERC2/RIMS2/UNC13B/CLTA/PRKCZ/INSC/CTNND1/NUMA1/PHLDB1/ERC1	18
CC	GO:0034704	calcium channel complex	27/4038	69/19869	0.000257194	0.0052454	0.00424619	CATSPER2/CACNG3/CATSPERD/CACNA1A/CATSPERG/RYR1/CACNG7/CACNG8/CACNG6/CACNB4/C2CD6/CACNG2/CACNA1I/CACNA2D2/CACNA1D/CACNA2D3/CACNA1E/MCUB/CATSPER3/RYR2/CATSPERE/PTPA/CACNA1B/MCU/CATSPER4/CACNA2D4/CACNA1C	27
CC	GO:0005875	microtubule associated complex	53/4038	166/19869	0.000276547	0.00549548	0.00444863	PXN/DNAH10/HAUS4/EML1/DYNC1H1/KLC1/SPTBN5/MAP1A/LRP8/KIF7/NDE1/DNAH3/KIFC3/PAFAH1B1/KIF1C/DNAH2/NDEL1/DNAH9/DNAI2/DNAH17/HAUS1/HAUS8/EML2/KIF3C/DCTN1/DNAH7/KIF1A/KIF16B/KIF3B/STAU1/DNAL4/KIF9/MAP4/KIF1B/HAUS3/MAP1B/KIF13A/KIF6/KLC4/TTBK1/DNAH14/KIF25/DISC1/DNAH11/CLIP2/KIF26B/KIF28P/RP1/HAUS6/KIF20B/SHTN1/KIF17/KIF5A	53
CC	GO:0030027	lamellipodium	62/4038	203/19869	0.000348941	0.00676074	0.00547287	FGD6/SSH1/ARPC3/PXN/SPATA13/ARHGEF7/EVL/CDC42BPB/CYFIP1/CDH1/MTSS2/MYH10/ITGB3/IGF2BP1/PPP1R9B/PTPRM/PLEKHG5/DNM2/MYO9B/CD177/NRBP1/KCNA2/ANTXR1/VIL1/PIP5K1A/SPEF1/ITSN1/NF2/PARVB/FGD5/RHOA/DAG1/MYLK/MYO10/IQGAP2/MCC/CTNNA1/ARAP3/ABLIM3/DUSP22/NEDD9/ENAH/WASF1/TIAM2/DBNL/LIMK1/PTK2B/DOCK8/GSN/TSC1/EPHA2/CAPZB/SHTN1/APBB1/CTNND1/CTTN/PAK1/SLC9A1/WASF2/PHACTR4/RAPGEF3/RAB3IP	62
CC	GO:0070603	SWI/SNF superfamily-type complex	32/4038	90/19869	0.000559673	0.0103595	0.00838609	EP400/RB1/DPF3/BCL11B/MTA1/INO80/SRCAP/BCL7C/CFDP1/CHD5/BPTF/SMARCA4/GATAD2A/BICRA/RUVBL2/MTA3/SF3B1/INO80D/CSNK2A1/GATAD2B/SS18L1/CECR2/SMARCB1/HMGXB4/SMARCC1/BRD9/BICRAL/BAZ1B/RSF1/ARID1A/NFRKB/HDAC1	32
CC	GO:0000159	protein phosphatase type 2A complex	10/4038	17/19869	0.000561418	0.0103595	0.00838609	PPP2R5E/PPP2R5C/NKD1/PPP2R1A/PPP2R2C/PPP2R5D/PPP2CB/PTPA/PPP2R3B/PPP2R1B	10
CC	GO:1904949	ATPase complex	33/4038	94/19869	0.000599958	0.0108132	0.00875336	EP400/RB1/DPF3/BCL11B/MTA1/INO80/SRCAP/BCL7C/CFDP1/CHD5/BPTF/SMARCA4/GATAD2A/BICRA/RUVBL2/MTA3/SF3B1/INO80D/CSNK2A1/GATAD2B/SS18L1/CECR2/SMARCB1/HMGXB4/SMARCC1/BRD9/BICRAL/BAZ1B/PTPA/RSF1/ARID1A/NFRKB/HDAC1	33
CC	GO:0005912	adherens junction	55/4038	179/19869	0.000620102	0.0109223	0.00884165	AJAP1/CCDC85C/FMN1/FRMD5/TMOD3/PLPP3/KIFC3/CDH3/CDH1/JUP/PPP1R9B/CDC42EP4/LLGL2/TBCD/PTPRM/CDH20/CNN3/SPTBN4/CEACAM1/NECTIN2/RAB10/CCDC85A/EPB41L5/BMPR2/PARD3B/EPHA4/CDH22/ARVCF/NF2/MYH9/DAG1/FRMD4B/DLG1/ADD1/SHROOM3/ARHGAP24/PKP1/CTNND2/CTNNA1/CYTH3/BAIAP2L1/LYN/FRMD4A/WNK3/MSN/JCAD/PARD3/DLG5/IGSF21/SORBS1/DCHS1/PLEKHA7/CTNND1/DLG2/NECTIN1	55
CC	GO:0005802	trans-Golgi network	75/4038	262/19869	0.000780532	0.0134425	0.0108818	ATXN2/ATP11A/PRKD1/RAB11A/SCAMP2/SCAMP5/CORO7/RBFOX1/PLPP3/SYT17/COG7/CLN3/CDH1/COG8/VPS53/STX8/BECN1/WIPI1/TEPSIN/ATP8B1/ATP9B/SLC66A2/AP1M2/DNM2/HOOK2/STX10/RAB8A/AP1M1/EIPR1/RAB10/BIRC6/GCC2/MYO1B/AP1S3/TMEM230/MMP24/SYT11/TMEM79/ARFGEF2/AP1B1/RAB43/NSG1/LGR6/SCOC/SLC10A7/ARFIP1/GOLT1A/GOLPH3/SCAMP1/RHOBTB3/PAM/NSG2/KIF13A/TJAP1/DOP1A/FUT9/IGF2R/CALN1/GSAP/AP1S1/COG5/RGS20/ST3GAL1/TRAPPC9/USP6…	75
CC	GO:0032838	plasma membrane bounded cell projection cytoplasm	71/4038	246/19869	0.000829401	0.0139736	0.0113117	CFAP54/CCDC63/DNAH10/GRIK3/RPGRIP1/DYNC1H1/AGBL4/MAP1A/AP3S2/IFT140/MAPK8IP3/DNAH3/TERF2/DNAAF1/MAP1LC3B/PAFAH1B1/KIF1C/DNAH2/NDEL1/DNAH9/DRC3/MAPT/DNAI2/DNAH17/CCDC40/CFAP53/AP3D1/BLOC1S3/RSPH6A/WDR35/SPAST/CFAP221/DNAH7/ATG16L1/KIF1A/SPEF1/CFAP61/KIF3B/ARFGEF2/STAU1/RANGAP1/ATG7/TRAK1/MAP4/PRKAR2A/CFAP100/DZIP1L/KIF1B/CCDC96/CANX/RSPH9/DNAH14/ATG5/WASF1/DNAH11/GLI3/RP1L1/RP1/STAU2/CFAP74/AK8/SP…	71
CC	GO:0032421	stereocilium bundle	24/4038	63/19869	0.000872022	0.0140842	0.0114013	STRC/STRCP1/CIB2/HOMER2/PAFAH1B1/MYO15A/LOXHD1/ATP8B1/MYO3B/TSPEAR/PVALB/TRIOBP/PLS1/GRXCR1/GRXCR2/RIPOR2/LHFPL5/RSPH9/CLIC5/TMC1/CDH23/MORN4/EPS8L2/MYO7A	24
CC	GO:0032420	stereocilium	22/4038	56/19869	0.000872314	0.0140842	0.0114013	STRC/STRCP1/CIB2/HOMER2/PAFAH1B1/MYO15A/LOXHD1/ATP8B1/MYO3B/TSPEAR/PVALB/TRIOBP/PLS1/GRXCR1/GRXCR2/RIPOR2/LHFPL5/TMC1/CDH23/MORN4/EPS8L2/MYO7A	22
CC	GO:0099240	intrinsic component of synaptic membrane	51/4038	166/19869	0.000958856	0.0151656	0.0122767	GPHN/GABRG3/NTRK3/GRIN2A/SHISA9/CACNG3/GSG1L/P2RX1/CHRNB1/ITGB3/DCC/PTPRS/SLC1A6/ATP1A3/GRIN2D/CACNG7/SLC8A1/KCNA2/KCND3/ERBB4/EPHA4/PTPRA/CACNG2/SLC6A11/SLC6A1/SLC6A6/SCN10A/CSPG5/DRD3/CLSTN2/ADORA1/SLC6A3/CNTN2/GRIA1/CANX/CHRNA6/ADCY8/PTPRD/NTNG2/NLGN3/GRID1/SORCS3/KCNC1/EPHB2/SLC1A2/LRRC4C/P2RX3/SYT7/CNTN5/NECTIN1/GRIK4	51
CC	GO:0032587	ruffle membrane	33/4038	97/19869	0.00111837	0.0173347	0.0140326	SPATA13/MACF1/MTSS2/PLCG2/KSR1/ITGB3/PPP1R9B/NME1/PDE4A/DNM2/ADAM17/PLEK/EPB41L5/ARHGEF4/PIP5K1A/ARHGEF2/PDE9A/NF2/PACSIN2/FGD5/RHOA/PSD2/WWC1/DLC1/PSD3/SNTG1/AIF1L/JCAD/EPHA2/EPS8L2/PAK1/FGR/TIRAP	33
CC	GO:0032588	trans-Golgi network membrane	34/4038	101/19869	0.00116906	0.0175844	0.0142347	SCAMP2/SCAMP5/COG7/COG8/VPS53/TEPSIN/AP1M2/STX10/RAB8A/AP1M1/MYO1B/AP1S3/MMP24/TMEM79/AP1B1/RAB43/NSG1/LGR6/ARFIP1/SCAMP1/RHOBTB3/NSG2/KIF13A/FUT9/IGF2R/CALN1/AP1S1/COG5/ST3GAL1/USP6NL/RIC1/CLTA/RABEPK/CRACR2A	34
CC	GO:0048786	presynaptic active zone	27/4038	75/19869	0.00117986	0.0175844	0.0142347	UNC13C/STX1B/P2RX1/ARHGAP44/CNTNAP1/UNC13A/PPFIA3/BRSK1/OTOF/SV2A/SYT11/GRM7/BSN/ERC2/PPFIA4/ADORA1/CANX/RIMS2/ADCY8/UNC13B/STXBP1/NTNG2/CTNND1/PPFIA1/SHANK2/NECTIN1/ERC1	27
CC	GO:0042383	sarcolemma	43/4038	136/19869	0.00123176	0.0180116	0.0145805	SLC8B1/NOS1/LAMP1/SLC2A1/AHNAK2/CAPN3/CIB2/TRIM72/SCN1B/RYR1/RTN2/FKRP/SLC8A2/CACNG7/CACNG8/CACNG6/SNTG2/SLC8A1/ASB3/KCND3/DYSF/KCNB1/PDE9A/NOS1AP/SCN5A/DAG1/CACNA1D/DLG1/ANK2/SLC27A6/SGCD/MLIP/OBSCN/RYR2/CAV2/CLCN1/SGCZ/SNTB1/FGF13/PPP3CB/AHNAK/SLC9A1/CACNA1C	43
CC	GO:0000407	phagophore assembly site	16/4038	37/19869	0.0013105	0.0188081	0.0152253	ULK1/ZFYVE1/ULK2/BECN1/NBR1/VMP1/BCAS3/WIPI1/WDR45B/ATG16L1/ATG7/ATG5/WIPI2/SNX30/WDR45/STX12	16
CC	GO:0098686	hippocampal mossy fiber to CA3 synapse	15/4038	34/19869	0.00144097	0.0203046	0.0164367	GRIN2D/SLC30A3/RAPGEF4/CACNG2/PRKAR1B/ADCY8/PTPRD/CAPZB/SYT9/P2RX3/CTNND1/SYT7/SHANK2/NECTIN1/GRIK4	15
CC	GO:0098791	Golgi apparatus subcompartment	103/4038	387/19869	0.00156037	0.0215944	0.0174808	A3GALT2/ATXN2/CIT/GOLGA3/ATP11A/PRKD1/SCFD1/ATL1/ST3GAL3/FUT8/ZFYVE1/RAB11A/SCAMP2/SCAMP5/CHSY1/CORO7/RBFOX1/PLPP3/XYLT1/SYT17/COG7/CLN3/CDH1/COG8/VPS53/STX8/BECN1/TOM1L1/WIPI1/CANT1/TEPSIN/B4GALT6/GALNT1/ATP8B1/ATP9B/SLC66A2/AP1M2/DNM2/HOOK2/STX10/RAB8A/AP1M1/EIPR1/ASAP2/RAB10/BIRC6/UXS1/GCC2/MYO1B/MOB4/AP1S3/TMEM230/MMP24/SYT11/TMEM79/ARFGEF2/AP1B1/GOLGB1/RAB43/ST6GAL1/NSG1/LGR6/SCOC/SLC10A7/AR…	103
CC	GO:0031234	extrinsic component of cytoplasmic side of plasma membrane	33/4038	99/19869	0.00165069	0.0221303	0.0179146	GNB5/MYZAP/IQGAP1/GNAO1/GNAL/GNG7/GNA15/GRAMD1A/PLEKHA4/GNAI3/ERRFI1/HCK/OSBPL2/TIAM1/GNAZ/SHANK3/RHOA/KCNAB1/KCNIP1/GNB1/GNA12/CYTH3/GNG4/HIP1/GNGT1/CAV2/PTK2B/LYN/PTK2/CNR2/GNG3/FGR/LCK	33
CC	GO:0098831	presynaptic active zone cytoplasmic component	9/4038	16/19869	0.0016562	0.0221303	0.0179146	UNC13C/UNC13A/PPFIA3/BSN/ERC2/RIMS2/UNC13B/CTNND1/ERC1	9
CC	GO:0099699	integral component of synaptic membrane	47/4038	155/19869	0.00199447	0.0261985	0.0212079	GABRG3/NTRK3/GRIN2A/SHISA9/CACNG3/GSG1L/P2RX1/CHRNB1/ITGB3/DCC/PTPRS/SLC1A6/ATP1A3/GRIN2D/CACNG7/SLC8A1/KCNA2/KCND3/ERBB4/EPHA4/PTPRA/CACNG2/SLC6A11/SLC6A1/SLC6A6/SCN10A/CSPG5/DRD3/CLSTN2/ADORA1/SLC6A3/GRIA1/CANX/CHRNA6/ADCY8/PTPRD/NLGN3/GRID1/SORCS3/KCNC1/EPHB2/SLC1A2/LRRC4C/P2RX3/SYT7/NECTIN1/GRIK4	47
CC	GO:0034702	ion channel complex	81/4038	296/19869	0.00206619	0.0266883	0.0216044	GRIK3/KCNQ4/GABRB3/GABRG3/CHRNA7/CATSPER2/CHRNB4/GRIN2A/SHISA9/CACNG3/CNGB1/CHRNE/CHRNB1/TTYH2/KCNG2/CATSPERD/OLFM2/CACNA1A/KCNN1/SCN1B/CATSPERG/RYR1/GRIN2D/CACNG7/CACNG8/CACNG6/KCNS3/KCNG3/KCNA2/KCND3/KCNIP3/CACNB4/C2CD6/KCNB1/KCNJ6/CACNG2/CACNA1I/SCN5A/SCN10A/SCN11A/CACNA2D2/CACNA1D/CACNA2D3/CACNA1E/KCNAB1/KCNMB3/HTR3C/MCUB/PACC1/CATSPER3/GLRA1/GRIA1/KCNIP1/GABRP/CLIC1/CNIH3/CLIC5/LRRC38/RYR2/A…	81
CC	GO:0045121	membrane raft	88/4038	326/19869	0.00211428	0.0267907	0.0216872	NOS1/SCARB1/SLC2A1/CHRNA7/LRP8/PLPP3/CLN3/SLC6A2/CDH1/CDH13/CDH15/CRK/RTN4RL1/P2RX1/MAPT/SKAP1/PECAM1/NPC1/ATP5F1A/CD226/ARID3A/INSR/ICAM1/MAG/CD177/CBLC/EHD2/ADAM17/GNAI3/ADD2/MAL/CASP8/BMPR2/INPP5D/TRPM8/HCK/PTGIS/NTSR1/NOS1AP/MAPK1/PACSIN2/RFTN1/TGFBR2/SCN5A/GASK1A/PRKAR2A/DAG1/TNR/DLG1/HPSE/ANK2/SLC6A3/CTNNA1/LCP2/UNC5A/RIPK1/ADTRP/CARD11/ADCYAP1R1/CAV2/DLC1/PTK2B/ERLIN2/LYN/ADCY8/SLC1A1/JAK2…	88
CC	GO:0044304	main axon	23/4038	63/19869	0.00214325	0.0267907	0.0216872	MAP1A/MYO1D/LRRC7/CNTNAP1/MAPT/SCN1B/MAG/SPTBN4/KCNA2/DAG1/ROBO2/KCNAB1/DLG1/NAV1/ADORA1/CNTN2/MAP1B/SPOCK1/CNTNAP2/PARD3/KCNC1/SLC1A2/DLG2	23
CC	GO:0016459	myosin complex	21/4038	56/19869	0.00224779	0.0276514	0.022384	MYO1H/MYO16/MYO5C/MYH11/MYH10/MYH13/MYO15A/MYO1D/MYO5B/MYO1F/MYO9B/MYH14/MYO7B/MYO3B/MYO1B/MYO18B/MYH9/MYO10/MYH16/MYO7A/MYO1A	21
CC	GO:0098857	membrane microdomain	88/4038	327/19869	0.00232608	0.0281674	0.0228017	NOS1/SCARB1/SLC2A1/CHRNA7/LRP8/PLPP3/CLN3/SLC6A2/CDH1/CDH13/CDH15/CRK/RTN4RL1/P2RX1/MAPT/SKAP1/PECAM1/NPC1/ATP5F1A/CD226/ARID3A/INSR/ICAM1/MAG/CD177/CBLC/EHD2/ADAM17/GNAI3/ADD2/MAL/CASP8/BMPR2/INPP5D/TRPM8/HCK/PTGIS/NTSR1/NOS1AP/MAPK1/PACSIN2/RFTN1/TGFBR2/SCN5A/GASK1A/PRKAR2A/DAG1/TNR/DLG1/HPSE/ANK2/SLC6A3/CTNNA1/LCP2/UNC5A/RIPK1/ADTRP/CARD11/ADCYAP1R1/CAV2/DLC1/PTK2B/ERLIN2/LYN/ADCY8/SLC1A1/JAK2…	88
CC	GO:0043204	perikaryon	46/4038	154/19869	0.00306109	0.0358831	0.0290476	GRIK3/TMEM266/RTN4RL1/MYO1D/TMEM100/PTPRS/SCN1B/SLC8A2/KCNA2/EPHA4/SYT11/SLC12A5/KCNB1/NTSR1/PDE9A/TRPM2/BRD1/CPLX1/CRMP1/SORCS2/CTNND2/MAP1B/PAM/SYNPO/GLRA1/CPLX2/CPNE5/TIAM2/DBNL/SEPTIN14/CNTNAP2/SLC1A1/ASTN2/ASS1/OLFM1/OPN4/NEURL1/SHTN1/KNDC1/CNR2/DLG2/CACNA1C/LRRK2/DIP2B/KIF5A/GRIP1	46
CC	GO:0097733	photoreceptor cell cilium	38/4038	122/19869	0.00306416	0.0358831	0.0290476	GRK1/RPGRIP1/SLC24A4/SPTBN5/CIB2/IFT140/CNGB1/NPHP4/GUCY2D/PRCD/PDE6G/NXNL1/FAM161A/MERTK/SAG/CEP250/IFT52/CCDC66/IFT122/GRK7/GRK4/MAP1B/PDE6A/GUCA1A/PRPH2/EYS/GNB1/MAGI2/GNGT1/OPN3/KIAA1549/RP1L1/RP1/OPN4/ARL3/KIF17/SHANK2/MYO7A	38
CC	GO:0097731	9+0 non-motile cilium	41/4038	134/19869	0.00310215	0.0358831	0.0290476	GRK1/RPGRIP1/SLC24A4/SPTBN5/CIB2/IFT140/CNGB1/NPHP4/GUCY2D/TTLL6/PRCD/PDE6G/NXNL1/FAM161A/MERTK/TTLL4/SAG/CEP250/IFT52/CCDC66/IFT122/GRK7/GRK4/MAP1B/PDE6A/GUCA1A/PRPH2/EYS/GNB1/MAGI2/GNGT1/OPN3/KIAA1549/RP1L1/RP1/OPN4/ARL3/KIF17/SHANK2/MYO7A/TULP3	41
CC	GO:0045177	apical part of cell	112/4038	435/19869	0.00331893	0.0376229	0.030456	SLC7A1/LMO7/ABCC4/SLC2A1/NUMB/AJAP1/SLC24A4/ITPK1/CYP4A11/HSP90AA1/SPTBN5/HOMER2/TMEM114/ABCC1/ABCC11/SLC12A3/PATJ/SLC47A1/SPECC1/ERBB2/ITGB3/MTCL1/MYO5B/ATP8B1/PARD6G/ARHGEF18/LDLR/CYP4F2/ATP4A/UPK1A/SIPA1L3/CEACAM7/CEACAM1/CEACAM20/C5AR2/ADAM17/PLB1/ABCG8/EPCAM/SLC4A5/MAL/EDAR/MYO7B/LCT/ACVR1/LRP2/MYO1B/PARD3B/KCNE4/RAB17/SLC4A11/SPEF1/SLC23A2/IL6R/KCNB1/VANGL2/UMODL1/SLC19A1/NF2/UPK3A/SLC6A6/D…	112
CC	GO:0005925	focal adhesion	109/4038	422/19869	0.00334965	0.0376229	0.030456	HSP90B1/ARPC3/RPL6/PXN/FLT1/LMO7/ARHGEF7/NUMB/EVL/CYFIP1/PDIA3/TLN2/ITGA11/CORO2B/IL16/IQGAP1/PDPK1/SNTB2/CDH13/JAK1/YWHAE/MPRIP/LASP1/TNS4/JUP/ITGB3/MRC2/SRP68/TLE2/MAP2K2/ICAM1/DNM2/BCAR3/ADGRE5/TPM4/CNN3/PLAUR/NECTIN2/ADAM17/RAB10/MAP4K4/FHL2/LIMS1/FBLN7/EPB41L5/CLASP1/TNS1/PRUNE1/PIP5K1A/PTPRA/UBOX5/HCK/TGM2/ARHGEF2/CASS4/PI4KA/MAPK1/MYH9/TRIOBP/PACSIN2/PARVB/DCAF6/PRKAR2A/RHOA/DAG1/FLNB/LPP/…	109
CC	GO:0005769	early endosome	107/4038	414/19869	0.00355256	0.0393319	0.0318395	EEA1/TPCN1/INPP5B/ATP11A/SNX6/ZFYVE26/NUMB/VIPAS39/RIN3/USP8/EPS15/PML/TBC1D2B/SH3GL3/AP3S2/ST8SIA2/PCSK9/MGRN1/LITAF/CLN3/VAC14/STX8/MYO1D/ERBB2/RNF157/TBC1D16/HGS/LDLRAD4/AP3D1/MAP2K2/LDLR/AP1M1/PLD3/EHD2/CACNG7/COMMD1/RAP1A/CD207/DYSF/STAMBP/TMEM163/MYO1B/EPHA4/AP1S3/DNER/SNX27/RAB17/VPS16/TMEM230/KIF16B/TM9SF4/NTRK1/PMEPA1/MAPK1/AP1B1/NF2/TOM1/PACSIN2/FGD5/RFTN1/TRAK1/ACKR2/NISCH/RABGAP1L/MEL…	107
CC	GO:0030055	cell-substrate junction	111/4038	432/19869	0.00369735	0.0403584	0.0326704	HSP90B1/ARPC3/RPL6/PXN/FLT1/LMO7/ARHGEF7/NUMB/EVL/CYFIP1/PDIA3/TLN2/ITGA11/CORO2B/CIB2/IL16/IQGAP1/PDPK1/SNTB2/CDH13/JAK1/YWHAE/MPRIP/LASP1/TNS4/JUP/ITGB3/MRC2/SRP68/TLE2/MAP2K2/ICAM1/DNM2/BCAR3/ADGRE5/TPM4/CNN3/PLAUR/NECTIN2/ADAM17/RAB10/MAP4K4/FHL2/LIMS1/FBLN7/EPB41L5/CLASP1/TNS1/PRUNE1/PIP5K1A/PTPRA/UBOX5/HCK/TGM2/ARHGEF2/CASS4/PI4KA/MAPK1/MYH9/TRIOBP/PACSIN2/PARVB/DCAF6/PRKAR2A/RHOA/DAG1/FLNB…	111
CC	GO:0034703	cation channel complex	62/4038	222/19869	0.00392958	0.0422976	0.0342402	GRIK3/KCNQ4/CATSPER2/GRIN2A/SHISA9/CACNG3/CNGB1/KCNG2/CATSPERD/OLFM2/CACNA1A/KCNN1/SCN1B/CATSPERG/RYR1/GRIN2D/CACNG7/CACNG8/CACNG6/KCNS3/KCNG3/KCNA2/KCND3/KCNIP3/CACNB4/C2CD6/KCNB1/KCNJ6/CACNG2/CACNA1I/SCN5A/SCN10A/SCN11A/CACNA2D2/CACNA1D/CACNA2D3/CACNA1E/KCNAB1/KCNMB3/HTR3C/MCUB/CATSPER3/GRIA1/KCNIP1/CNIH3/LRRC38/RYR2/AKAP9/CATSPERE/CNTNAP2/DPP6/PTK2B/PTPA/CACNA1B/MCU/KCNMA1/KCNQ1/KCNC1/CATSPER4…	62
CC	GO:0030118	clathrin coat	17/4038	44/19869	0.00399527	0.0424155	0.0343357	EPS15/EPN2/AP1M2/AP1M1/AP2S1/EPN1/AP1S3/AP1B1/BAIAP2L2/SCN10A/IGF2R/AP1S1/NCALD/CLTA/AP3M1/AP2A2/PICALM	17
CC	GO:0005774	vacuolar membrane	117/4038	461/19869	0.0045141	0.0468159	0.0378978	TPCN1/SCARB1/ULK1/ATP11A/LAMP1/SLC22A17/TM9SF1/PRKD1/SZT2/ZFYVE26/OCA2/VPS39/SPG11/SLC30A4/SPPL2A/VPS13C/TM6SF1/ABCA3/PCSK9/CLEC16A/LITAF/CLN3/ABCC11/SLC12A4/VAC14/WDR59/MEAK7/MAP1LC3B/CTNS/STX8/ATP6V0A1/CALCOCO2/SPAG9/VMP1/WIPI1/RAB37/RPTOR/NPC1/AP3D1/MFSD12/AP1M2/SLC44A2/LDLR/RAB3D/AP1M1/PLD3/AP2S1/FPR1/TMEM150B/ATP6V1C2/SLC30A3/GNAI3/CCDC115/LRP2/STK11IP/AP1S3/ATG16L1/VPS16/CPNE1/SYT11/GLMP/TM…	117
CC	GO:0005902	microvillus	30/4038	93/19869	0.00453057	0.0468159	0.0378978	MYO1H/WWOX/MYO1D/ITGB3/MYO1F/TGFB1/CEACAM1/CEACAM20/MYO7B/MYO1B/VIL1/SPEF1/SLC6A6/GRXCR1/IQGAP2/GRXCR2/CDHR2/PDGFA/FMN2/EXOC4/ATP6V1B2/CUBN/SLC27A4/MSN/CLIC4/MYO7A/JAM3/LRRK2/RAPGEF3/MYO1A	30
CC	GO:0001750	photoreceptor outer segment	31/4038	97/19869	0.00461615	0.0470726	0.0381056	GRK1/SLC24A4/SPTBN5/CIB2/IFT140/CNGB1/GUCY2D/PRCD/PDE6G/NXNL1/MERTK/SAG/CEP250/CCDC66/GRK7/GRK4/MAP1B/PDE6A/GUCA1A/PRPH2/EYS/GNB1/MAGI2/GNGT1/OPN3/RP1L1/RP1/OPN4/KIF17/SHANK2/MYO7A	31
CC	GO:0044214	spanning component of plasma membrane	9/4038	18/19869	0.0047421	0.047117	0.0381416	AJAP1/SLC24A4/ERBB2/BMPR2/ERBB4/SLC24A3/CDHR2/NPC1L1/SLC24A2	9
CC	GO:0044305	calyx of Held	9/4038	18/19869	0.0047421	0.047117	0.0381416	UNC13C/PRKCB/TSPOAP1/ATP1A3/PRKCG/KCNA2/CPLX1/ADORA1/KCNC1	9
CC	GO:0016342	catenin complex	13/4038	31/19869	0.0050336	0.0493803	0.0399737	CDH3/CDH1/CDH13/CDH15/JUP/CDH20/CDH22/CDH26/CDH4/CTNNA1/CDH23/DCHS1/CTNND1	13
MF	GO:0005085	guanyl-nucleotide exchange factor activity	93/3884	224/18432	2.81E-12	3.38E-09	2.98E-09	FGD6/RIC8B/SPATA13/DIS3/ARHGEF7/MCF2L/CCDC88C/RIN3/HERC2/RASGRP1/RASGRF1/AKAP13/ABR/RAPGEFL1/PLEKHG5/TBXA2R/VAV1/ARHGEF18/BCAR3/ARHGEF1/NUCB1/ITSN2/EIF2B4/RAP1A/ARHGEF4/RAPGEF4/DOCK10/NGEF/FARP2/RIN2/ARHGEF2/ARFGEF2/ARHGEF11/TIAM1/ITSN1/BCR/HPS4/CYTH4/IQSEC1/FGD5/DOCK3/ARHGEF3/RALGPS2/KALRN/RGL1/MCF2L2/RASGEF1B/ARHGEF38/EGF/PLEKHG4B/TRIO/RASGRF2/RAPGEF6/PSD2/RASGEF1C/OBSCN/TIAM2/CYTH3/RAPGEF5/ELM…	93
MF	GO:0030695	GTPase regulator activity	165/3884	488/18432	2.64E-11	1.06E-08	9.32E-09	FGD6/RIC8B/RASAL1/SPATA13/DIS3/ARHGEF7/MCF2L/RASA3/RALGAPA1/SEC23A/SIPA1L1/CCDC88C/RIN3/HERC2/RASGRP1/GNB5/TBC1D2B/RASGRF1/AKAP13/IQGAP1/DNAJA3/MTSS2/ABR/RAP1GAP2/ARHGAP44/ADAP2/NF1/ARHGAP23/RAPGEFL1/RGS9/LLGL2/TBC1D16/TBCD/PLEKHG5/TBXA2R/VAV1/ARHGEF18/BCAR3/MYO9B/SIPA1L3/ARHGEF1/ARHGAP35/NUCB1/ASAP2/ITSN2/EIF2B4/RAP1A/TBC1D8/ARHGEF4/ERRFI1/RAPGEF4/DOCK10/NGEF/SH3BP4/AGAP1/FARP2/RIN2/ARHGEF2/ARFG…	165
MF	GO:0060589	nucleoside-triphosphatase regulator activity	165/3884	488/18432	2.64E-11	1.06E-08	9.32E-09	FGD6/RIC8B/RASAL1/SPATA13/DIS3/ARHGEF7/MCF2L/RASA3/RALGAPA1/SEC23A/SIPA1L1/CCDC88C/RIN3/HERC2/RASGRP1/GNB5/TBC1D2B/RASGRF1/AKAP13/IQGAP1/DNAJA3/MTSS2/ABR/RAP1GAP2/ARHGAP44/ADAP2/NF1/ARHGAP23/RAPGEFL1/RGS9/LLGL2/TBC1D16/TBCD/PLEKHG5/TBXA2R/VAV1/ARHGEF18/BCAR3/MYO9B/SIPA1L3/ARHGEF1/ARHGAP35/NUCB1/ASAP2/ITSN2/EIF2B4/RAP1A/TBC1D8/ARHGEF4/ERRFI1/RAPGEF4/DOCK10/NGEF/SH3BP4/AGAP1/FARP2/RIN2/ARHGEF2/ARFG…	165
MF	GO:0004674	protein serine/threonine kinase activity	148/3884	430/18432	6.58E-11	1.98E-08	1.74E-08	NUAK1/KSR2/TAOK3/CIT/CAMKK2/STK40/ULK1/DCLK1/NEK5/STK24/GRK1/PRKD1/MAP3K9/ADCK1/TESK2/MAST2/RPS6KA5/MKNK1/MOK/CDC42BPB/MAPK6/DAPK2/CSNK1G1/ALPK3/AKAP13/LRRK1/PDPK1/CIITA/EEF2K/PRKCB/SBK1/PSKH1/MINK1/ULK2/MAP2K3/KSR1/NEK8/TAOK1/CDK12/PPM1D/AATK/MAPK4/ALPK2/STK11/TGFBR3/MAP2K2/PKN1/BRD4/MAST3/MAP4K1/MARK4/PRKD2/LMTK3/VRK3/PRKCG/BRSK1/ROCK2/LTBP1/PRKCE/HIPK1/MAP4K4/ACVR1/MYO3B/TLK1/HJV/BMPR2/PASK/CS…	148
MF	GO:0003779	actin binding	148/3884	439/18432	3.53E-10	8.52E-08	7.49E-08	SSH1/MYO1H/ARPC3/MACF1/MYO16/SPTB/SYNE3/EVL/CYFIP1/FMN1/INO80/SPTBN5/MAP1A/TMOD3/MYO5C/TLN2/CORO2B/HOMER2/IQGAP1/DNASE1/CORO7/MYH11/SLC6A2/SNTB2/MTSS2/MYH10/GAS7/MYH13/MPRIP/MYO15A/SSH2/MYO1D/LASP1/WIPF2/TNS4/FMNL1/MAPT/SAMD14/PPP1R9B/MYOM1/SPIRE1/FHOD3/MYO5B/MYO1F/TPM4/CNN3/MYO9B/SPTBN4/CEACAM1/MYH14/MYBPC2/SNTG2/PRKCE/ANTXR1/ADD2/MYO7B/FMNL2/MYO3B/MYO1B/TNS1/VIL1/TMOD4/MLPH/VPS16/SPEF1/PHACTR3/…	148
MF	GO:0015631	tubulin binding	130/3884	375/18432	5.62E-10	1.13E-07	9.93E-08	RITA1/CLIP1/MTUS2/MACF1/ARHGEF7/TUBGCP3/HAUS4/MAST2/CCDC88C/EML1/AGBL4/FMN1/INO80/NUSAP1/STARD9/MAP1A/RAB11A/HDGFL3/AGBL1/KIF7/PRC1/NDE1/SLC6A2/KIFC3/MAP1LC3B/PAFAH1B1/KIF1C/NDEL1/TAOK1/RAD51D/MAPT/TTLL6/SKA2/BCAS3/CEP295NL/TBCD/MTCL1/KATNAL2/DNM2/SPC24/HOOK2/HAUS8/B9D2/MARK4/EML2/ATF5/BRSK1/NLRP5/KIF3C/MAPRE3/TOGARAM2/SPAST/FAM161A/ALMS1/DCTN1/REEP1/MAP4K4/CLASP1/TTLL4/PRUNE1/KIF1A/SPEF1/KIF16B/…	130
MF	GO:0106310	protein serine kinase activity	124/3884	363/18432	3.87E-09	6.67E-07	5.87E-07	NUAK1/KSR2/TAOK3/CIT/CAMKK2/STK40/ULK1/DCLK1/NEK5/STK24/PRKD1/MAP3K9/TESK2/MAST2/RPS6KA5/MKNK1/MOK/CDC42BPB/MAPK6/DAPK2/CSNK1G1/ALPK3/LRRK1/PDPK1/CIITA/PRKCB/SBK1/PSKH1/MINK1/ULK2/MAP2K3/KSR1/NEK8/TAOK1/CDK12/AATK/MAPK4/ALPK2/STK11/MAP2K2/PKN1/MAST3/MAP4K1/MARK4/PRKD2/LMTK3/PRKCG/BRSK1/ROCK2/PRKCE/HIPK1/MAP4K4/MYO3B/TLK1/PASK/CSNK2A1/PAK5/SGK2/HUNK/MAPK1/BCR/CHEK2/RAF1/OXSR1/ULK4/DCAF1/PRKCD/KALR…	124
MF	GO:0005516	calmodulin binding	77/3884	200/18432	1.21E-08	1.64E-06	1.44E-06	EEA1/NOS1/CAMKK2/KCNQ4/STRN3/KCNH5/SLC24A4/MKNK1/MYO5C/UNC13C/DAPK2/IQGAP1/MYH11/EEF2K/SNTB2/TRPV1/MYH10/MYH13/MYO15A/MYO1D/MYO5B/MYO1F/CNN3/MYO9B/UNC13A/KCNN1/RYR1/CEACAM1/SLC8A2/MYH14/ADCY3/SLC8A1/ADD2/CFAP221/MYO1B/KCNN3/RIT1/PCP4/PCNT/MYH9/PLA2G6/SCN5A/MYLK/PCYT1A/IQCG/ADD1/CAMSAP2/MYO10/IQGAP2/RASGRF2/CAMK1G/CAMK2A/SPATA17/OBSCN/PDE1C/CAMK2B/PHKG1/RYR2/SNTB1/ADCY8/CAMK1D/UNC13B/DAPK1/INVS/CD…	77
MF	GO:0003774	cytoskeletal motor activity	50/3884	111/18432	1.22E-08	1.64E-06	1.44E-06	MYO1H/DNAH10/MYO16/DYNC1H1/KLC1/STARD9/MYO5C/KIF7/MYH11/DNAH3/KIFC3/KIF1C/DNAH2/MYH10/MYH13/DNAH9/MYO15A/MYO1D/DNAI2/DNAH17/MYO5B/MYO1F/MYO9B/MYH14/KIF3C/MYO7B/MYO3B/MYO1B/DNAH7/KIF1A/KIF16B/KIF3B/MYO18B/MYH9/DNAL4/KIF9/KIF1B/MYO10/KIF13A/KIF6/DNAH14/KIF25/DNAH11/KIF28P/KIF24/KIF20B/KIF17/MYO7A/MYO1A/KIF5A	50
MF	GO:0008017	microtubule binding	96/3884	271/18432	2.96E-08	3.57E-06	3.14E-06	CLIP1/MTUS2/MACF1/TUBGCP3/HAUS4/MAST2/CCDC88C/EML1/FMN1/NUSAP1/STARD9/MAP1A/RAB11A/HDGFL3/KIF7/PRC1/NDE1/KIFC3/MAP1LC3B/PAFAH1B1/KIF1C/NDEL1/MAPT/SKA2/CEP295NL/MTCL1/KATNAL2/DNM2/SPC24/HOOK2/HAUS8/MARK4/EML2/KIF3C/MAPRE3/TOGARAM2/SPAST/FAM161A/ALMS1/DCTN1/REEP1/MAP4K4/CLASP1/KIF1A/SPEF1/KIF16B/KIF3B/ARHGEF2/VAPB/MX2/MX1/NEFH/DRG1/SUN2/GTSE1/TUBGCP6/DNM3/KIF9/MAP4/CCDC66/KIF1B/PEX14/JAKMIP1/CAMSAP…	96
MF	GO:0005543	phospholipid binding	150/3884	474/18432	3.31E-08	3.63E-06	3.20E-06	EEA1/GLTP/RASAL1/TPCN1/PEBP1/RAB35/PITPNM2/SCARB1/HMGB1/VPS36/MCF2L/SNX6/SYT16/ZFYVE26/ZFYVE1/SERPINA5/IGHM/RASGRP1/UNC13C/IQGAP1/SNX29/SYT17/DOC2A/TRIM72/PLA2G15/MTSS2/CPNE7/TRPV1/ARHGAP44/EPN2/ADAP2/NF1/GSDMA/MAPT/TOM1L1/BCAS3/PITPNC1/WIPI1/HGS/WDR45B/OSBPL1A/ATP8B1/UNC13A/SPTBN4/AXL/APOC1/ARHGAP35/PLA2G4C/PLEKHA4/EPN1/COMMD1/ANXA4/DYSF/SYT6/PLEKHB2/MYO1B/PARD3B/RUFY4/VIL1/SNX27/AGAP1/PASK/SDCB…	150
MF	GO:0051015	actin filament binding	79/3884	219/18432	2.04E-07	2.05E-05	1.81E-05	MYO1H/ARPC3/MACF1/MYO16/SPTB/SYNE3/CYFIP1/SPTBN5/MYO5C/TLN2/CORO2B/IQGAP1/CORO7/MYH11/MYH10/GAS7/MYH13/MPRIP/MYO15A/MYO1D/LASP1/FMNL1/SAMD14/PPP1R9B/MYOM1/FHOD3/MYO5B/MYO1F/TPM4/MYO9B/SPTBN4/MYH14/ANTXR1/ADD2/MYO7B/FMNL2/MYO1B/VIL1/TMOD4/VPS16/MICAL3/MYO18B/MYH9/TRIOBP/RCSD1/FLNB/PLS1/ADD1/ABLIM2/SHROOM3/MYO10/IQGAP2/CTNNA1/ABLIM3/SYNE1/DBNL/HIP1/ARPC1A/CAPZA2/MYOM2/DMTN/CORO2A/GSN/SPTAN1/ABL1/AI…	79
MF	GO:0060090	molecular adaptor activity	144/3884	492/18432	8.54E-06	0.000792287	0.000697063	PTPN11/COL8A2/RB1/CUL4A/SYNE3/CAPN3/MAP1A/GNB5/PCLAF/HOMER2/AKAP13/IQGAP1/AXIN1/MAPK8IP3/STX1B/AMFR/CNOT1/WDR59/CRK/ZZEF1/SCIMP/STX8/KSR1/ADAP2/JUP/RETREG3/MAPT/CBX1/SPAG9/GRB2/RPTOR/PSMG2/BCL2/BRDT/MAP2K2/STAP2/ARRDC5/AP1M2/LDLR/STX10/BRD4/AP1M1/GATAD2A/SPTBN4/PPP5C/AP2S1/RUVBL2/ITSN2/ADD2/NCK2/AP1S3/COL4A4/DAW1/PSMD4/MLPH/TRPC4AP/DLGAP4/SLA2/NCOA3/SPATA2/ITSN1/PCNT/GAB4/SPSB1/MICAL3/SH2D1B/SNAP…	144
MF	GO:0046873	metal ion transmembrane transporter activity	129/3884	436/18432	1.40E-05	0.00120585	0.00106092	TPCN1/SLC8B1/GRIK3/MFSD2A/KCNQ4/TMCO3/RASA3/KCNH5/KCNK10/KCNK13/SLC24A4/TRPM1/CHRNA7/CATSPER2/SLC30A4/SLC1A7/SLC28A1/GRIN2A/CACNG3/SLC5A11/SLC6A2/SLC12A3/SLC9A5/SLC12A4/PKD1L2/TRPV3/TRPV1/TRPV2/SLC13A2/ASIC2/TSPOAP1/KCNH6/SLC39A11/KCNG2/CACNA1A/SLC1A6/KCNN1/SCN1B/ATP4A/RYR1/ATP1A3/SLC8A2/GRIN2D/CACNG7/CACNG8/CACNG6/KCNS3/KCNK3/SLC30A3/SLC8A1/KCNG3/KCNA2/KCND3/SLC4A5/KCNIP3/CNNM4/CACNB4/ASIC4/KCNE…	129
MF	GO:0005245	voltage-gated calcium channel activity	22/3884	44/18432	1.98E-05	0.00159216	0.0014008	CACNG3/TRPV1/TSPOAP1/CACNA1A/RYR1/CACNG7/CACNG8/CACNG6/CACNB4/CACNG2/CACNA1I/CACNA2D2/CACNA1D/CACNA2D3/CACNA1E/CATSPER3/TMC1/CACNA1B/TPCN2/CATSPER4/CACNA2D4/CACNA1C	22
MF	GO:0019902	phosphatase binding	66/3884	195/18432	2.23E-05	0.00167747	0.00147586	HSP90B1/ANAPC7/PXN/ANAPC5/FOXO1/MYO16/STRN3/PPP1R36/MAST2/HSP90AA1/TRAF3/IQGAP1/TERF2IP/JAK1/YWHAE/TP53/ERBB2/JUP/MAPT/SKAP1/PPP1R9B/GRB2/BCL2/ELL/SPTBN4/CEACAM1/SIGLEC11/VRK3/CD33/TRPC4AP/PPP1R16B/PTPRT/SMG5/STAU1/PHACTR3/FCRL3/MAPK1/SFI1/PPP6R2/DLG1/SLC6A3/GHR/CSF1R/PPP1R18/GNA12/STYXL1/MAGI2/PPP1R3A/MET/ANK1/ADCY8/PTK2/PPP1R16A/DAB2IP/PTPA/TRAF2/MASTL/PPP3CB/KCNQ1/PPP1R32/PPP6R3/SYTL2/SLC9A1/P…	66
MF	GO:0035091	phosphatidylinositol binding	87/3884	277/18432	3.28E-05	0.00230797	0.00203058	EEA1/TPCN1/RAB35/PITPNM2/SCARB1/VPS36/MCF2L/SNX6/ZFYVE26/ZFYVE1/IQGAP1/SNX29/MTSS2/TRPV1/ADAP2/GSDMA/MAPT/TOM1L1/BCAS3/PITPNC1/WIPI1/HGS/WDR45B/PLEKHA4/COMMD1/PLEKHB2/MYO1B/PARD3B/RUFY4/VIL1/SNX27/PASK/SDCBP2/KIF16B/PIGU/OSBPL2/TOM1/ITPR1/NISCH/PXK/ZFYVE28/ARFIP1/MYO10/GOLPH3/FCHO2/CERT1/IQGAP2/ARAP3/RPS6KC1/SH3PXD2B/OBSCN/ADAP1/SNX8/WIPI2/CYTH3/GSDME/LANCL2/NCF1B/HIP1/SGK3/LAPTM4B/SNX31/ASAP1/SN…	87
MF	GO:0003777	microtubule motor activity	29/3884	67/18432	3.44E-05	0.00230797	0.00203058	DNAH10/DYNC1H1/STARD9/KIF7/DNAH3/KIFC3/KIF1C/DNAH2/DNAH9/DNAI2/DNAH17/KIF3C/DNAH7/KIF1A/KIF16B/KIF3B/DNAL4/KIF9/KIF1B/KIF13A/KIF6/DNAH14/KIF25/DNAH11/KIF28P/KIF24/KIF20B/KIF17/KIF5A	29
MF	GO:0022836	gated channel activity	103/3884	341/18432	4.00E-05	0.00254042	0.00223509	ANO4/TPCN1/GRIK3/KCNQ4/RASA3/KCNH5/KCNK10/KCNK13/GABRB3/GABRG3/CHRNA7/CATSPER2/SLC1A7/CHRNB4/GRIN2A/TMC7/TMC5/CACNG3/CNGB1/TRPV1/P2RX5/P2RX1/CHRNE/CHRNB1/ASIC2/TSPOAP1/KCNH6/TTYH2/TMC8/KCNG2/CACNA1A/KCNN1/SCN1B/RYR1/GRIN2D/CACNG7/CACNG8/CACNG6/KCNS3/KCNK3/KCNG3/KCNA2/KCND3/KCNIP3/CACNB4/ASIC4/KCNE4/TRPM8/KCNN3/KCNB1/GRIK1/KCNJ10/KCNJ6/KCNJ15/TRPM2/CACNG2/CACNA1I/ITPR1/SCN5A/SCN10A/SCN11A/CACNA2D2…	103
MF	GO:1901981	phosphatidylinositol phosphate binding	61/3884	180/18432	4.28E-05	0.00257967	0.00226963	TPCN1/RAB35/VPS36/ZFYVE26/ZFYVE1/IQGAP1/MTSS2/ADAP2/GSDMA/MAPT/WIPI1/WDR45B/PLEKHA4/COMMD1/PLEKHB2/MYO1B/RUFY4/VIL1/SNX27/SDCBP2/KIF16B/OSBPL2/TOM1/ZFYVE28/ARFIP1/MYO10/GOLPH3/FCHO2/CERT1/IQGAP2/ARAP3/SH3PXD2B/OBSCN/ADAP1/WIPI2/CYTH3/GSDME/LANCL2/HIP1/LAPTM4B/ASAP1/GSN/DAB2IP/DENND1A/WDR45/SVIL/PARD3/WASHC2C/SH3PXD2A/KCNQ1/OSBPL5/SYT9/SYT7/TPCN2/ARAP1/SYTL2/PICALM/SLC9A1/TIRAP/TULP3/ARHGAP9	61
MF	GO:0005262	calcium channel activity	44/3884	119/18432	4.83E-05	0.00269886	0.00237449	TPCN1/RASA3/SLC24A4/TRPM1/CHRNA7/CATSPER2/GRIN2A/CACNG3/PKD1L2/TRPV3/TRPV1/TRPV2/TSPOAP1/CACNA1A/RYR1/GRIN2D/CACNG7/CACNG8/CACNG6/CACNB4/TRPM8/SLC24A3/TRPC4AP/TRPM2/CACNG2/CACNA1I/ITPR1/CACNA2D2/CACNA1D/CACNA2D3/CACNA1E/CATSPER3/RYR2/SLC24A2/TRPM3/TMC1/TRPM6/CACNA1B/MCU/TPCN2/CATSPER4/PANX1/CACNA2D4/CACNA1C	44
MF	GO:0030507	spectrin binding	15/3884	26/18432	4.92E-05	0.00269886	0.00237449	SPTBN5/PDE6G/SPTBN4/ADD2/ADD1/CAMSAP2/ANK2/MYO10/EPB41L2/SLC26A5/DMTN/ANK1/CAMSAP1/MYO7A/EPB41	15
MF	GO:0015085	calcium ion transmembrane transporter activity	48/3884	135/18432	7.10E-05	0.00367007	0.00322897	TPCN1/SLC8B1/RASA3/SLC24A4/TRPM1/CHRNA7/CATSPER2/GRIN2A/CACNG3/PKD1L2/TRPV3/TRPV1/TRPV2/TSPOAP1/CACNA1A/RYR1/SLC8A2/GRIN2D/CACNG7/CACNG8/CACNG6/SLC8A1/CACNB4/TRPM8/SLC24A3/TRPC4AP/TRPM2/CACNG2/CACNA1I/ITPR1/CACNA2D2/CACNA1D/CACNA2D3/CACNA1E/LETM1/CATSPER3/RYR2/SLC24A2/TRPM3/TMC1/TRPM6/CACNA1B/MCU/TPCN2/CATSPER4/PANX1/CACNA2D4/CACNA1C	48
MF	GO:0035591	signaling adaptor activity	34/3884	86/18432	7.30E-05	0.00367007	0.00322897	PTPN11/GNB5/HOMER2/AKAP13/IQGAP1/AXIN1/MAPK8IP3/WDR59/CRK/KSR1/SPAG9/GRB2/MAP2K2/STAP2/NCK2/SLA2/SPATA2/GAB4/CRKL/MAPK8IP2/SHANK3/GRIP2/NCK1/HOMER1/GNB1/GRB10/MAGI2/DAB2IP/DLG5/SORBS1/AFAP1L2/SHANK2/LRRK2/GRIP1	34
MF	GO:0005216	ion channel activity	127/3884	446/18432	0.000109072	0.00512294	0.00450723	ANO4/TPCN1/GRIK3/KCNQ4/RASA3/KCNH5/KCNK10/KCNK13/SLC24A4/GABRB3/GABRG3/TRPM1/CHRNA7/CATSPER2/NOX5/SLC1A7/CHRNB4/BSND/GRIN2A/TMC7/TMC5/CACNG3/CNGB1/SLC12A4/PKD1L2/TRPV3/TRPV1/P2RX5/P2RX1/CHRNE/CHRNB1/TRPV2/ASIC2/GJC1/TSPOAP1/KCNH6/TTYH2/TMC8/ATP5F1A/KCNG2/CACNA1A/KCNN1/SCN1B/RYR1/GRIN2D/CACNG7/CACNG8/CACNG6/KCNS3/KCNK3/KCNG3/KCNA2/SLC1A4/KCND3/KCNIP3/CACNB4/ASIC4/KCNE4/TRPM8/SLC4A11/SLC24A3/KCNN3/…	127
MF	GO:0032266	phosphatidylinositol-3-phosphate binding	21/3884	45/18432	0.000110445	0.00512294	0.00450723	VPS36/ZFYVE26/ZFYVE1/WIPI1/WDR45B/PLEKHA4/RUFY4/SNX27/KIF16B/ZFYVE28/SH3PXD2B/OBSCN/WIPI2/LANCL2/HIP1/DAB2IP/DENND1A/WDR45/PARD3/WASHC2C/SH3PXD2A	21
MF	GO:0005261	cation channel activity	102/3884	346/18432	0.000123402	0.00551195	0.00484948	TPCN1/GRIK3/KCNQ4/RASA3/KCNH5/KCNK10/KCNK13/SLC24A4/TRPM1/CHRNA7/CATSPER2/NOX5/CHRNB4/GRIN2A/CACNG3/CNGB1/SLC12A4/PKD1L2/TRPV3/TRPV1/P2RX5/P2RX1/CHRNE/CHRNB1/TRPV2/ASIC2/TSPOAP1/KCNH6/ATP5F1A/KCNG2/CACNA1A/KCNN1/SCN1B/RYR1/GRIN2D/CACNG7/CACNG8/CACNG6/KCNS3/KCNK3/KCNG3/KCNA2/KCND3/KCNIP3/CACNB4/ASIC4/KCNE4/TRPM8/SLC4A11/SLC24A3/KCNN3/TRPC4AP/SLC12A5/KCNB1/GRIK1/KCNJ10/KCNJ6/KCNJ15/TRPM2/CACNG2/CAC…	102
MF	GO:0019903	protein phosphatase binding	51/3884	149/18432	0.000131361	0.00565791	0.00497789	HSP90B1/ANAPC7/PXN/ANAPC5/FOXO1/MYO16/STRN3/HSP90AA1/TRAF3/IQGAP1/JAK1/YWHAE/TP53/ERBB2/JUP/MAPT/SKAP1/PPP1R9B/GRB2/BCL2/CEACAM1/VRK3/CD33/PPP1R16B/PTPRT/SMG5/STAU1/PHACTR3/FCRL3/PPP6R2/SLC6A3/GHR/CSF1R/GNA12/STYXL1/PPP1R3A/MET/ANK1/ADCY8/PTK2/PPP1R16A/DAB2IP/PTPA/TRAF2/MASTL/PPP3CB/KCNQ1/PPP6R3/SLC9A1/PHACTR4/LCK	51
MF	GO:0030674	protein-macromolecule adaptor activity	102/3884	347/18432	0.000139111	0.00578508	0.00508978	PTPN11/COL8A2/CUL4A/SYNE3/MAP1A/GNB5/HOMER2/AKAP13/IQGAP1/AXIN1/MAPK8IP3/STX1B/AMFR/WDR59/CRK/ZZEF1/STX8/KSR1/ADAP2/JUP/RETREG3/MAPT/SPAG9/GRB2/RPTOR/BRDT/MAP2K2/STAP2/ARRDC5/AP1M2/STX10/BRD4/AP1M1/GATAD2A/SPTBN4/AP2S1/NCK2/AP1S3/DAW1/MLPH/TRPC4AP/SLA2/SPATA2/GAB4/SPSB1/SH2D1B/SNAP29/CRKL/NEFH/FBXO7/MYH9/SUN2/MAPK8IP2/SHANK3/GRIP2/NCK1/SPSB4/ANK2/PDCD6/HOMER1/DTL/SKP1/NUP153/COL19A1/SNAP47/GNB1/S…	102
MF	GO:0071889	14-3-3 protein binding	16/3884	31/18432	0.00016671	0.00665382	0.00585411	TMCC3/RIPOR1/KSR1/AANAT/RPTOR/PRKCE/PI4KB/KLHL22/TBC1D22A/NEK1/RIPOR2/TBC1D22B/FOXK1/SRPK2/DAB2IP/PRKCZ	16
MF	GO:0000146	microfilament motor activity	18/3884	37/18432	0.000175441	0.00665382	0.00585411	MYO1H/MYO5C/MYH11/MYH10/MYH13/MYO15A/MYO1D/MYO5B/MYO1F/MYO9B/MYH14/MYO7B/MYO3B/MYO1B/MYH9/MYO10/MYO7A/MYO1A	18
MF	GO:0032794	GTPase activating protein binding	10/3884	15/18432	0.000178632	0.00665382	0.00585411	CDH1/FMNL1/ARHGAP35/GNAI3/NKIRAS1/PLXNB1/GAPVD1/TSC1/ARL3/FMNL3	10
MF	GO:0030276	clathrin binding	28/3884	69/18432	0.00018207	0.00665382	0.00585411	SYT17/EPN2/TOM1L1/AP1M2/LDLR/AP1M1/AP2S1/EPN1/SYT6/AP1S3/DNER/SYT11/AP1B1/TOM1/NSG1/SYT2/NSG2/HIP1/AP1S1/NCALD/CLTA/GPR107/AP2A2/SYT9/SYT13/SYT7/PICALM/LRRK2	28
MF	GO:0005244	voltage-gated ion channel activity	64/3884	201/18432	0.00022172	0.00763983	0.00672161	TPCN1/KCNQ4/KCNH5/KCNK10/KCNK13/CATSPER2/GRIN2A/CACNG3/TRPV1/TSPOAP1/KCNH6/KCNG2/CACNA1A/KCNN1/SCN1B/RYR1/GRIN2D/CACNG7/CACNG8/CACNG6/KCNS3/KCNK3/KCNG3/KCNA2/KCND3/KCNIP3/CACNB4/KCNE4/KCNN3/KCNB1/KCNJ10/KCNJ6/KCNJ15/CACNG2/CACNA1I/SCN5A/SCN10A/SCN11A/CACNA2D2/CACNA1D/CACNA2D3/CACNA1E/KCNAB1/CATSPER3/KCNIP1/CLIC1/CLIC5/LRRC38/CLCN1/PTK2B/KCNK9/TMC1/KCNT1/CACNA1B/CLIC2/KCNMA1/KCNQ1/KCNC1/CLIC4/TPCN…	64
MF	GO:0022832	voltage-gated channel activity	64/3884	201/18432	0.00022172	0.00763983	0.00672161	TPCN1/KCNQ4/KCNH5/KCNK10/KCNK13/CATSPER2/GRIN2A/CACNG3/TRPV1/TSPOAP1/KCNH6/KCNG2/CACNA1A/KCNN1/SCN1B/RYR1/GRIN2D/CACNG7/CACNG8/CACNG6/KCNS3/KCNK3/KCNG3/KCNA2/KCND3/KCNIP3/CACNB4/KCNE4/KCNN3/KCNB1/KCNJ10/KCNJ6/KCNJ15/CACNG2/CACNA1I/SCN5A/SCN10A/SCN11A/CACNA2D2/CACNA1D/CACNA2D3/CACNA1E/KCNAB1/CATSPER3/KCNIP1/CLIC1/CLIC5/LRRC38/CLCN1/PTK2B/KCNK9/TMC1/KCNT1/CACNA1B/CLIC2/KCNMA1/KCNQ1/KCNC1/CLIC4/TPCN…	64
MF	GO:0008569	minus-end-directed microtubule motor activity	11/3884	18/18432	0.000257943	0.0086411	0.00760254	DNAH10/DYNC1H1/DNAH3/KIFC3/DNAH2/DNAH9/DNAH17/DNAH7/DNAH14/KIF25/DNAH11	11
MF	GO:1902936	phosphatidylinositol bisphosphate binding	39/3884	109/18432	0.000279512	0.00911057	0.00801558	TPCN1/RAB35/MTSS2/ADAP2/GSDMA/MAPT/WIPI1/WDR45B/PLEKHA4/COMMD1/MYO1B/VIL1/SDCBP2/KIF16B/OSBPL2/FCHO2/SH3PXD2B/OBSCN/ADAP1/WIPI2/GSDME/HIP1/LAPTM4B/ASAP1/GSN/WDR45/SVIL/PARD3/WASHC2C/SH3PXD2A/KCNQ1/SYT9/SYT7/TPCN2/SYTL2/PICALM/SLC9A1/TIRAP/TULP3	39
MF	GO:0051219	phosphoprotein binding	34/3884	92/18432	0.000336486	0.010679	0.00939551	PTPN11/THRAP3/RB1/RTF1/SHF/LEO1/PLCG2/YWHAE/CRK/PAFAH1B1/TRPV1/GRB2/VAV1/BCAR3/CBLC/PIH1D1/NCK2/SAG/HCK/CRKL/MAPK1/SH3BP2/GPRIN1/LRP11/IGF2R/LYN/APTX/ABL1/VAV2/BTRC/FGR/UBASH3B/EPB41/LCK	34
MF	GO:0051959	dynein light intermediate chain binding	13/3884	24/18432	0.00037065	0.0112931	0.0099358	DNAH10/CCDC88C/DYNC1H1/RAB11FIP3/DNAH3/DNAH2/DNAH9/DNAH17/HOOK2/DNAH7/DNAH14/DNAH11/HOOK3	13
MF	GO:0022843	voltage-gated cation channel activity	50/3884	151/18432	0.000374564	0.0112931	0.0099358	KCNQ4/KCNH5/KCNK10/KCNK13/GRIN2A/CACNG3/TRPV1/TSPOAP1/KCNH6/KCNG2/CACNA1A/KCNN1/RYR1/GRIN2D/CACNG7/CACNG8/CACNG6/KCNS3/KCNK3/KCNG3/KCNA2/KCND3/CACNB4/KCNE4/KCNN3/KCNB1/KCNJ10/KCNJ6/KCNJ15/CACNG2/CACNA1I/CACNA2D2/CACNA1D/CACNA2D3/CACNA1E/KCNAB1/CATSPER3/LRRC38/PTK2B/KCNK9/TMC1/KCNT1/CACNA1B/KCNMA1/KCNQ1/KCNC1/TPCN2/CATSPER4/CACNA2D4/CACNA1C	50
MF	GO:0030159	signaling receptor complex adaptor activity	22/3884	52/18432	0.000436811	0.0128486	0.0113044	PTPN11/GNB5/HOMER2/AXIN1/MAPK8IP3/CRK/SPAG9/GRB2/NCK2/SPATA2/GAB4/SHANK3/GRIP2/NCK1/GNB1/GRB10/MAGI2/DLG5/SORBS1/SHANK2/LRRK2/GRIP1	22
MF	GO:0019894	kinesin binding	20/3884	46/18432	0.000513369	0.014741	0.0129693	KLC1/SPTBN5/LRP8/PRC1/MAPK8IP3/SPAG9/ATCAY/KCNA2/NEFH/MAPK8IP2/CLSTN1/CLSTN2/KIF1B/KLC4/DISC1/STAU2/PLEKHM2/SHTN1/KCNC1/KIF5A	20
MF	GO:0008013	beta-catenin binding	32/3884	87/18432	0.000546471	0.0153266	0.0134845	PXN/FOXO1/NUMB/AJAP1/AXIN1/SETD1A/CDH1/TCF4/RUVBL2/TCF7L1/PTPRT/CDH26/EP300/CTNNBIP1/LZIC/MED12L/CTNND2/SKP1/CTNNA1/SOX30/ESR1/PRKN/GLI3/TBL1X/DLG5/BTRC/SUFU/CTNND1/BCL9L/PTPRU/CALCOCO1/GRIP1	32
MF	GO:0005547	phosphatidylinositol-3,4,5-trisphosphate binding	18/3884	40/18432	0.000585719	0.0160259	0.0140998	ZFYVE1/IQGAP1/ADAP2/COMMD1/PLEKHB2/MYO1B/KIF16B/MYO10/IQGAP2/ARAP3/OBSCN/ADAP1/CYTH3/ASAP1/PARD3/WASHC2C/ARAP1/ARHGAP9	18
MF	GO:0005096	GTPase activator activity	81/3884	275/18432	0.000597983	0.0160259	0.0140998	RASAL1/RASA3/RALGAPA1/SEC23A/SIPA1L1/RIN3/GNB5/TBC1D2B/IQGAP1/MTSS2/ABR/RAP1GAP2/ARHGAP44/ADAP2/NF1/ARHGAP23/RGS9/LLGL2/TBC1D16/TBCD/MYO9B/SIPA1L3/ARHGEF1/ARHGAP35/ASAP2/TBC1D8/ERRFI1/AGAP1/RIN2/ARHGEF11/ARHGAP30/BCR/SGSM1/DEPDC5/RANGAP1/ARFGAP3/ARHGAP8/TBC1D22A/SRGAP3/TBC1D5/PLXNB1/RABGAP1L/RASAL2/STXBP5L/RGS12/ARHGAP24/ARHGAP10/IQGAP2/ARAP3/TBC1D22B/ADGRB3/TIAM2/ADAP1/CHN2/AGFG2/AGAP3/DLC1/DOCK…	81
MF	GO:0031267	small GTPase binding	80/3884	272/18432	0.000675182	0.0177015	0.015574	FGD6/BICDL1/ULK1/IPO4/STRN3/RIN3/CDC42BPB/CYFIP1/AKAP13/IQGAP1/RAB11FIP3/MTSS2/RPH3AL/ARHGAP44/RAB11FIP4/FMNL1/CDC42EP4/MYO5B/PKN1/RAB8A/MYO9B/CDC42EP5/ROCK2/RAP1A/GCC2/FMNL2/ERRFI1/RAPGEF4/SH3BP4/MLPH/RIN2/KIF3B/ARHGEF2/MICAL3/SGSM1/HPS4/TRIOBP/MICALL1/RANGAP1/FGD5/DOCK3/RABGAP1L/PAK2/IQGAP2/RHOBTB3/RAPGEF6/CYFIP2/EXOC2/LSM2/DAAM2/HACE1/WASF1/ADCYAP1R1/NPC1L1/RABGEF1/TNPO3/EXOC4/DOCK5/RIMS2/USP6…	80
MF	GO:0005001	transmembrane receptor protein tyrosine phosphatase activity	10/3884	17/18432	0.000760892	0.0191174	0.0168197	PTPRF/PTPRM/PTPRA/PTPRT/PTPRG/PTPRN2/PTPRD/PTPRE/PTPRU/PTPRB	10
MF	GO:0019198	transmembrane receptor protein phosphatase activity	10/3884	17/18432	0.000760892	0.0191174	0.0168197	PTPRF/PTPRM/PTPRA/PTPRT/PTPRG/PTPRN2/PTPRD/PTPRE/PTPRU/PTPRB	10
MF	GO:0030020	extracellular matrix structural constituent conferring tensile strength	18/3884	41/18432	0.00084026	0.0206807	0.0181951	COL8A2/COL9A2/COL4A1/COL4A2/COL5A3/COL4A4/COL18A1/COL7A1/COL6A6/COL23A1/COL21A1/COL19A1/COL14A1/COL15A1/COL27A1/COL5A1/COL17A1/COL16A1	18
MF	GO:0015081	sodium ion transmembrane transporter activity	50/3884	156/18432	0.000865026	0.0208644	0.0183568	TPCN1/SLC8B1/GRIK3/MFSD2A/SLC24A4/SLC1A7/SLC28A1/SLC5A11/SLC6A2/SLC12A3/SLC9A5/SLC13A2/ASIC2/SLC1A6/SCN1B/ATP4A/ATP1A3/SLC8A2/SLC8A1/SLC4A5/CNNM4/ASIC4/SLC4A11/SLC23A2/SLC24A3/SLC13A3/SLC9A8/GRIK1/TRPM2/CACNA1I/SLC6A11/SLC6A1/SLC6A6/SCN5A/SCN10A/SCN11A/SLC41A3/SLC9A9/SLC34A2/SLC9A3/SLC6A3/SLC13A4/SLC20A2/SLC1A1/SLC24A2/SLC1A2/TPCN2/SLC9A1/GRIK4/SLC4A8	50
MF	GO:0051020	GTPase binding	87/3884	303/18432	0.00092799	0.0219442	0.0193068	FGD6/BICDL1/ULK1/IPO4/STRN3/RIN3/HSP90AA1/CDC42BPB/CYFIP1/AKAP13/IQGAP1/RAB11FIP3/MTSS2/RPH3AL/ARHGAP44/RAB11FIP4/BECN1/FMNL1/CDC42EP4/MYO5B/FNBP1L/PKN1/RAB8A/MYO9B/CDC42EP5/ROCK2/RAP1A/GCC2/FMNL2/ERRFI1/RAPGEF4/ATG16L1/SH3BP4/MLPH/RIN2/KIF3B/ARHGEF2/MICAL3/SGSM1/HPS4/TRIOBP/MICALL1/RANGAP1/FGD5/DOCK3/RABGAP1L/PAK2/IQGAP2/RHOBTB3/RAPGEF6/CYFIP2/EXOC2/LSM2/DAAM2/HACE1/WASF1/GNB1/ADCYAP1R1/NPC1L1/R…	87
MF	GO:0004713	protein tyrosine kinase activity	45/3884	138/18432	0.00102581	0.0237908	0.0209314	CAMKK2/FLT3/FLT1/EPHA10/TESK2/RPS6KA5/NTRK3/JAK1/MAP2K3/ERBB2/AATK/MAP2K2/INSR/TYK2/AXL/ALK/HIPK1/MERTK/ERBB4/EPHA4/HCK/EFNA4/NTRK1/BCR/PRKCD/NEK1/DYRK3/CSF1R/TTBK1/IGF2R/BAZ1B/MET/PTK2B/LYN/PTK2/JAK2/NTRK2/ROR2/ABL1/EPHA2/FGFR2/EPHB2/CHKA/FGR/LCK	45
MF	GO:1901682	sulfur compound transmembrane transporter activity	22/3884	55/18432	0.00108796	0.0247562	0.0217808	ABCC4/ABCC1/ABCC6/ABCC11/CTNS/SLC25A19/MFSD12/SLC27A1/SLC1A4/SLC25A12/SLC13A3/SLC6A11/SLC6A6/SLC25A26/SLC26A9/ABCC10/SLC25A13/SLC26A5/SLC13A4/SLC1A1/ABCD1/SLC1A2	22
MF	GO:0015298	solute:cation antiporter activity	18/3884	42/18432	0.00118369	0.0264358	0.0232585	SLC8B1/TMCO3/SLC24A4/SLC9A5/SLC47A1/SLC47A2/SLC8A2/SLC8A1/SLC25A12/SLC24A3/SLC9A8/SLC41A3/SLC9A9/LETM1/SLC9A3/SLC25A13/SLC24A2/SLC9A1	18
MF	GO:0140030	modification-dependent protein binding	53/3884	172/18432	0.00167818	0.0367978	0.0323751	TDRD3/KDM4A/OTUD7A/TP53BP1/MINDY2/EPS15/PML/GLYR1/KDM8/CDYL2/PLCG2/PRPF8/ZZEF1/CHD5/CBX1/BPTF/NPLOC4/PHF13/BRDT/HDGFL2/UHRF1/VAV1/SMARCA4/BRD4/BABAM2/MSH6/ZRANB3/DNAJB2/PSMD4/ING5/ZMYND8/MORC3/TOM1/L3MBTL2/SETD5/ATRIP/YEATS2/ANK2/BRD9/UIMC1/JARID2/TAB2/AGAP3/LYN/PARP10/PHF2/TAB3/PHF8/TAF1/ATRX/CBX5/BAZ2A/USP15	53
MF	GO:0019905	syntaxin binding	26/3884	71/18432	0.00187017	0.0402754	0.0354348	TPCN1/SCFD1/TMED10/UNC13C/RAB11A/SYT17/STX8/STX10/CACNA1A/UNC13A/SYT6/SNPH/SNAP29/STXBP5L/CPLX1/SCFD2/SYT2/CPLX2/SNAP47/UNC13B/DAPK1/STXBP1/ABL1/SYT9/SYT7/LRRK2	26
MF	GO:0004721	phosphoprotein phosphatase activity	54/3884	177/18432	0.00195196	0.0409435	0.0360225	SSH1/PTPN11/PTPRF/PTPN9/LRRK1/SSH2/DUSP14/PPM1E/PPM1D/PTPRM/PHLPP1/CTDP1/RPAP2/PTPRS/TIMM50/PPM1N/PPP5C/PPP2R1A/PPM1B/PTPN4/PTPRA/PTPRT/TPTE/TAB1/MTMR14/CTDSPL/CDC25A/PTPRG/PPM1L/DLG1/SSU72/CDC25C/DUSP22/PPP2R5D/STYXL1/PTPRN2/MTMR7/PPP2CB/EYA1/PTK2/PTPRD/CDC14B/PPP6C/PTPA/PPP3CB/CAMK2G/PTPRE/EYA3/UBASH3B/PTPRU/LRRK2/LCK/PPM1H/PTPRB	54
MF	GO:0015267	channel activity	131/3884	494/18432	0.00196909	0.0409435	0.0360225	ANO4/TPCN1/GRIK3/GJA3/KCNQ4/RASA3/KCNH5/KCNK10/KCNK13/SLC24A4/GABRB3/GABRG3/TRPM1/CHRNA7/CATSPER2/NOX5/SLC1A7/CHRNB4/BSND/GRIN2A/TMC7/TMC5/CACNG3/CNGB1/SLC12A4/PKD1L2/TRPV3/TRPV1/P2RX5/P2RX1/CHRNE/CHRNB1/TRPV2/ASIC2/GJC1/TSPOAP1/KCNH6/TTYH2/TMC8/SLC14A1/ATP5F1A/BCL2/KCNG2/CACNA1A/KCNN1/SCN1B/RYR1/GRIN2D/CACNG7/CACNG8/CACNG6/KCNS3/KCNK3/KCNG3/KCNA2/SLC1A4/KCND3/KCNIP3/CACNB4/ASIC4/KCNE4/TRPM8/SLC4…	131
MF	GO:0022803	passive transmembrane transporter activity	131/3884	495/18432	0.00213135	0.0435663	0.0383301	ANO4/TPCN1/GRIK3/GJA3/KCNQ4/RASA3/KCNH5/KCNK10/KCNK13/SLC24A4/GABRB3/GABRG3/TRPM1/CHRNA7/CATSPER2/NOX5/SLC1A7/CHRNB4/BSND/GRIN2A/TMC7/TMC5/CACNG3/CNGB1/SLC12A4/PKD1L2/TRPV3/TRPV1/P2RX5/P2RX1/CHRNE/CHRNB1/TRPV2/ASIC2/GJC1/TSPOAP1/KCNH6/TTYH2/TMC8/SLC14A1/ATP5F1A/BCL2/KCNG2/CACNA1A/KCNN1/SCN1B/RYR1/GRIN2D/CACNG7/CACNG8/CACNG6/KCNS3/KCNK3/KCNG3/KCNA2/SLC1A4/KCND3/KCNIP3/CACNB4/ASIC4/KCNE4/TRPM8/SLC4…	131

## Sheet: AML_vs_HD_down_go
ONTOLOGY	ID	Description	GeneRatio	BgRatio	pvalue	p.adjust	qvalue	geneID	Count
BP	GO:0050804	modulation of chemical synaptic transmission	21/237	448/18903	2.43E-07	0.000412194	0.000372379	SHISA9/SHISA6/CDH2/CACNA1A/DLGAP4/GRM7/TNR/BCHE/RIMS1/PRKN/DISC1/CAMK2B/PPP1R9A/CHRM2/ZDHHC2/ADCY8/GRIN1/LRRC4C/SHANK2/GRIK4/NTF3	21
BP	GO:0099177	regulation of trans-synaptic signaling	21/237	449/18903	2.52E-07	0.000412194	0.000372379	SHISA9/SHISA6/CDH2/CACNA1A/DLGAP4/GRM7/TNR/BCHE/RIMS1/PRKN/DISC1/CAMK2B/PPP1R9A/CHRM2/ZDHHC2/ADCY8/GRIN1/LRRC4C/SHANK2/GRIK4/NTF3	21
BP	GO:0050808	synapse organization	20/237	432/18903	5.79E-07	0.000629997	0.000569143	FLRT2/SHISA6/TANC2/CDH2/PTPRS/CTNNA2/DSCAM/TNR/CTNND2/DISC1/ELFN1/CAMK2B/ZDHHC2/IL1RAPL2/SLIT1/LRRC4C/PPFIA1/SHANK2/NECTIN1/KIRREL3	20
BP	GO:0046643	regulation of gamma-delta T cell activation	4/237	11/18903	7.42E-06	0.00605801	0.00547285	STAT5B/PTPRC/SOX13/SYK	4
BP	GO:0010975	regulation of neuron projection development	18/237	446/18903	1.43E-05	0.00857918	0.00775049	TANC2/CDH2/RIT2/PTPRS/CTNNA2/CDH4/DSCAM/TNR/DAB2/DISC1/HECW1/CAMK2B/PLXNA4/CREB3L2/SLC39A12/RET/SLIT1/LRRC4C	18
BP	GO:0042492	gamma-delta T cell differentiation	4/237	13/18903	1.58E-05	0.00857918	0.00775049	STAT5B/PTPRC/SOX13/SYK	4
BP	GO:0050770	regulation of axonogenesis	10/237	156/18903	2.81E-05	0.0131332	0.0118646	CDH2/PTPRS/CDH4/DSCAM/TNR/DISC1/PLXNA4/RET/SLIT1/LRRC4C	10
BP	GO:0061564	axon development	18/237	490/18903	4.93E-05	0.0166071	0.0150029	FLRT2/PTPRM/CDH2/BCL2/PTPRS/CTNNA2/CDH4/DSCAM/GRM7/TNR/NREP/SLIT3/DISC1/PLXNA4/RET/SLIT1/LRRC4C/NECTIN1	18
BP	GO:0048639	positive regulation of developmental growth	10/237	168/18903	5.30E-05	0.0166071	0.0150029	ACACB/STAT5B/BCL2/CDH4/DSCAM/PROX1/RIMS1/PRKN/DISC1/IL7	10
BP	GO:0007156	homophilic cell adhesion via plasma membrane adhesion molecules	10/237	170/18903	5.85E-05	0.0166071	0.0150029	PTPRM/CDH2/CDH4/CADM3/DSCAM/CDH18/CDH9/RET/NECTIN1/KIRREL3	10
BP	GO:1905475	regulation of protein localization to membrane	10/237	172/18903	6.46E-05	0.0166071	0.0150029	GPC5/CEMIP/SHISA6/CDH2/DPP10/DAB2/PRKN/ZDHHC2/PPFIA1/LRP1	10
BP	GO:1990138	neuron projection extension	10/237	172/18903	6.46E-05	0.0166071	0.0150029	PTPRS/CDH4/DSCAM/TNR/SLIT3/RIMS1/PRKN/DISC1/PLXNA4/SLIT1	10
BP	GO:0019722	calcium-mediated signaling	11/237	208/18903	6.61E-05	0.0166071	0.0150029	SLC24A4/RIT2/CAMTA1/SLC8A1/TRPM2/PTPRC/NR5A2/CHRM3/PPP1R9A/SYK/GRIN1	11
BP	GO:0018958	phenol-containing compound metabolic process	8/237	111/18903	7.90E-05	0.0178571	0.0161322	DIO2/DUOXA1/BCL2/PAX8/PRKN/TYR/PDE1B/PMEL	8
BP	GO:0048638	regulation of developmental growth	14/237	332/18903	8.20E-05	0.0178571	0.0161322	ACACB/STAT5B/BCL2/PTPRS/CDH4/DSCAM/TNR/PROX1/RIMS1/PRKN/DISC1/PLXNA4/IL7/SLIT1	14
BP	GO:0001558	regulation of cell growth	16/237	422/18903	9.01E-05	0.0183941	0.0166173	MYL2/ESR2/KIF26A/BCL2/PTPRS/CDH4/DSCAM/TNR/PAPPA2/DAB2/SLIT3/RIMS1/PRKN/DISC1/PLXNA4/SLIT1	16
BP	GO:0034329	cell junction assembly	16/237	430/18903	0.000111991	0.0215154	0.0194372	ARHGEF7/FLRT2/CDH2/BCL2/RAB13/DSCAM/HEG1/CTNND2/CDH18/CDH9/GRHL2/IL1RAPL2/SLIT1/SHANK2/NECTIN1/KIRREL3	16
BP	GO:0007409	axonogenesis	16/237	438/18903	0.000138387	0.0251096	0.0226842	FLRT2/PTPRM/CDH2/BCL2/PTPRS/CTNNA2/CDH4/DSCAM/TNR/SLIT3/DISC1/PLXNA4/RET/SLIT1/LRRC4C/NECTIN1	16
BP	GO:0048675	axon extension	8/237	122/18903	0.00015306	0.0253675	0.0229172	PTPRS/CDH4/DSCAM/TNR/SLIT3/DISC1/PLXNA4/SLIT1	8
BP	GO:0060070	canonical Wnt signaling pathway	13/237	310/18903	0.000155343	0.0253675	0.0229172	GPC5/SHISA6/CDH2/RBMS3/SOX13/CTNND2/DAB2/RSPO3/PRKN/DISC1/HECW1/EDA/LRP5	13
BP	GO:0030516	regulation of axon extension	7/237	93/18903	0.000169067	0.0262939	0.0237541	PTPRS/CDH4/DSCAM/TNR/DISC1/PLXNA4/SLIT1	7
BP	GO:0098742	cell-cell adhesion via plasma-membrane adhesion molecules	12/237	282/18903	0.000242832	0.0360495	0.0325674	PTPRM/CDH2/PTPRS/CDH4/CADM3/DSCAM/CDH18/CDH9/RET/LRRC4C/NECTIN1/KIRREL3	12
BP	GO:0046629	gamma-delta T cell activation	4/237	26/18903	0.000289917	0.0407778	0.0368389	STAT5B/PTPRC/SOX13/SYK	4
BP	GO:0035249	synaptic transmission, glutamatergic	7/237	102/18903	0.000299653	0.0407778	0.0368389	CDH2/GRM7/TNR/PRKN/DISC1/GRIN1/GRIK4	7
BP	GO:0050807	regulation of synapse organization	10/237	209/18903	0.000317981	0.041541	0.0375284	FLRT2/TANC2/CDH2/CTNNA2/DISC1/CAMK2B/IL1RAPL2/SLIT1/SHANK2/NECTIN1	10
BP	GO:0030111	regulation of Wnt signaling pathway	13/237	336/18903	0.000339298	0.0426211	0.0385042	GPC5/SHISA6/CDH2/RBMS3/SOX13/CTNND2/DAB2/RSPO3/PRKN/DISC1/HECW1/EDA/LRP1	13
BP	GO:0021537	telencephalon development	11/237	255/18903	0.000391272	0.0464101	0.0419272	RFX4/SYNE2/CDH2/SLC8A1/TNR/DCLK2/PROX1/DISC1/PLXNA4/FUT10/KIRREL3	11
BP	GO:0050803	regulation of synapse structure or activity	10/237	215/18903	0.000397882	0.0464101	0.0419272	FLRT2/TANC2/CDH2/CTNNA2/DISC1/CAMK2B/IL1RAPL2/SLIT1/SHANK2/NECTIN1	10
BP	GO:0061387	regulation of extent of cell growth	7/237	108/18903	0.000424673	0.0469329	0.0423995	PTPRS/CDH4/DSCAM/TNR/DISC1/PLXNA4/SLIT1	7
BP	GO:0045058	T cell selection	5/237	51/18903	0.000436063	0.0469329	0.0423995	TBX21/BCL2/LY9/PTPRC/SYK	5
BP	GO:0060402	calcium ion transport into cytosol	4/237	29/18903	0.000447214	0.0469329	0.0423995	BCL2/SLC8A1/ADCYAP1R1/GRIN1	4
BP	GO:0060828	regulation of canonical Wnt signaling pathway	11/237	260/18903	0.000460715	0.0469329	0.0423995	GPC5/SHISA6/CDH2/RBMS3/SOX13/CTNND2/DAB2/RSPO3/PRKN/HECW1/EDA	11
BP	GO:0097553	calcium ion transmembrane import into cytosol	9/237	182/18903	0.000497205	0.0469329	0.0423995	SLC24A4/CEMIP/BCL2/CACNA1A/SLC8A1/TRPM2/PTPRC/ADCYAP1R1/GRIN1	9
BP	GO:0002360	T cell lineage commitment	4/237	30/18903	0.000510975	0.0469329	0.0423995	TBX21/BCL2/LY9/IL7	4
BP	GO:0016049	cell growth	16/237	493/18903	0.000515832	0.0469329	0.0423995	MYL2/ESR2/KIF26A/BCL2/PTPRS/CDH4/DSCAM/TNR/PAPPA2/DAB2/SLIT3/RIMS1/PRKN/DISC1/PLXNA4/SLIT1	16
BP	GO:0008361	regulation of cell size	9/237	183/18903	0.000517325	0.0469329	0.0423995	PTPRS/CDH4/DSCAM/TNR/DISC1/AKT3/PLXNA4/RET/SLIT1	9
CC	GO:0098984	neuron to neuron synapse	18/243	351/19869	3.54E-07	0.000120975	9.87E-05	SHISA9/SHISA6/CDH2/PTPRS/SLC8A1/GRM7/CTNND2/PRKN/DISC1/PPP1R9A/CHRM2/ZDHHC2/ADCY8/GRIN1/LRRC4C/SHANK2/NECTIN1/GRIK4	18
CC	GO:0032279	asymmetric synapse	16/243	327/19869	2.95E-06	0.000306111	0.000249675	SHISA9/SHISA6/CDH2/PTPRS/SLC8A1/GRM7/CTNND2/PRKN/DISC1/PPP1R9A/CHRM2/ZDHHC2/ADCY8/GRIN1/LRRC4C/SHANK2	16
CC	GO:0099699	integral component of synaptic membrane	11/243	155/19869	3.36E-06	0.000306111	0.000249675	SHISA9/SHISA6/CDH2/PTPRS/SLC8A1/CADM3/CHRM2/ADCY8/LRRC4C/NECTIN1/GRIK4	11
CC	GO:0048786	presynaptic active zone	8/243	75/19869	3.71E-06	0.000306111	0.000249675	CDH2/OTOF/GRM7/RIMS1/ADCY8/PPFIA1/SHANK2/NECTIN1	8
CC	GO:0097060	synaptic membrane	17/243	378/19869	4.48E-06	0.000306111	0.000249675	SHISA9/SHISA6/CDH2/PTPRS/OTOF/SLC8A1/CADM3/GRM7/RIMS1/CHRM3/CHRM2/ADCY8/GRIN1/LRRC4C/SHANK2/NECTIN1/GRIK4	17
CC	GO:0099240	intrinsic component of synaptic membrane	11/243	166/19869	6.51E-06	0.000370932	0.000302546	SHISA9/SHISA6/CDH2/PTPRS/SLC8A1/CADM3/CHRM2/ADCY8/LRRC4C/NECTIN1/GRIK4	11
CC	GO:0099572	postsynaptic specialization	15/243	342/19869	2.21E-05	0.0010793	0.000880316	SHISA9/SHISA6/CDH2/PTPRS/SLC8A1/DLGAP4/CTNND2/PRKN/DISC1/PPP1R9A/ZDHHC2/ADCY8/GRIN1/LRRC4C/SHANK2	15
CC	GO:0016342	catenin complex	5/243	31/19869	3.44E-05	0.00147093	0.00119974	CDH2/CTNNA2/CDH4/CDH18/CDH9	5
CC	GO:0014069	postsynaptic density	14/243	321/19869	4.42E-05	0.00167826	0.00136885	SHISA9/SHISA6/CDH2/PTPRS/SLC8A1/CTNND2/PRKN/DISC1/PPP1R9A/ZDHHC2/ADCY8/GRIN1/LRRC4C/SHANK2	14
CC	GO:0019897	extrinsic component of plasma membrane	10/243	172/19869	5.28E-05	0.00180436	0.0014717	PCSK9/GNAL/CDH2/CTNNA2/CDH4/KCNAB1/CDH18/CDH9/SYTL3/SYK	10
CC	GO:0099055	integral component of postsynaptic membrane	8/243	118/19869	0.000102636	0.00319104	0.00260273	SHISA9/SHISA6/CDH2/PTPRS/SLC8A1/CHRM2/LRRC4C/GRIK4	8
CC	GO:0045211	postsynaptic membrane	12/243	269/19869	0.000125472	0.00357595	0.00291667	SHISA9/SHISA6/CDH2/PTPRS/SLC8A1/GRM7/CHRM3/CHRM2/GRIN1/LRRC4C/SHANK2/GRIK4	12
CC	GO:0098936	intrinsic component of postsynaptic membrane	8/243	123/19869	0.000137139	0.00360782	0.00294266	SHISA9/SHISA6/CDH2/PTPRS/SLC8A1/CHRM2/LRRC4C/GRIK4	8
CC	GO:0019898	extrinsic component of membrane	13/243	316/19869	0.000148014	0.00361577	0.00294915	GOLGA3/PCSK9/GNAL/CDH2/CTNNA2/CDH4/MGLL/KCNAB1/CDH18/CDH9/SYTL3/EMC2/SYK	13
CC	GO:0099056	integral component of presynaptic membrane	6/243	73/19869	0.000270156	0.00615956	0.00502395	CDH2/CADM3/CHRM2/ADCY8/NECTIN1/GRIK4	6
CC	GO:0034703	cation channel complex	10/243	222/19869	0.000423412	0.00876629	0.0071501	SHISA9/SHISA6/CACNA1A/DPP10/SCN1A/CACNA2D3/KCNAB1/DPP6/GRIN1/GRIK4	10
CC	GO:0098889	intrinsic component of presynaptic membrane	6/243	80/19869	0.000444205	0.00876629	0.0071501	CDH2/CADM3/CHRM2/ADCY8/NECTIN1/GRIK4	6
CC	GO:0042734	presynaptic membrane	8/243	148/19869	0.000483177	0.00876629	0.0071501	CDH2/OTOF/CADM3/RIMS1/CHRM2/ADCY8/NECTIN1/GRIK4	8
CC	GO:0070382	exocytic vesicle	10/243	226/19869	0.000487016	0.00876629	0.0071501	SVOP/PTPRS/OTOF/RAB13/SYTL3/DISC1/PTPRN2/GRIN1/KIRREL3/NTF3	10
CC	GO:0098686	hippocampal mossy fiber to CA3 synapse	4/243	34/19869	0.000758653	0.012973	0.0105812	ADCY8/SHANK2/NECTIN1/GRIK4	4
CC	GO:0008021	synaptic vesicle	9/243	208/19869	0.0010835	0.0176455	0.0143923	SVOP/PTPRS/OTOF/RAB13/DISC1/PTPRN2/GRIN1/KIRREL3/NTF3	9
CC	GO:0043025	neuronal cell body	15/243	497/19869	0.00124754	0.0193936	0.0158181	ARHGEF7/TBX21/PTPRS/CACNA1A/SLC8A1/SCN1A/DSCAM/TRPM2/CTNND2/CHRM2/ADCY8/ASTN2/RET/SHANK2/PDE1B	15
CC	GO:0008328	ionotropic glutamate receptor complex	4/243	40/19869	0.00141175	0.0205238	0.0167399	SHISA9/SHISA6/GRIN1/GRIK4	4
CC	GO:0042383	sarcolemma	7/243	136/19869	0.00144027	0.0205238	0.0167399	CDH2/SNTG2/SLC8A1/SCN1A/SLC2A5/OBSCN/SGCZ	7
CC	GO:0005912	adherens junction	8/243	179/19869	0.00165806	0.0226822	0.0185004	PTPRM/CDH2/CTNNA2/SHROOM3/CTNND2/CDH18/CDH9/NECTIN1	8
CC	GO:0098878	neurotransmitter receptor complex	4/243	45/19869	0.00219449	0.028866	0.0235442	SHISA9/SHISA6/GRIN1/GRIK4	4
CC	GO:0099060	integral component of postsynaptic specialization membrane	5/243	76/19869	0.00239541	0.0303419	0.0247479	SHISA9/SHISA6/CDH2/PTPRS/LRRC4C	5
CC	GO:0098948	intrinsic component of postsynaptic specialization membrane	5/243	79/19869	0.00283717	0.034654	0.028265	SHISA9/SHISA6/CDH2/PTPRS/LRRC4C	5
CC	GO:0099061	integral component of postsynaptic density membrane	4/243	51/19869	0.00347656	0.0409994	0.0334406	SHISA9/SHISA6/PTPRS/LRRC4C	4
CC	GO:0034702	ion channel complex	10/243	296/19869	0.00362924	0.0411578	0.0335697	SHISA9/SHISA6/CACNA1A/DPP10/SCN1A/CACNA2D3/KCNAB1/DPP6/GRIN1/GRIK4	10
CC	GO:0060076	excitatory synapse	4/243	52/19869	0.00373067	0.0411578	0.0335697	SHISA6/ELFN1/ADCY8/GRIN1	4
CC	GO:0099146	intrinsic component of postsynaptic density membrane	4/243	54/19869	0.0042761	0.0457008	0.0372752	SHISA9/SHISA6/PTPRS/LRRC4C	4
MF	GO:0043395	heparan sulfate proteoglycan binding	4/238	18/18432	7.19E-05	0.0374794	0.0327126	PTPRS/PTPRC/SLIT1/LRP1	4

## Sheet: AML_vs_HD_up_kegg
ID	Description	GeneRatio	BgRatio	pvalue	p.adjust	qvalue	geneID	Count
hsa05032	Morphine addiction	36/1856	91/8865	3.67713270016063e-05	0.00451361734074718	0.00358422060299406	GABRB3/GABRG3/GNB5/ADCY9/PRKCB/ADCY7/GNAO1/GNG7/PDE4A/CACNA1A/PDE4C/PRKCG/ADCY3/GNAI3/KCNJ6/GRK3/ADCY5/GRK4/ADORA1/PDE8B/GABRP/GRK6/GNB1/PDE10A/PDE1C/GNG4/GNGT1/ADCY8/GABBR2/CACNA1B/GABRQ/GRK5/GNG3/PDE2A/ARRB1/PDE3A	36
hsa04724	Glutamatergic synapse	43/1856	116/8865	4.37222766333788e-05	0.00451361734074718	0.00358422060299406	GRIK3/GNB5/SLC1A7/HOMER2/ADCY9/GRIN2A/PRKCB/ADCY7/GNAO1/GNG7/CACNA1A/SLC1A6/PLA2G4C/GRIN2D/PRKCG/ADCY3/GNAI3/PLCB4/GRIK1/MAPK1/GRK3/SHANK3/ITPR1/GRM7/CACNA1D/ADCY5/HOMER1/GRIA1/GRM6/GRM4/GRM1/GNB1/GNG4/GNGT1/ADCY8/SLC1A1/PPP3CB/SLC1A2/GNG3/SHANK2/GRIK4/CACNA1C/GLS2	43
hsa04015	Rap1 signaling pathway	69/1856	212/8865	4.39288238327656e-05	0.00451361734074718	0.00358422060299406	FLT1/PRKD1/SIPA1L1/EVL/TLN2/ADCY9/GRIN2A/PRKCB/ITGAL/ADCY7/GNAO1/CDH1/CRK/ADORA2B/MAP2K3/ITGB3/SKAP1/LPAR3/PARD6G/MAP2K2/VAV1/INSR/SIPA1L3/PRKD2/FPR1/PRKCG/ADCY3/GNAI3/CSF1/RAP1A/NGF/RAPGEF4/FARP2/PLCB4/EFNA4/TIAM1/CRKL/MAPK1/RAF1/RHOA/ADCY5/MRAS/PIK3CB/EGF/RAPGEF6/ARAP3/CSF1R/LCP2/FGF18/MAPK13/ENAH/PDGFA/RAPGEF5/MAGI2/MET/AKT3/BRAF/ADCY8/RAPGEF1/RALGDS/VAV2/EPHA2/PARD3/PRKCZ/FGFR2/CDC42/CTNND1/L…	69
hsa04144	Endocytosis	79/1856	252/8865	5.53312923971178e-05	0.00451361734074718	0.00358422060299406	EEA1/ARPC3/RAB35/VPS36/GRK1/SNX6/USP8/EPS15/RAB11A/PML/SH3GL3/RAB11FIP3/IST1/EPN2/RAB11FIP4/WIPF2/HGS/NEDD4L/PARD6G/DNM2/LDLR/RAB8A/MVB12A/CBLC/AP2S1/EHD2/EPN1/ASAP2/RAB10/STAMBP/RNF103-CHMP3/PIP5K1A/AGAP1/ARFGEF2/GRK3/IL2RB/CYTH4/ARFGAP3/IQSEC1/TGFBR2/DNM3/RHOA/GRK7/GRK4/PSD2/ARAP3/GRK6/RUFY1/IGF2R/CYTH3/AMPH/SMURF1/ARPC1A/CAV2/CAPZA2/AGAP3/PSD3/IL2RA/ASAP1/SH3GL2/CLTA/PIP5K1B/IQSEC2/PARD3/PRKCZ…	79
hsa04360	Axon guidance	61/1856	184/8865	6.59885576132628e-05	0.00451361734074718	0.00358422060299406	SSH1/PTPN11/PDPK1/NFATC3/PLCG2/NTN1/SSH2/DCC/PARD6G/SEMA6B/ROCK2/GNAI3/NCK2/BMPR2/EPHA4/NGEF/PAK5/EFNA4/SEMA4A/BMP7/MAPK1/SRGAP3/RAF1/PLXNB1/RHOA/ROBO2/RYK/NCK1/PIK3CB/PAK2/ABLIM2/SEMA5A/ABLIM3/CAMK2A/SLIT3/UNC5A/ENAH/CAMK2B/LIMK1/MET/PLXNA4/DPYSL2/UNC5D/PTK2/SEMA4D/ABL1/NTNG2/PAK3/EPHA2/PARD3/PRKCZ/UNC5B/PPP3CB/CAMK2G/SLIT1/CDC42/EPHB2/LRRC4C/RHOD/PAK1/WNT5B	61
hsa04928	Parathyroid hormone synthesis, secretion and action	42/1856	115/8865	7.94895475590297e-05	0.00453090421086469	0.00359794794214556	AKAP13/ADCY9/PRKCB/ADCY7/SLC12A3/MMP15/BCL2/CREB3L3/PDE4A/PDE4C/ARHGEF1/PRKCG/ADCY3/GNAI3/PLCB4/MMP24/MAFB/MEF2D/ARHGEF11/MAPK1/ITPR1/RAF1/OXSR1/RHOA/ADCY5/SLC34A2/ATF6B/RUNX2/SGK1/GNA12/CREB5/CREB3L2/BRAF/ADCY8/WNK2/RXRA/WNK3/LRP5/ARRB1/WNK1/LRP6/SP1	42
hsa04261	Adrenergic signaling in cardiomyocytes	52/1856	154/8865	0.000131697506115205	0.00583610801843039	0.0046343978724378	PPP2R3C/PPP2R5E/RPS6KA5/PPP2R5C/ADCY9/CACNG3/ADCY7/PIK3R6/PIK3R5/BCL2/CREB3L3/TPM4/SCN1B/ATP1A3/SLC8A2/PPP2R1A/CACNG7/CACNG8/CACNG6/ADCY3/GNAI3/SLC8A1/CACNB4/RAPGEF4/PLCB4/MAPK1/CACNG2/SCN5A/CACNA2D2/CACNA1D/CACNA2D3/ADCY5/PPP2R2C/CAMK2A/ATF6B/MAPK13/PPP2R5D/CREB5/CAMK2B/RYR2/AKT3/CREB3L2/PPP2CB/ADCY8/PPP2R3B/CAMK2G/KCNQ1/SLC9A1/PPP2R1B/CACNA2D4/CACNA1C/RAPGEF3	52
hsa04728	Dopaminergic synapse	46/1856	132/8865	0.000137189229333154	0.00583610801843039	0.0046343978724378	PPP2R3C/PPP2R5E/PPP2R5C/GNB5/GRIN2A/PRKCB/GNAO1/GNAL/GNG7/CREB3L3/CACNA1A/PPP2R1A/PRKCG/GNAI3/PLCB4/KCNJ6/ITPR1/CACNA1D/DRD3/ADCY5/PPP2R2C/MAPK10/SLC6A3/CAMK2A/GRIA1/MAPK9/ATF6B/MAPK13/PPP2R5D/GNB1/CREB5/CAMK2B/GNG4/GNGT1/AKT3/CREB3L2/PPP2CB/CACNA1B/PPP2R3B/PPP3CB/CAMK2G/GNG3/ARRB1/PPP2R1B/CACNA1C/KIF5A	46
hsa04012	ErbB signaling pathway	33/1856	86/8865	0.000153581789958695	0.00583610801843039	0.0046343978724378	SHC4/NRG4/PRKCB/PLCG2/CRK/ERBB2/GRB2/SHC2/MAP2K2/PRKCG/NCK2/ERBB4/PAK5/CRKL/MAPK1/RAF1/NCK1/PIK3CB/PAK2/MAPK10/EGF/CAMK2A/MAPK9/CAMK2B/AKT3/BRAF/NRG1/PTK2/ABL1/PAK3/CAMK2G/NRG3/PAK1	33
hsa04713	Circadian entrainment	36/1856	97/8865	0.000173401776349712	0.00593034075116015	0.00470922718928692	NOS1/RPS6KA5/GNB5/ADCY9/GRIN2A/PRKCB/ADCY7/GNAO1/GNG7/RYR1/GRIN2D/PRKCG/ADCY3/GNAI3/PER2/PLCB4/KCNJ6/NOS1AP/MAPK1/CACNA1I/ITPR1/CACNA1D/ADCY5/CAMK2A/GRIA1/GNB1/ADCYAP1R1/CAMK2B/GNG4/RYR2/GNGT1/ADCY8/CAMK2G/GNG3/GUCY1A2/CACNA1C	36
hsa04725	Cholinergic synapse	41/1856	116/8865	0.000219759138603761	0.00683251140022601	0.00542563232150911	KCNQ4/CHRNA7/CHRM5/GNB5/CHRNB4/ADCY9/PRKCB/ADCY7/GNAO1/PIK3R6/PIK3R5/BCL2/GNG7/CREB3L3/CACNA1A/PRKCG/ADCY3/GNAI3/PLCB4/KCNJ6/MAPK1/ITPR1/CACNA1D/ADCY5/PIK3CB/CAMK2A/GNB1/CREB5/CAMK2B/GNG4/GNGT1/AKT3/CREB3L2/CHRNA6/ADCY8/JAK2/CACNA1B/CAMK2G/KCNQ1/GNG3/CACNA1C	41
hsa04666	Fc gamma R-mediated phagocytosis	36/1856	99/8865	0.000276825883406775	0.00788953767709309	0.00626500683499544	ARPC3/PLPP3/PRKCB/PLCG2/CRK/VAV1/DNM2/PLA2G4C/PRKCG/ASAP2/PRKCE/PIP5K1A/INPP5D/HCK/CRKL/MAPK1/PLA2G6/RAF1/PRKCD/PIK3CB/MYO10/WASF1/AMPH/LIMK1/ARPC1A/AKT3/LYN/ASAP1/PIP5K1B/GSN/VAV2/DOCK1/CDC42/ASAP3/PAK1/WASF2	36
hsa04510	Focal adhesion	63/1856	203/8865	0.000412561603605297	0.0108535437256163	0.00861869584859648	PXN/FLT1/COL9A2/COL4A1/COL4A2/SHC4/TLN2/ITGA11/RASGRF1/PDPK1/PRKCB/CRK/ERBB2/ITGB3/GRB2/LAMA1/BCL2/SHC2/VAV1/ARHGAP35/PRKCG/ROCK2/RAP1A/COL4A4/PIP5K1A/PAK5/LAMA5/CRKL/MAPK1/PARVB/RAF1/ITGA9/RHOA/TNN/FLNB/TNR/MYLK/COL6A6/PIK3CB/PAK2/MAPK10/EGF/MAPK9/TNXB/CCND3/THBS2/PDGFA/LAMB1/CAV2/MET/AKT3/BRAF/PTK2/PIP5K1B/LAMC3/RAPGEF1/VAV2/PAK3/XIAP/DOCK1/CDC42/PAK1/VWF	63
hsa04010	MAPK signaling pathway	87/1856	300/8865	0.000478297965570639	0.0115311511618062	0.00915677746920898	TAOK3/FLT3/FLT1/MAP3K9/RPS6KA5/MKNK1/RASGRP1/RASGRF1/MAPK8IP3/PRKCB/CACNG3/NFATC3/CRK/TP53/MAP2K3/TAOK1/NF1/ERBB2/MAPT/GRB2/NFATC1/MAP2K2/INSR/ECSIT/CACNA1A/MAP4K1/TGFB1/PPP5C/PLA2G4C/PRKCG/CACNG7/CACNG8/CACNG6/CSF1/PPM1B/RAP1A/MAP4K4/NGF/CACNB4/ERBB4/EFNA4/NTRK1/CRKL/MAPK1/CACNG2/TAB1/CACNA1I/MAPK8IP2/RAF1/TGFBR2/CACNA2D2/CACNA1D/CACNA2D3/MRAS/CACNA1E/MAP3K13/PAK2/MAPK10/EGF/MAP3K1/RASGRF2/CSF1R…	87
hsa04062	Chemokine signaling pathway	60/1856	193/8865	0.000533183836479275	0.0115311511618062	0.00915677746920898	PXN/GRK1/SHC4/GNB5/ADCY9/PRKCB/ADCY7/CCL22/CCL17/PLCG2/CRK/PIK3R6/PIK3R5/CCL16/CCL18/GRB2/SHC2/GNG7/VAV1/CCL25/ROCK2/ADCY3/GNAI3/RAP1A/PLCB4/HCK/TIAM1/CRKL/MAPK1/GRK3/RAF1/RHOA/PRKCD/ADCY5/PIK3CB/GRK7/GRK4/GRK6/GNB1/ELMO1/GNG4/CCL26/GNGT1/AKT3/BRAF/PTK2B/LYN/ADCY8/PTK2/JAK2/VAV2/PARD3/PRKCZ/GRK5/CDC42/GNG3/ARRB1/PAK1/FGR/STAT2	60
hsa05211	Renal cell carcinoma	27/1856	70/8865	0.000539469060201459	0.0115311511618062	0.00915677746920898	PTPN11/EGLN3/SLC2A1/CREBBP/CRK/GRB2/MAP2K2/TGFB1/RAP1A/PAK5/PRCC/CRKL/MAPK1/RBX1/EP300/RAF1/PIK3CB/PAK2/MET/AKT3/BRAF/ELOC/RAPGEF1/TFE3/PAK3/CDC42/PAK1	27
hsa04071	Sphingolipid signaling pathway	41/1856	122/8865	0.000724755663608411	0.0145803786443574	0.0115781400130632	PPP2R3C/PPP2R5E/SGPP1/PPP2R5C/PDPK1/ABCC1/PRKCB/TP53/BCL2/MAP2K2/CERS4/S1PR5/CERS1/PPP2R1A/PRKCG/ROCK2/GNAI3/PRKCE/CERS6/PLCB4/FCER1G/MAPK1/RAF1/RHOA/PIK3CB/KNG1/PPP2R2C/MAPK10/ADORA1/MAPK9/MAPK13/PPP2R5D/GNA12/AKT3/PPP2CB/SPTLC1/TRAF2/PPP2R3B/PRKCZ/SGMS1/PPP2R1B	41
hsa04072	Phospholipase D signaling pathway	48/1856	149/8865	0.000786150756591875	0.0149368643752456	0.0118612219415616	PTPN11/SHC4/ADCY9/PLPP3/ADCY7/PLCG2/PIK3R6/PIK3R5/GRB2/LPAR3/SHC2/MAP2K2/INSR/DNM2/PLA2G4C/ADCY3/RAPGEF4/PIP5K1A/PLCB4/AGPAT3/FCER1G/MAPK1/CYTH4/GRM7/RAF1/DNM3/RHOA/ADCY5/MRAS/PIK3CB/DGKG/EGF/GRM6/GRM4/GRM1/PDGFA/GNA12/CYTH3/AKT3/DGKI/PTK2B/ADCY8/PIP5K1B/TSC1/RALGDS/LPAR5/RAPGEF3/DGKA	48
hsa04921	Oxytocin signaling pathway	49/1856	155/8865	0.00111029966129586	0.0199853939033255	0.0158702112251707	CAMKK2/ADCY9/EEF2K/PRKCB/CACNG3/ADCY7/GNAO1/NFATC3/PIK3R6/PIK3R5/NFATC1/MAP2K2/RYR1/PLA2G4C/PRKCG/CACNG7/CACNG8/CACNG6/ROCK2/ADCY3/GNAI3/CACNB4/PLCB4/KCNJ6/TRPM2/MAPK1/CACNG2/ITPR1/RAF1/RHOA/CACNA2D2/CACNA1D/CACNA2D3/ADCY5/MYLK/CD38/CAMK1G/CAMK2A/CAMK2B/RYR2/PRKAG2/ADCY8/CAMK1D/NPR2/PPP3CB/CAMK2G/GUCY1A2/CACNA2D4/CACNA1C	49
hsa04340	Hedgehog signaling pathway	22/1856	56/8865	0.00129338217732089	0.0221168352321871	0.0175627685130941	PTCH2/CSNK1G1/KIF7/MGRN1/SPOP/BCL2/GLI2/LRP2/GRK3/TPTEP2-CSNK1E/HHATL/EVC2/EVC/HHAT/IQCE/GLI3/SMURF1/BTRC/SUFU/SCUBE2/ARRB1/CDON	22
hsa04935	Growth hormone synthesis, secretion and action	40/1856	122/8865	0.00143079641652892	0.0232764897483528	0.0184836391353494	SHC4/CREBBP/ADCY9/PRKCB/ADCY7/PLCG2/CRK/MAP2K3/CSH1/GH2/CSHL1/GRB2/SHC2/MAP2K2/CREB3L3/PRKCG/ADCY3/GNAI3/PLCB4/CRKL/MAPK1/EP300/ITPR1/RAF1/CACNA1D/ADCY5/PIK3CB/MAPK10/GHR/MAP3K1/MAPK9/ATF6B/MAPK13/CREB5/AKT3/CREB3L2/ADCY8/PTK2/JAK2/CACNA1C	40
hsa04730	Long-term depression	23/1856	60/8865	0.00149731805398761	0.0232764897483528	0.0184836391353494	NOS1/PRKCB/GNAO1/MAP2K2/CACNA1A/RYR1/PLA2G4C/PPP2R1A/PRKCG/GNAI3/PLCB4/MAPK1/GNAZ/ITPR1/RAF1/GRIA1/GRM1/GNA12/BRAF/PPP2CB/LYN/GUCY1A2/PPP2R1B	23
hsa04814	Motor proteins	59/1856	197/8865	0.00162489891850684	0.0241615404404061	0.0191864494725293	MYO1H/BICDL1/DNAH10/MYO16/DYNC1H1/KLC1/STARD9/MYO5C/KIF7/MYH11/DNAH3/KIFC3/KIF1C/DNAH2/MYH10/MYH13/DNAH9/MYO15A/MYO1D/TUBD1/DNAI2/DNAH17/MYO5B/MYO1F/TPM4/MYO9B/MYH14/KIF3C/DCTN1/MYO7B/MYO3B/MYO1B/DNAH7/KIF1A/KIF16B/KIF3B/MYO18B/MYH9/DNAL4/KIF9/KIF1B/MYO10/KIF13A/KIF6/KLC4/DNAH14/KIF25/DNAH11/CAPZA2/KIF26B/HOOK3/KIF24/KIF20B/CAPZB/KIF17/MYO7A/TUBA1C/MYO1A/KIF5A	59
hsa04151	PI3K-Akt signaling pathway	99/1856	362/8865	0.00178151490414121	0.0253865873840122	0.0201592475994926	HSP90B1/FLT3/FLT1/COL9A2/COL4A1/COL4A2/PPP2R3C/PPP2R5E/PPP2R5C/HSP90AA1/GNB5/ITGA11/PDPK1/JAK1/YWHAE/TP53/PIK3R6/PIK3R5/ERBB2/G6PC3/ITGB3/CSH1/GH2/CSHL1/GRB2/RPTOR/LAMA1/LPAR3/PHLPP1/BCL2/STK11/GNG7/MAP2K2/CREB3L3/INSR/CDC37/PKN1/GYS1/PPP2R1A/CSF1/NGF/ERBB4/MCL1/COL4A4/IL6R/EFNA4/SGK2/NTRK1/LAMA5/IFNAR2/IFNAR1/MAPK1/IL2RB/RAF1/ITGA9/TNN/TNR/COL6A6/PIK3CB/PPP2R2C/EGF/PRLR/GHR/CSF1R/FGF18/TNXB/ATF6…	99
hsa04722	Neurotrophin signaling pathway	39/1856	120/8865	0.00195424972579275	0.0267341362488449	0.0212293233370329	PTPN11/RPS6KA5/SHC4/NTRK3/PDPK1/PLCG2/YWHAE/CRK/TP53/GRB2/BCL2/SHC2/MAP2K2/RAP1A/NGF/NTRK1/CRKL/MAPK1/IRAK2/RAF1/RHOA/PRKCD/PIK3CB/MAPK10/MAP3K1/CAMK2A/MAPK9/MAPK13/RPS6KA2/CAMK2B/AKT3/BRAF/NTRK2/ABL1/RAPGEF1/CAMK2G/CDC42/RPS6KA1/NTF3	39
hsa04660	T cell receptor signaling pathway	39/1856	122/8865	0.00272798144825221	0.035883448280856	0.0284947050060352	PTPN11/PPP2R3C/PPP2R5E/PPP2R5C/RASGRP1/PDPK1/NFATC3/GRB2/NFATC1/MAP2K2/VAV1/PPP2R1A/NCK2/PAK5/MAPK1/CD247/RAF1/RHOA/NCK1/PIK3CB/PAK2/DLG1/PPP2R2C/MAPK10/LCP2/MAPK9/MAPK13/PPP2R5D/CARD11/AKT3/PPP2CB/VAV2/PPP2R3B/PAK3/PPP3CB/CDC42/PAK1/PPP2R1B/LCK	39
hsa04014	Ras signaling pathway	68/1856	238/8865	0.00285083314125286	0.0359417498027113	0.028541001690057	PTPN11/RASAL1/KSR2/FLT3/FLT1/RASA3/RALGAPA1/RASGRP1/SHC4/GNB5/RASGRF1/GRIN2A/PRKCB/PLCG2/KSR1/NF1/GRB2/SHC2/GNG7/MAP2K2/INSR/PLA2G4C/PRKCG/CSF1/RAP1A/NGF/PAK5/EFNA4/NTRK1/TIAM1/MAPK1/PLA2G6/RAF1/RHOA/RASAL2/PLA1A/MRAS/PIK3CB/RGL1/PAK2/MAPK10/EGF/RASGRF2/CSF1R/FGF18/MAPK9/EXOC2/GNB1/PDGFA/RAPGEF5/GNG4/GNGT1/MET/AKT3/NTRK2/ABL1/RALGDS/PAK3/EPHA2/PLA2G5/PLA2G2C/FGFR2/CDC42/GNG3/PLAAT3/RIN1/PAK1/NTF3	68
hsa05135	Yersinia infection	43/1856	138/8865	0.00294259939905238	0.0359417498027113	0.028541001690057	ARPC3/PXN/ARHGEF7/NFATC3/CRK/MAP2K3/WIPF2/NFATC1/MAP2K2/TICAM1/VAV1/PKN1/ARHGEF1/IRF3/ROCK2/PIP5K1A/CRKL/MAPK1/TAB1/RHOA/PIK3CB/MAPK10/LCP2/MAPK9/MAPK13/TAB2/RPS6KA2/SKAP2/ELMO1/LIMK1/ARPC1A/AKT3/NLRP3/PTK2B/PTK2/PIP5K1B/VAV2/TRAF2/DOCK1/CDC42/RPS6KA1/WASF2/LCK	43
hsa04310	Wnt signaling pathway	52/1856	174/8865	0.00312576210648256	0.0368624358764495	0.0292721097449184	CCDC88C/AXIN1/CREBBP/PRKCB/SIAH1/NKD1/NFATC3/ROR1/TP53/WNT9B/NFATC1/TLE2/PRKCG/ROCK2/WNT2B/TCF7L1/CSNK2A1/RSPO4/PLCB4/VANGL2/ZNRF3/TPTEP2-CSNK1E/RBX1/EP300/WNT7A/RHOA/PRICKLE2/CTNNBIP1/RYK/MAPK10/LGR6/CTNND2/MCC/SKP1/CAMK2A/MAPK9/PPARD/DAAM2/CCND3/WNT9A/CAMK2B/CCN4/TLE4/ROR2/INVS/TBL1X/PPP3CB/CAMK2G/BTRC/LRP5/WNT5B/LRP6	52
hsa04727	GABAergic synapse	30/1856	89/8865	0.00336911705817358	0.0379880900033852	0.0301659809814509	GPHN/GABRB3/GABRG3/GNB5/ADCY9/PRKCB/ADCY7/GNAO1/GNG7/CACNA1A/PRKCG/ADCY3/GNAI3/SLC12A5/KCNJ6/SLC6A11/SLC6A1/CACNA1D/ADCY5/GABRP/GNB1/GNG4/GNGT1/ADCY8/GABBR2/CACNA1B/GABRQ/GNG3/CACNA1C/GLS2	30
hsa04720	Long-term potentiation	24/1856	67/8865	0.00344336488334778	0.0379880900033852	0.0301659809814509	CREBBP/GRIN2A/PRKCB/MAP2K2/GRIN2D/PRKCG/RAP1A/PLCB4/MAPK1/EP300/ITPR1/RAF1/CAMK2A/GRIA1/GRM1/RPS6KA2/CAMK2B/BRAF/ADCY8/PPP3CB/CAMK2G/RPS6KA1/CACNA1C/RAPGEF3	24
hsa04911	Insulin secretion	29/1856	86/8865	0.00387994197922935	0.0414668799030137	0.0329284549553017	SLC2A1/ADCY9/PRKCB/ADCY7/GIP/CREB3L3/KCNN1/ATP1A3/PRKCG/ADCY3/RAPGEF4/PLCB4/KCNN3/CACNA1D/ADCY5/KCNMB3/CAMK2A/ATF6B/CREB5/ADCYAP1R1/GCK/CAMK2B/RYR2/CREB3L2/RIMS2/ADCY8/CAMK2G/KCNMA1/CACNA1C	29
hsa04931	Insulin resistance	35/1856	109/8865	0.00404086096573397	0.0418780136448793	0.033254932349581	PTPN11/MLXIP/FOXO1/SLC2A1/PTPRF/PDPK1/PRKCB/G6PC3/CREB3L3/INSR/SLC27A1/GYS1/NR1H2/SLC27A5/PRKCE/GFPT1/TRIB3/PYGB/PRKCD/PIK3CB/MAPK10/SLC27A6/MAPK9/GFPT2/RPS6KA2/CREB5/MLXIPL/PPP1R3A/AKT3/CREB3L2/PRKAG2/SLC27A4/PTPA/PRKCZ/RPS6KA1	35
hsa04925	Aldosterone synthesis and secretion	32/1856	98/8865	0.00438385427271551	0.0440964165079031	0.0350165449647245	SCARB1/PRKD1/ADCY9/PRKCB/ADCY7/CREB3L3/LDLR/ATP1A3/PRKD2/PRKCG/ADCY3/KCNK3/PRKCE/PLCB4/CACNA1I/ITPR1/CACNA1D/ADCY5/CAMK1G/CAMK2A/ATF6B/DAGLB/CREB5/CAMK2B/CREB3L2/ADCY8/KCNK9/CAMK1D/CAMK2G/PDE2A/CACNA1C/ATF1	32
hsa04810	Regulation of actin cytoskeleton	65/1856	230/8865	0.00459860585640602	0.0449349486540246	0.0356824153670001	SSH1/ARPC3/PXN/SPATA13/ARHGEF7/CYFIP1/CHRM5/ITGA11/IQGAP1/MYH11/C8A/ITGAL/ITGAX/CRK/ITGAE/MYH10/SSH2/PIP4K2B/ITGB3/MAP2K2/VAV1/ARHGEF1/ARHGAP35/MYH14/ROCK2/ARHGEF4/PIP5K1A/PAK5/TIAM1/CRKL/MAPK1/MYH9/RAF1/ITGA9/RHOA/MYLK/MRAS/PIK3CB/KNG1/PAK2/EGF/IQGAP2/CYFIP2/FGF18/ENAH/WASF1/PDGFA/GNA12/LIMK1/ARPC1A/AKT3/BRAF/PTK2/PIP5K1B/GSN/VAV2/MSN/PAK3/FGFR2/DOCK1/CDC42/PAK1/SLC9A1/WASF2/LPAR5	65
hsa04926	Relaxin signaling pathway	40/1856	130/8865	0.00514237362838937	0.0481217494893351	0.0382130236018728	NOS1/COL4A1/COL4A2/SHC4/GNB5/ADCY9/ADCY7/MMP2/GNAO1/GRB2/SHC2/GNG7/GNA15/MAP2K2/CREB3L3/TGFB1/ADCY3/GNAI3/COL4A4/PLCB4/MAPK1/RAF1/TGFBR2/ADCY5/PIK3CB/MAPK10/RXFP1/MAPK9/ATF6B/MAPK13/GNB1/CREB5/GNG4/GNGT1/AKT3/CREB3L2/ADCY8/PRKCZ/GNG3/ARRB1	40
hsa04750	Inflammatory mediator regulation of TRP channels	32/1856	99/8865	0.00520615418451871	0.0481217494893351	0.0382130236018728	ADCY9/PRKCB/ADCY7/PLCG2/TRPV3/TRPV1/TRPV2/MAP2K3/ASIC2/PLA2G4C/PRKCG/ADCY3/PRKCE/NGF/ASIC4/TRPM8/PLCB4/NTRK1/PLA2G6/ITPR1/HRH1/PRKCD/ADCY5/PIK3CB/KNG1/MAPK10/CAMK2A/MAPK9/MAPK13/CAMK2B/ADCY8/CAMK2G	32

## Sheet: AML_vs_HD_down_kegg
ID	Description	GeneRatio	BgRatio	pvalue	p.adjust	qvalue	geneID	Count
hsa04020	Calcium signaling pathway	12/115	254/8865	0.000106048617702452	0.0149415100503261	0.0135653183351645	GNAL/CACNA1A/SLC8A1/CAMK2B/CHRM3/CHRM2/TRHR/ADCY8/GRIN1/PHKA1/RET/PDE1B	12
hsa04725	Cholinergic synapse	8/115	116/8865	0.000124512583752717	0.0149415100503261	0.0135653183351645	BCL2/CACNA1A/CAMK2B/CHRM3/AKT3/CHRM2/CREB3L2/ADCY8	8

## Sheet: Sheet2
Term	Overlap	P.value	Adjusted.P.value	Old.P.value	Old.Adjusted.P.value	Odds.Ratio	Combined.Score	Genes	Overlap_Count	Total_Genes	Gene_Ratio	neg_log10_pval	Term_short
Body mass index	132/370	4.67982e-14	1.96131e-10	0	0	2.38073	73.0716	PATJ;CPNE4;CRTC1;ADARB1;JADE2;LOXL1;CMIP;GRB10;MACROD2;ANKS1A;EYS;FNBP4;RBFOX1;KCTD19;KCNH5;RBFOX3;SLC30A3;MAGI2;FNDC3B;HNF1B;CDKAL1;CNBD2;CLIP1;ADCY9;COL4A4;MADD;ANKS6;UHRF1BP1;MAML3;ROR2;SKAP1;ZCCHC8;GGNBP2;GLIS3;FHIT;LTBP1;IL22RA2;STK33;HMGXB4;ADAMTS17;SWI5;B4GALNT3;ZNF423;AMZ1;NADK;BPTF;SRPK2;DNAH11;ZFHX3;GCKR;DNAH10;AUTS2;INSR;LRP1B;MIR3936HG;GON4L;WNK1;GNB1;BCL2;TAF4B;ZNF536;INTS7;SFXN2;SUG…	132	370	0.356757	13.3298	Body mass index
Finding of body mass index	132/370	4.67982e-14	1.96131e-10	0	0	2.38073	73.0716	PATJ;CPNE4;CRTC1;ADARB1;JADE2;LOXL1;CMIP;GRB10;MACROD2;ANKS1A;EYS;FNBP4;RBFOX1;KCTD19;KCNH5;RBFOX3;SLC30A3;MAGI2;FNDC3B;HNF1B;CDKAL1;CNBD2;CLIP1;ADCY9;COL4A4;MADD;ANKS6;UHRF1BP1;MAML3;ROR2;SKAP1;ZCCHC8;GGNBP2;GLIS3;FHIT;LTBP1;IL22RA2;STK33;HMGXB4;ADAMTS17;SWI5;B4GALNT3;ZNF423;AMZ1;NADK;BPTF;SRPK2;DNAH11;ZFHX3;GCKR;DNAH10;AUTS2;INSR;LRP1B;MIR3936HG;GON4L;WNK1;GNB1;BCL2;TAF4B;ZNF536;INTS7;SFXN2;SUG…	132	370	0.356757	13.3298	Finding of body mass index
Platelet distribution width measurement	53/120	3.4287e-10	7.18483e-07	0	0	3.36048	73.2372	SLC44A2;DOCK8;JMJD1C;TMEM131L;JADE2;CRKL;FAM107B;DOCK10;ZMIZ1;TLK1;RTTN;A4GALT;SLC12A7;CUBN;FCER1G;TPM4;VAV1;ZDHHC14;ST7L;DNM3;INPP4B;STIM1;NUP210L;NINJ2;ELMO1;CD226;RIN2;IQGAP2;KALRN;ATXN2;GRK5;CUX1;TSPAN9;ERI1;SEC14L5;WBP2NL;MICALL1;ST3GAL4;PACSIN2;GSE1;CAMTA1;MOV10L1;MARK4;RAB11FIP3;TMEM120B;BRF1;SKI;CUL4A;GFI1B;CAPZA2;TMCC2;SSBP3;LNX2	53	120	0.441667	9.46487	Platelet distribution width measurement
Platelet distribution width result	53/120	3.4287e-10	7.18483e-07	0	0	3.36048	73.2372	SLC44A2;DOCK8;JMJD1C;TMEM131L;JADE2;CRKL;FAM107B;DOCK10;ZMIZ1;TLK1;RTTN;A4GALT;SLC12A7;CUBN;FCER1G;TPM4;VAV1;ZDHHC14;ST7L;DNM3;INPP4B;STIM1;NUP210L;NINJ2;ELMO1;CD226;RIN2;IQGAP2;KALRN;ATXN2;GRK5;CUX1;TSPAN9;ERI1;SEC14L5;WBP2NL;MICALL1;ST3GAL4;PACSIN2;GSE1;CAMTA1;MOV10L1;MARK4;RAB11FIP3;TMEM120B;BRF1;SKI;CUL4A;GFI1B;CAPZA2;TMCC2;SSBP3;LNX2	53	120	0.441667	9.46487	Platelet distribution width result
Platelet mean volume determination (procedure)	68/177	1.93742e-09	3.2479e-06	0	0	2.65382	53.2406	MAST4;ZMYND8;DOCK8;JMJD1C;TMEM131L;MSI2;AKAP10;RASSF3;ADGRE5;RTTN;KIF1B;MACROD2;A4GALT;SLC12A7;ACAD10;PROSER2;FCER1G;TPM4;VWF;TCF12;RFX2;DRAIC;H2AFV;CBFA2T3;VAV1;ST7L;DNM3;ETV7;SLC22A23;STIM1;NUP210L;PITPNM2;ELMO1;SIDT1;ARHGEF3;CD226;PDYN-AS1;SLC24A3;BAZ2A;ASAP1;IQGAP2;KALRN;STYXL1;GRK5;CUX1;SEC14L5;ST3GAL4;PACSIN2;CAMTA1;TMEM120B;SPAG7;BRF1;XRCC2;ZBTB16;MYO9B;PTPN11;SSH1;MIR3936HG;GFI1B;TAOK1;CA…	68	177	0.384181	8.71278	Platelet mean volume determination
Smoking Behaviors	74/209	2.39537e-08	3.34632e-05	0	0	2.3317	40.9147	RAB3B;SEMA5A;MIPEP;PATJ;DOCK3;THSD7B;CLSTN2;CELF4;TXNDC11;PIK3CB;PEPD;NR2E3;LOXL1;CMIP;STX18-AS1;RPTOR;STK10;NHSL2;SUFU;ADAMTSL3;KIF1B;RBFOX1;KCTD19;KLF13;CAMK1D;RBFOX3;DNMT3A;FNDC3B;NAV1;RUNX1;KIAA1217;CEACAM3;DNM3;MORF4L1;BDH1;BDNF-AS;CDH13;ALPK3;EVL;DOCK1;RAI14;PRKN;GRAMD1C;PDE1C;NRXN3;FHIT;LTBP1;NTN1;MED12L;PTPA;SNX29;STK33;FGGY;ZNRF3;SPOCK1;ZNF423;AMZ1;TRPM3;PAK5;LINGO2;WWOX;DNAH10;MGMT;QPCT…	74	209	0.354067	7.62063	Smoking Behaviors
Platelet Count measurement	69/191	2.81667e-08	3.37277e-05	0	0	2.40459	41.8041	MAST4;DOCK8;JMJD1C;PLOD1;SPINT2;SMG6;AKAP10;RASSF3;JAK2;ACAD10;TBC1D22B;ZCCHC24;ABCC4;BCAS3;TPM4;ITPK1;TYK2;RUNX1;DNM3;ETV7;MN1;TFR2;NINJ2;MAP1A;ARHGEF3;UHRF1BP1;ERG;PDYN-AS1;GGNBP1;BAZ2A;ASAP1;THADA;IQGAP2;KALRN;ATXN2;ARVCF;BTBD2;ST3GAL4;PACSIN2;NAA25;NLRP3;RAB11FIP3;PAK2;AP1M2;TMEM120B;GCKR;BRF1;EGF;GALNT2;ZBTB16;MYO9B;PTPN11;FLI1;RCL1;MLXIPL;FAM160A1;MIR3936HG;GFI1B;MPHOSPH9;TMEM116;ST5;TAOK1;…	69	191	0.361257	7.55026	Platelet Count measurement
Platelet hematocrit measurement	58/155	8.61244e-08	9.02368e-05	0	0	2.53875	41.299	PLEK;PLOD1;MSI2;SMG6;FADS2;CAPZB;CHEK2;DIP2B;JAK2;CD33;ZCCHC24;ABCC4;NUDC;ITPK1;H2AFV;RUNX1;ST7L;MN1;TFR2;RAB37;NINJ2;MAP1A;ARHGEF3;CD226;UHRF1BP1;RIN3;ERG;PDYN-AS1;GGNBP1;USP15;PVT1;CHRD;THADA;KALRN;ATXN2;CUX1;NAA25;PAK2;CASC15;AP1M2;KLHL29;TMEM120B;GCKR;EGF;ZBTB16;SAMD4A;PLEKHA6;MYO9B;FLI1;RCL1;FAM160A1;GFI1B;MPHOSPH9;PNKD;ST5;BCL2;CASS4;RCOR1	58	155	0.374194	7.06487	Platelet hematocrit measurement
Eosinophil count procedure	70/201	1.19087e-07	9.15652e-05	0	0	2.27117	36.2102	RERE;SEC1P;DOCK3;FLT3;DOCK8;JMJD1C;CRTC3-AS1;IKZF3;BACH2;SPRED2;BHMG1;AUH;ZC3H7B;HNF4A;SUFU;ARIH2;GRB10;JAK2;LINC00299;SLC12A7;TNS3;JAK1;PLAUR;TBC1D8;RUNX1;NPC1;RAB37;ELMO1;RIN3;PIGL;ERG;EXOC2;ZNF398;CREB5;PVT1;CCDC26;CLEC16A;KIF9-AS1;THADA;LPP;BCL2L13;ATXN2;ATXN1;CHSY1;IRAK2;INPP5D;HECTD4;NLRP3;HIVEP3;PAK2;MAPK4;BPTF;GCKR;ZBTB16;PLCL2;TRERF1;AZIN1;UBAC2;ARHGAP23;VMP1;RCL1;MIR3936HG;GFI1B;SPSB1;D…	70	201	0.348259	6.92413	Eosinophil count procedure
Eosinophil count result	70/201	1.19087e-07	9.15652e-05	0	0	2.27117	36.2102	RERE;SEC1P;DOCK3;FLT3;DOCK8;JMJD1C;CRTC3-AS1;IKZF3;BACH2;SPRED2;BHMG1;AUH;ZC3H7B;HNF4A;SUFU;ARIH2;GRB10;JAK2;LINC00299;SLC12A7;TNS3;JAK1;PLAUR;TBC1D8;RUNX1;NPC1;RAB37;ELMO1;RIN3;PIGL;ERG;EXOC2;ZNF398;CREB5;PVT1;CCDC26;CLEC16A;KIF9-AS1;THADA;LPP;BCL2L13;ATXN2;ATXN1;CHSY1;IRAK2;INPP5D;HECTD4;NLRP3;HIVEP3;PAK2;MAPK4;BPTF;GCKR;ZBTB16;PLCL2;TRERF1;AZIN1;UBAC2;ARHGAP23;VMP1;RCL1;MIR3936HG;GFI1B;SPSB1;D…	70	201	0.348259	6.92413	Eosinophil count result
Blood basophil count (lab test)	76/224	1.20164e-07	9.15652e-05	0	0	2.18376	34.797	RYR1;RERE;SEC1P;HIP1;DOCK3;FLT3;MAST2;DOCK8;JMJD1C;CRTC3-AS1;BACH2;FADS2;SPRED2;BHMG1;HELB;ACOXL;AUH;CA5A;ZC3H7B;HNF4A;SUFU;ARIH2;GRB10;JAK2;LINC00299;SLC12A7;TNS3;JAK1;ABCC1;PLAUR;RUNX1;NPC1;RUFY4;RAB37;ELMO1;PXYLP1;RIN3;PIGL;ERG;EXOC2;PDYN-AS1;ZNF398;CREB5;PVT1;CCDC26;CLEC16A;IQGAP1;THADA;LMNB1-DT;LPP;ATXN2;ATXN1;CHSY1;IRAK2;HECTD4;NLRP3;HIVEP3;PAK2;MAPK4;BPTF;GCKR;ZBTB16;PLCL2;TRERF1;AZIN1;UBA…	76	224	0.339286	6.92022	Blood basophil count
High density lipoprotein measurement	101/324	1.45632e-07	0.000101724	0	0	1.92985	30.3801	SCARB1;RIPOR1;CPNE4;JMJD1C;CMIP;CRKL;UBE2L3;FADS2;CCND3;CAPN5;SLC25A42;IL6R;PSKH1;CUBN;DGAT2;SLC30A3;STARD9;HNF1B;CDKAL1;PLA2G15;COL4A1;MADD;MAML3;LPA;OSBP2;ZCCHC8;MACF1;ANP32A;CACNA1C;SLC1A7;PGS1;SBNO1;PRKAR2A;RIPK1;ATG7;FDFT1;LMCD1-AS1;LYN;ZFHX3;GCKR;PDE2A;NFATC3;POU2F3;ESR2;SELP;VIL1;MSRA;MLXIPL;MYO5B;TMEM117;PDE3A;SUGP1;BMPR2;WNT2B;NCAN;CEP164;PRKAG2;ARRB1;FMN2;PEPD;CABIN1;SGCD;HNF4A;NOS1;ACA…	101	324	0.311728	6.83674	High density lipoprotein measurement
Triglycerides measurement	103/336	2.73228e-07	0.000176169	0	0	1.88343	28.4641	JMJD1C;FADS2;RPS6KA1;ABCG8;TPM4;SLC30A3;ACOT11;PLA2G15;FRMD5;COL4A1;MADD;DOK7;PKP1;MAML3;TRIB1;PPIEL;LPA;ABCG1;IFNAR1;ZCCHC8;GLIS3;GATA4;PLA2G5;CACNA1C;CABP1;PLA2G6;SLC1A7;MED12L;TMEM241;C3;GRK3;RIC8B;CPAMD8;TP53BP1;ZFHX3;GCKR;DNAH17;INSR;NFATC3;PBX3;PBX4;INHBC;ESR2;VIL1;MSRA;MLXIPL;WNK1;TMEM117;TBXAS1;PDE3A;XKR6;SUGP1;RYR2;WNT2B;NUMA1;NCAN;PLEK;PCSK9;ARRB1;FMN2;PEPD;NOS1;HPN-AS1;RALGPS2;NCOA1;AP…	103	336	0.306548	6.56347	Triglycerides measurement
Reticulocyte count (procedure)	69/202	3.37301e-07	0.000201947	0	0	2.2042	32.8476	TTC25;PPP5D1;UBXN2A;CELF1;MAST2;JMJD1C;TMEM131L;SPPL3;UBE2L3;CCND3;CDH1;BSN;TNS3;TNS1;BNIP3L;USP48;NFKBIL1;PRKCE;FNDC3B;TMC8;ATP11A;WIPI2;ANK1;ACLY;ATRN;TFR2;ARHGEF3;CD226;TLN2;EMID1;KANK2;INO80D;TMPRSS6;ADCY3;GMPR;FOXK2;THADA;IQGAP2;SLC30A10;ATXN2;SBNO2;PSMB5;AANAT;ATXN1;CUX1;FLNB;CNNM2;TMEM120B;GCKR;DNAH10;TAF15;SEMA4D;EGF;SMOX;MYO9B;ARID3A;RCL1;SLC25A37;MIR3936HG;GFI1B;PNKD;KANSL1;SP1;ST5;BCL2…	69	202	0.341584	6.47198	Reticulocyte count
Granulocyte count	34/81	2.0082e-06	0.00112218	0	0	3.06159	40.1628	SEC1P;FLT3;MAST2;DOCK8;CCDC26;JMJD1C;KIF9-AS1;THADA;BCL2L13;ATXN1;CHSY1;ZMIZ1;HNF4A;HECTD4;NLRP3;SLC12A7;TNS3;MAPK4;GCKR;ZBTB16;PLAUR;TBC1D8;AZIN1;ARHGAP23;VMP1;GFI1B;PNKD;MIR3936HG;NPC1;RAB37;RIN3;PIGL;COQ8A;CREB5	34	81	0.419753	5.69719	Granulocyte count
Mean Corpuscular Volume (result)	63/194	7.16664e-06	0.00375443	0	0	2.04027	24.1691	TRAF3IP3;HSF2BP;HMGB1;BACH2;UBE2L3;SCAMP5;AKAP13;CCND3;ACOXL;CHAF1A;CDH1;RPS6KA1;SLC12A7;FBXO7;PLS1;KDM2A;USP49;AXIN1;H2AFV;COMMD1;ATP11A;WIPI2;ANK1;MN1;KAT2B;FAM222B;FAM234A;TFR2;TEX9;MYH9;ERG;LINC01137;SLC20A2;TMPRSS6;PVT1;CABP4;CCDC26;GMPR;THADA;ATXN2;PSMB5;ADAP2;SV2C;ZMAT3;EPB41L2;HECTD4;CNNM2;CASC15;FBXL19;PLCL2;RPA1;MYO9B;PTPN11;MYO16;RCL1;SLC2A9;RAB10;SLC25A37;GFI1B;KANSL1;BCL2;TMCC2;TNRC6B	63	194	0.324742	5.14468	Mean Corpuscular Volume
Body Height	92/314	9.24368e-06	0.00455768	0	0	1.76168	20.4206	GABRB3;SH3GL3;RIPOR2;DOCK3;PHF20;ZFAS1;ECE1;ANTXR1;PCSK5;LOXL1;GLI2;SYNE1;GHR;PKN2-AS1;ZMIZ1;ADAMTSL3;DLEU1;CDK5RAP1;CEP250;ANKS1A;TEAD1;DIRC3;DIS3L2;KDM2A;COL27A1;DNMT3A;FNDC3B;PASK;SYN3;RHOD;DNM2;ETV6;DNM3;ILF3;RBL1;GNG12-AS1;PCCB;ELMO1;UHRF1BP1;DTL;VGLL4;PPARD;H6PD;TMED10;STAU1;CATSPER4;PVT1;DOT1L;PRKCZ;LTBP1;SBNO1;ADAP2;GRK5;NSD1;ADAMTS17;SLIT3;IGF2BP3;SMYD3;B4GALNT3;AMZ1;EXTL3;TRPM3;LINC0108…	92	314	0.292994	5.03415	Body Height
Neutrophil count (procedure)	39/110	4.43604e-05	0.0196828	0	0	2.32432	23.2971	SEC1P;CPNE4;FLT3;MAST2;DOCK8;SPPL2A;CCDC26;JMJD1C;KIF9-AS1;THADA;FADS2;BCL2L13;ATXN1;CHSY1;HNF4A;HECTD4;NLRP3;SLC12A7;TNS3;MAPK4;GCKR;ZBTB16;PLAUR;TBC1D8;AZIN1;ARHGAP23;VMP1;MIR3936HG;GFI1B;PNKD;PLCB4;NPC1;RAB37;DRG1;PXYLP1;RIN3;PIGL;COQ8A;CREB5	39	110	0.354545	4.353	Neutrophil count
Lymphocyte Count measurement	40/114	4.67393e-05	0.0196828	0	0	2.28745	22.808	RERE;RIPOR2;FAM49B;ANKRD11;PVT1;PLEK;CLEC16A;NLRC5;ANTXR2;IKZF3;BACH2;UBE2L3;TTC28;ADCY5;ACOXL;ARVCF;CASP8;CDH23;PAK2;BORCS5;TLE4;RAP1GAP2;GCKR;DNAH10;DNMT3A;SCD5;SSH2;ANK1;ADCY9;RAB37;NINJ2;IL2RA;AGBL2;BCL2;ARHGEF3;UBE2O;RBMS1;SAE1;PDYN-AS1;PPARD	40	114	0.350877	4.33032	Lymphocyte Count measurement
RESTING HEART RATE	23/53	4.69645e-05	0.0196828	0	0	3.23876	32.2778	FHOD3;SUN2;GCKR;CCDC58;MICAL2;LZIC;FRMD4B;CACNA1C;MN1;ARHGAP10;TANC1;MKLN1;SCN10A;ADCK1;DGLUCY;APOC1;MYH11;SCN5A;IP6K1;MEF2D;CSMD1;SLC12A9;RNF220	23	53	0.433962	4.32823	RESTING HEART RATE
White Blood Cell Count procedure	38/107	5.29567e-05	0.0211373	0	0	2.33004	22.9417	RERE;DNAH2;CSF1;FLT3;DOCK8;PVT1;CCDC26;JMJD1C;ITGAL;BACH2;SMG6;TTC28;SPRED2;ARVCF;ATXN1;HECTD4;AZIN1-AS1;CDH23;NLRP3;MARK4;PAK2;GCKR;GSDMA;ZBTB16;PLAUR;SSH2;VMP1;MIR3936HG;GFI1B;PNKD;NPC1;RAB37;RBMS1;RIN3;SFXN2;PIGL;FKBP5;CREB5	38	107	0.35514	4.27608	White Blood Cell Count procedure
Drug Use Disorders	41/119	6.09597e-05	0.0232256	0	0	2.22443	21.5888	FHOD3;BCAR3;PATJ;TENM2;PDE1C;NRXN3;XYLT1;LDLRAD3;ADARB2;FHIT;THSD4;SYNE1;LRMDA;GRM7;FAM184B;BPIFA2;MACROD2;ZNF385D;CSMD1;CTNNBL1;ABCC4;CERS6;DSCAM;EIPR1;PRKCE;INSR;SAMD4A;ZNF804A;FRMD4A;ANO4;ETV6;TIAM2;PRPF4;MSRA;AGBL4;PACS1;EHHADH;MYO5C;POLR1D;CDH13;DOCK1	41	119	0.344538	4.21496	Drug Use Disorders
Organic Mental Disorders, Substance-Induced	40/116	7.29315e-05	0.0254713	0	0	2.22698	21.2142	FHOD3;BCAR3;PATJ;TENM2;PDE1C;NRXN3;XYLT1;LDLRAD3;ADARB2;FHIT;THSD4;SYNE1;LRMDA;GRM7;FAM184B;BPIFA2;MACROD2;ZNF385D;CSMD1;ABCC4;CERS6;DSCAM;EIPR1;PRKCE;INSR;SAMD4A;ZNF804A;FRMD4A;ANO4;ETV6;TIAM2;PRPF4;MSRA;AGBL4;PACS1;EHHADH;MYO5C;POLR1D;CDH13;DOCK1	40	116	0.344828	4.13708	Organic Mental Disorders, Substance-Induced
Prescription Drug Abuse	40/116	7.29315e-05	0.0254713	0	0	2.22698	21.2142	FHOD3;BCAR3;PATJ;TENM2;PDE1C;NRXN3;XYLT1;LDLRAD3;ADARB2;FHIT;THSD4;SYNE1;LRMDA;GRM7;FAM184B;BPIFA2;MACROD2;ZNF385D;CSMD1;ABCC4;CERS6;DSCAM;EIPR1;PRKCE;INSR;SAMD4A;ZNF804A;FRMD4A;ANO4;ETV6;TIAM2;PRPF4;MSRA;AGBL4;PACS1;EHHADH;MYO5C;POLR1D;CDH13;DOCK1	40	116	0.344828	4.13708	Prescription Drug Abuse
Myopia, Degenerative	13/23	7.76321e-05	0.0260285	0	0	5.48425	51.9003	MIPEP;SRPK2;PTPRN2;VIPR2;CLSTN2;DENND1A;MIR100HG;FLI1;PML;PTPRD;ZNF536;TACC2;SNTB1	13	23	0.565217	4.10996	Myopia, Degenerative
Systolic Pressure	40/118	0.000111806	0.0360446	0	0	2.1696	19.7407	ZCCHC8;TTYH2;ARL3;ULK4;WBP1L;WFDC1;CACNA1D;LRP2;ADARB2;FRY;FHIT;STK3;PPP2R5E;RPS6KA2;MCF2L;HECTD4;CASC15;NADK;OPCML;LYN;ZFHX3;GCKR;SLC30A3;INSR;ITPK1;TRAPPC9;BAZ1B;LRP1B;ARHGAP24;PLEKHA7;FRMD3;MKLN1;CFDP1;ACOX1;ITGA11;PDE3A;CDH13;MAML3;CRK;SUGP1	40	118	0.338983	3.95153	Systolic Pressure
Drug Dependence	54/175	0.000143685	0.0446062	0	0	1.89001	16.7226	FHOD3;BCAR3;PATJ;TENM2;XYLT1;LDLRAD3;ADARB2;SLC6A3;SYNE1;LRMDA;GRM7;BPIFA2;MACROD2;ZNF385D;EPHB2;PKNOX2;ABCC4;CERS6;DSCAM;EIPR1;PRKCE;FRMD4A;ANO4;ETV6;TIAM2;PRPF4;KAT2B;PACS1;EHHADH;POLR1D;CDH13;ANKK1;DOCK1;MET;PDE1C;SLC1A2;NRXN3;FHIT;THSD4;GRIN2A;FAM184B;KCNN1;MAPK1;DRD3;CSMD1;TTC12;HOMER1;INSR;SAMD4A;ZNF804A;PER2;MSRA;AGBL4;MYO5C	54	175	0.308571	3.84259	Drug Dependence
Substance abuse problem	49/155	0.000149254	0.0446804	0	0	1.95694	17.2404	FHOD3;GABRB3;BCAR3;PATJ;TENM2;XYLT1;LDLRAD3;ADARB2;SLC6A3;SYNE1;LRMDA;GRM7;BPIFA2;MACROD2;ZNF385D;ABCC4;CERS6;DSCAM;EIPR1;PRKCE;FRMD4A;IL16;ANO4;ETV6;TIAM2;PRPF4;MAG;TAL1;PACS1;EHHADH;POLR1D;CDH13;DOCK1;PDE1C;EPB41;NRXN3;FHIT;THSD4;FAM184B;NTF3;DRD3;CSMD1;INSR;SAMD4A;ZNF804A;MSRA;AGBL4;PDE10A;MYO5C	49	155	0.316129	3.82607	Substance abuse problem
Hematocrit procedure	35/101	0.000179157	0.0517826	0	0	2.24229	19.3448	ZCCHC8;PXK;DNAH2;ZC3H4;TMPRSS6;PVT1;GLIS3;PRKAG2;CACNA1C;HNF4A;KIF1B;MARK4;A4GALT;KLHL29;BCAS3;ZFHX3;GCKR;ZYG11A;SLC30A3;PRKCE;ITPK1;SHROOM3;MITF;BAZ1B;ESR2;DCDC1;VAV2;VMP1;GPRC5A;PRKAR1B;TFR2;NRG4;ST5;MAML3;SUGP1	35	101	0.346535	3.74677	Hematocrit procedure
Diastolic blood pressure	39/117	0.00020194	0.0564221	0	0	2.11481	17.9918	ZCCHC8;NXN;ULK4;WBP1L;ADCY3;HSF2BP;CACNA1D;PPL;SLC8A1;CMIP;STK3;ATXN2;SH3TC2;HECTD4;GRB10;MAP4;MAPK4;LYN;LINGO2;ZFHX3;GCKR;LINC02398;SLC30A3;DAPK1;INSR;FBXL19;ITPK1;CACNA2D2;BAZ1B;FRMD3;DNM3;PDE10A;COL4A2;NRG4;KCNMA1;MAML3;PAM;SUGP1;MCPH1	39	117	0.333333	3.69478	Diastolic blood pressure
Serum gamma-glutamyl transferase measurement	14/28	0.000236853	0.062595	0	0	4.21871	35.2181	GCKR;MLIP;ATP8B1;MICAL3;HNF1A;PKN2-AS1;MLXIPL;MYO1B;ZNF827;HECTD4;DLG5;EFHD1;GPLD1;CD276	14	28	0.5	3.62552	Serum gamma-glutamyl transferase measurement
Waist Circumference	32/91	0.000245432	0.062595	0	0	2.29252	19.0565	NRXN3;PEPD;PCSK5;LTBP1;LOXL1;SV2C;ZNRF3;SUFU;ADAMTSL3;ADAMTS17;ANKS1A;ZNF423;AMZ1;TRIM66;DIS3L2;SRPK2;LINGO2;KCTD19;GCKR;DNAH10;CEP295;QPCTL;DNMT3A;FNDC3B;NAV1;AGBL4;MIR3936HG;ADCY9;BDNF-AS;LINC02206;UHRF1BP1;CCNJL	32	91	0.351648	3.61007	Waist Circumference
Red Blood Cell Count measurement	39/118	0.000246437	0.062595	0	0	2.08791	17.3472	LIN54;PXK;TRAF3IP3;ZC3H4;ZAN;MAST2;CCDC26;GLIS3;PRKAG2;CACNA1C;CCND3;ACOXL;FBRSL1;A4GALT;SLC12A7;KLHL29;CENPT;BCAS3;GCKR;KDM2A;USP49;PRKCE;PLCL2;AXIN1;SHROOM3;MITF;ESR2;MYO16;RCL1;SLC25A37;FAM234A;ZMIZ1-AS1;PRKAR1B;TFR2;SP1;NRG4;ST5;BCL2;CNTN2	39	118	0.330508	3.60829	Red Blood Cell Count measurement
Serum total cholesterol measurement	84/307	0.000290839	0.070247	0	0	1.59776	13.0102	RYR2;PHLDB1;ABCD3;NCAN;PLEK;PRKAG2;PCSK9;ARRB1;PCSK6;PCSK5;FADS2;SGCD;HNF4A;AKT3;CAPN5;TOM1;ZNF568;ACADS;CUBN;ABCG8;ABCC1;SLC30A3;PRKCB;IL1R2;STARD9;ITPK1;SORCS1;CDKAL1;TRAF2;HNF1A;BAZ1B;NRG3;COL4A1;MTHFD2L;ADAM12;DOK7;MASP2;MAML3;LPA;RAF1;RIN2;MGLL;ABCG1;MATN2;IFNAR1;KANK2;ZCCHC8;PXK;INSIG2;IL12A-AS1;ICA1L;ASAP3;PLA2G5;CACNA1C;LRP2;SLC1A7;LRP8;FAM117B;PGS1;RXRA;NPC1L1;CPAMD8;ST3GAL4;NAA25;RIPK1;…	84	307	0.273616	3.53635	Serum total cholesterol measurement
Substance-Related Disorders	40/123	0.000302593	0.070247	0	0	2.03827	16.5164	FHOD3;BCAR3;PATJ;TENM2;PDE1C;NRXN3;XYLT1;LDLRAD3;ADARB2;FHIT;THSD4;SYNE1;LRMDA;GRM7;FAM184B;BPIFA2;MACROD2;ZNF385D;CSMD1;ABCC4;CERS6;DSCAM;EIPR1;PRKCE;INSR;SAMD4A;ZNF804A;FRMD4A;ANO4;ETV6;TIAM2;PRPF4;MSRA;AGBL4;PACS1;EHHADH;MYO5C;POLR1D;CDH13;DOCK1	40	123	0.325203	3.51914	Substance-Related Disorders
Substance Use Disorders	45/143	0.000304565	0.070247	0	0	1.94282	15.7303	FHOD3;BCAR3;CNTNAP2;PATJ;TENM2;PDE1C;NRXN3;XYLT1;LDLRAD3;ADARB2;FHIT;PTPRF;THSD4;SYNE1;LRMDA;GRM7;FAM184B;BPIFA2;MACROD2;ZNF385D;DISC1;DRD3;CSMD1;ABCC4;CERS6;DSCAM;EIPR1;PRKCE;INSR;SAMD4A;ZNF804A;FRMD4A;ANO4;ETV6;TIAM2;PRPF4;MSRA;AGBL4;PACS1;EHHADH;MYO5C;POLR1D;CDH13;DOCK1;FKBP5	45	143	0.314685	3.51632	Substance Use Disorders
Erythrocyte Mean Corpuscular Hemoglobin Test	102/387	0.000318467	0.070247	0	0	1.51945	12.2346	RIPOR2;TRAF3IP3;CTNND2;ZAN;STKLD1;RPL6;UBE2L3;SCAMP5;CCND3;CDH3;CDH1;FBXO7;ACAD10;PLS1;HIST1H2AB;PRKCE;ANK1;SCAMP2;DHDDS;PLA2G15;ZNF839;TFR2;LINC00649;TEX9;XRN2;ADAM12;ERG;HDGFL2;CABP4;CCDC26;GLIS3;GMPR;THADA;CACNA1C;PGS1;ATXN2;ADAP2;ERI1;NCAPH2;SETD1A;NFATC3;PTK2;ESR2;RCL1;TMEM116;BCL2;CNTN2;TMCC2;CDK12;PRKAG2;HMGB1;PPCDC;TTC28;AKAP10;ACOXL;CHAF1A;ACADS;USP49;ARHGEF17;TFEB;AXIN1;WIPI2;YDJC;SPIDR…	102	387	0.263566	3.49694	Erythrocyte Mean Corpuscular Hemoglobin Test
Finding of Mean Corpuscular Hemoglobin	102/387	0.000318467	0.070247	0	0	1.51945	12.2346	RIPOR2;TRAF3IP3;CTNND2;ZAN;STKLD1;RPL6;UBE2L3;SCAMP5;CCND3;CDH3;CDH1;FBXO7;ACAD10;PLS1;HIST1H2AB;PRKCE;ANK1;SCAMP2;DHDDS;PLA2G15;ZNF839;TFR2;LINC00649;TEX9;XRN2;ADAM12;ERG;HDGFL2;CABP4;CCDC26;GLIS3;GMPR;THADA;CACNA1C;PGS1;ATXN2;ADAP2;ERI1;NCAPH2;SETD1A;NFATC3;PTK2;ESR2;RCL1;TMEM116;BCL2;CNTN2;TMCC2;CDK12;PRKAG2;HMGB1;PPCDC;TTC28;AKAP10;ACOXL;CHAF1A;ACADS;USP49;ARHGEF17;TFEB;AXIN1;WIPI2;YDJC;SPIDR…	102	387	0.263566	3.49694	Finding of Mean Corpuscular Hemoglobin
Intelligence	62/214	0.000343858	0.073903	0	0	1.72775	13.7793	BCAR3;PHF2;COL16A1;BMPR2;ULK4;JMJD1C;PTPRF;CYP2D7;NKIRAS1;DAG1;PHACTR3;MACROD2;BSN;TEAD1;LINC01104;CALN1;RBM6;NCOA2;RBFOX1;KCNH5;SFMBT1;DCC;CACNA2D2;ELSPBP1;SORCS3;PISD;TRAIP;SLC22A23;KIF16B;PITPNM2;EXOC4;PRKD1;MAML3;FAM193A;TSNARE1;SKAP1;GGNBP2;PDE1C;STAU1;PPM1E;CACNA1I;SNX29;RXRA;CUX1;ERBB4;GRK6;FAM120A;IGF2BP1;ZSWIM6;IGFBP7;CSMD2;IP6K1;CASC15;LINGO1;PTPRN2;LRRN2;CCDC136;PLCL2;POU6F2;SGCZ;SYT7;…	62	214	0.28972	3.46362	Intelligence
Calcification of coronary artery	99/375	0.000363285	0.0740577	0	0	1.52249	12.0586	SEMA5A;FCMR;DMBT1P1;CTNND2;GALNT18;FRY;ABCA13;BACH2;GLDN;FADS2;GRIP1;TEKT5;STK32B;ANKS1B;ST6GAL1;RBFOX1;IST1;STARD9;MAGI2;CDKAL1;FRMD4A;GABRG3;INPP4B;ZNF91;COL4A2;DAAM2;SLC9A9;TIMELESS;LPA;SHC4;KIAA1211L;MINDY2;TRPM1;ATXN1;CHST11;ZMAT4;CAMTA1;PIP5K1B;GCKR;PTPRN2;ZFR2;CYP4F2;CYP4F3;LRP1B;PTPRD;MLXIPL;CPEB1;WNK1;GTF2IRD1;RGL1;FGF13;CNIH3;GABRB3;CNTNAP2;SPPL3;PTPRG;SYNE1;CYP4V2;BBS9;ACADS;SLC37A3;CE…	99	375	0.264	3.43975	Calcification of coronary artery
Substance Dependence	44/140	0.000364103	0.0740577	0	0	1.93895	15.3528	FHOD3;BCAR3;PATJ;TENM2;PDE1C;NRXN3;XYLT1;LDLRAD3;ADARB2;FHIT;THSD4;SYNE1;LRMDA;GRM7;FAM184B;BPIFA2;MACROD2;ZNF385D;CSMD1;PKNOX2;ABCC4;TTC12;CERS6;DSCAM;EIPR1;PRKCE;INSR;SAMD4A;ZNF804A;FRMD4A;ANO4;ETV6;TIAM2;PRPF4;MSRA;AGBL4;PACS1;EHHADH;MYO5C;POLR1D;CDH13;ANKK1;DOCK1;FKBP5	44	140	0.314286	3.43878	Substance Dependence
Hyperextensible skin	18/42	0.000371084	0.0740577	0	0	3.16538	25.0036	MAP2K2;C1S;C1R;SLC2A10;TWIST2;PTPN11;PLOD1;ANTXR1;PAX2;SKI;ADAMTS2;SLC7A7;COL5A1;AKT3;ZNF469;RAF1;RIN2;FGFR2	18	42	0.428571	3.43053	Hyperextensible skin
Autosomal dominant compelling helio ophthalmic outburst syndrome	11/20	0.000387185	0.0754741	0	0	5.15376	40.491	KIAA1755;RBFOX1;AUTS2;NRG3;NXPH4;CAMTA1;PRR5L;FHIT;LINC00971;ENOX1;PKNOX2	11	20	0.55	3.41208	Autosomal dominant compelling helio ophthalmic outburst syndrome
Malocclusion	26/71	0.000443248	0.0844388	0	0	2.44045	18.8436	GNAI3;LRP5;GLI2;GRIP1;CHRNE;SH3PXD2B;GTF2I;CREBBP;BRF1;RFC2;GFPT1;LIMK1;PTPN11;TYK2;BAZ1B;SKI;CLIP2;MLXIPL;PLCB4;FRAS1;PAX7;IL2RA;IL2RB;GTF2IRD1;CD247;FGFR2	26	71	0.366197	3.35335	Malocclusion
Drug habituation	43/138	0.000516548	0.0943157	0	0	1.91445	14.4892	FHOD3;GRIA1;BCAR3;PATJ;TENM2;PDE1C;NRXN3;XYLT1;LDLRAD3;ADARB2;FHIT;THSD4;SYNE1;LRMDA;GRIN2A;GRM7;FAM184B;BPIFA2;MACROD2;ZNF385D;CSMD1;ABCC4;CERS6;DSCAM;EIPR1;PRKCE;INSR;SAMD4A;ZNF804A;FRMD4A;ANO4;ETV6;TIAM2;PRPF4;MSRA;AGBL4;PACS1;EHHADH;MYO5C;POLR1D;CDH13;DOCK1;MGLL	43	138	0.311594	3.28689	Drug habituation
Angle class 2 malocclusion	25/68	0.000528852	0.0943157	0	0	2.45539	18.5254	GNAI3;LRP5;GLI2;GRIP1;CHRNE;SH3PXD2B;GTF2I;CREBBP;BRF1;RFC2;GFPT1;LIMK1;PTPN11;TYK2;BAZ1B;SKI;CLIP2;MLXIPL;PLCB4;FRAS1;IL2RA;IL2RB;GTF2IRD1;CD247;FGFR2	25	68	0.367647	3.27667	Angle class 2 malocclusion
Angle class 3 malocclusion	25/68	0.000528852	0.0943157	0	0	2.45539	18.5254	GNAI3;LRP5;GLI2;GRIP1;CHRNE;SH3PXD2B;GTF2I;CREBBP;BRF1;RFC2;GFPT1;LIMK1;PTPN11;TYK2;BAZ1B;SKI;CLIP2;MLXIPL;PLCB4;FRAS1;IL2RA;IL2RB;GTF2IRD1;CD247;FGFR2	25	68	0.367647	3.27667	Angle class 3 malocclusion
Hyperacusis	9/15	0.000570554	0.0965579	0	0	6.32294	47.2254	CLIP2;MLXIPL;IQSEC2;RFC2;DEAF1;LIMK1;GTF2IRD1;BAZ1B;GTF2I	9	15	0.6	3.2437	Hyperacusis
Monocyte count procedure	47/155	0.000575984	0.0965579	0	0	1.84111	13.7336	CSF1R;NOL4L-DT;CTDP1;CSF1;FLT3;RPN1;CCDC26;SLC2A1;WBP1L;RPAP2;DUSP14;SMG6;DOCK10;CCND3;ATXN2;ACOXL;ARVCF;CDH23;LINC00578;GCNT2;MEF2D;PAK2;CMKLR1;ARHGEF11;NTRK1;GABBR2;KIRREL1;ZYG11A;KCNH5;GSDMA;KCNJ10;FCRL3;ASH1L;SSH2;MYO16;VMP1;MIR3936HG;PNKD;ETV3L;COL4A1;RAB37;NINJ2;BCL2;RIN3;ATF6;EMID1;CNTNAP5	47	155	0.303226	3.23959	Monocyte count procedure
Monocyte count result	47/155	0.000575984	0.0965579	0	0	1.84111	13.7336	CSF1R;NOL4L-DT;CTDP1;CSF1;FLT3;RPN1;CCDC26;SLC2A1;WBP1L;RPAP2;DUSP14;SMG6;DOCK10;CCND3;ATXN2;ACOXL;ARVCF;CDH23;LINC00578;GCNT2;MEF2D;PAK2;CMKLR1;ARHGEF11;NTRK1;GABBR2;KIRREL1;ZYG11A;KCNH5;GSDMA;KCNJ10;FCRL3;ASH1L;SSH2;MYO16;VMP1;MIR3936HG;PNKD;ETV3L;COL4A1;RAB37;NINJ2;BCL2;RIN3;ATF6;EMID1;CNTNAP5	47	155	0.303226	3.23959	Monocyte count result
Autistic Disorder	164/677	0.000600222	0.0986482	0	0	1.3603	10.091	SEMA5A;CYFIP1;SLC23A2;GALNT14;CTNND2;EHMT1;JMJD1C;STMN4;FAM107B;CRKL;SCAMP5;GRIP1;DPYSL2;MACROD2;EPHB2;GTF2I;GUCY1A2;RBFOX1;DSCAM;PRKCB;HNF1B;TSC1;CDKAL1;PASK;MAPK8IP2;PRLR;SND1;CLIP2;CLIP1;KATNAL2;SLC9A9;ERG;ASTN2;HPD;ATF6;PVALB;GRIA1;ANKRD11;STXBP1;CHRNA7;ASMT;SLC1A1;SLC1A2;PLD5;AGAP1;CACNA1A;CACNA1D;CACNA1C;SEZ6L2;ACACA;GRIN2A;PTDSS1;SNTG2;ZNF827;DEAF1;ASIC2;DRD3;CREBBP;EGR2;UBE2H;HOMER1;SETDB…	164	677	0.242245	3.22169	Autistic Disorder
Glomerular filtration rate finding	24/65	0.000630861	0.10169	0	0	2.47182	18.2134	BCAS3;PIGU;SLC13A3;GCKR;WDR37;SLC47A1;SLC22A2;PRKAG2;SHROOM3;WNT7A;LRP2;THADA;INO80;SIPA1L3;DNAJC16;FBXL20;ATXN2;SPATA5L1;NRG4;TSPAN9;ALMS1;PIP5K1B;CDK12;ASTN2	24	65	0.369231	3.20007	Glomerular filtration rate finding
Vitamin E Assay	7/10	0.000664778	0.105135	0	0	9.83238	71.9342	PTPRT;SCARB1;CYP4F2;NME9;PKD1L2;PBX4;GATAD2A	7	10	0.7	3.17732	Vitamin E Assay
C-reactive protein measurement	20/51	0.000722765	0.112189	0	0	2.72315	19.695	ABCG8;GCKR;NCAN;JMJD1C;HNF1A;CABP1;BAZ1B;PLA2G6;PLA2G15;FADS2;HNF4A;HECTD4;APOC1;ST3GAL4;NLRP3;ZNF536;HPN-AS1;PPIEL;IL6R;SUGP1	20	51	0.392157	3.141	C-reactive protein measurement
Phonophobia	8/13	0.00093525	0.142532	0	0	6.74313	47.0313	CLIP2;MLXIPL;CREBBP;RFC2;LIMK1;GTF2IRD1;BAZ1B;GTF2I	8	13	0.615385	3.02907	Phonophobia
Cerebellar Dysmetria	28/82	0.0009897	0.143978	0	0	2.19007	15.1511	CTDP1;PLA2G6;GRM1;SYNE1;PIK3R5;ATXN2;ATXN1;RARS;KIF1C;CAMTA1;KIF1A;HIBCH;GTF2I;SPTBN2;PRKCG;RFC2;LIMK1;VWA3B;BAZ1B;CLIP2;FA2H;MAG;POLR3A;CWF19L1;SFXN4;GTF2IRD1;COQ8A;TECPR2	28	82	0.341463	3.0045	Cerebellar Dysmetria
Depressed cheekbone	12/25	0.00105255	0.143978	0	0	3.8924	26.6884	CLIP2;MAP2K2;RFC2;LIMK1;TWIST2;POLR1D;GTF2IRD1;SLC16A2;BAZ1B;RUNX2;FGFR2;GTF2I	12	25	0.48	2.97776	Depressed cheekbone
Flattening of the zygomatic bone	12/25	0.00105255	0.143978	0	0	3.8924	26.6884	CLIP2;MAP2K2;RFC2;LIMK1;TWIST2;POLR1D;GTF2IRD1;SLC16A2;BAZ1B;RUNX2;FGFR2;GTF2I	12	25	0.48	2.97776	Flattening of the zygomatic bone
Hypoplasia of the zygomatic bone	12/25	0.00105255	0.143978	0	0	3.8924	26.6884	CLIP2;MAP2K2;RFC2;LIMK1;TWIST2;POLR1D;GTF2IRD1;SLC16A2;BAZ1B;RUNX2;FGFR2;GTF2I	12	25	0.48	2.97776	Hypoplasia of the zygomatic bone
Hypotrophic cheekbone	12/25	0.00105255	0.143978	0	0	3.8924	26.6884	CLIP2;MAP2K2;RFC2;LIMK1;TWIST2;POLR1D;GTF2IRD1;SLC16A2;BAZ1B;RUNX2;FGFR2;GTF2I	12	25	0.48	2.97776	Hypotrophic cheekbone
Small cheekbone	12/25	0.00105255	0.143978	0	0	3.8924	26.6884	CLIP2;MAP2K2;RFC2;LIMK1;TWIST2;POLR1D;GTF2IRD1;SLC16A2;BAZ1B;RUNX2;FGFR2;GTF2I	12	25	0.48	2.97776	Small cheekbone
Treatment related acute myeloid leukaemia	21/56	0.00106892	0.143978	0	0	2.53257	17.3256	YWHAE;CREBBP;ELL;FLT3;PEBP1;PTPN11;CBFA2T3;RUNX1;BCR;ASXL1;MLLT10;DAP;RAD51;TAL1;KAT6A;MYH11;NUP98;RAF1;SF3B1;PAFAH1B1;GAS7	21	56	0.375	2.97106	Treatment related acute myeloid leukaemia
Choanal stenosis	9/16	0.00108215	0.143978	0	0	5.41933	37.0075	GRIP1;POR;PTDSS1;FRAS1;SETBP1;SALL4;POLR1D;FAM20C;FGFR2	9	16	0.5625	2.96571	Choanal stenosis
Alcohol consumption	16/39	0.00136949	0.179361	0	0	2.93465	19.3491	KLB;GCKR;FLT1;AUTS2;WFDC1;LPP;ADD1;MYLK;KAT2B;SGCD;HECTD4;SLIT1;PDE3A;CCDC63;RAB6B;ACAD10	16	39	0.410256	2.86344	Alcohol consumption
Neurodevelopmental Disorders	58/208	0.00144397	0.186206	0	0	1.63631	10.702	GABRB3;PHF2;SETD5;KDM5B;CNTNAP2;TRIO;MYT1L;ZC3H4;DOCK8;EHMT1;SLC6A1;SLC6A3;GPHN;PHF8;CD38;RBFOX1;DSCAM;CACNA2D3;TSC1;PPP2R5D;ASH1L;PARD3B;NRG3;SETBP1;KATNAL2;ASTN2;SHANK2;MCPH1;MEG3;ADCYAP1R1;STXBP1;ANKRD11;KMT2C;KCNA2;CACNA1A;PPM1D;ADCY5;DHX30;GRIN2A;SPAST;DEAF1;HIVEP3;SRGAP3;DISC1;GABBR2;MBD5;HACE1;NDE1;SETD1A;LIMK1;PTPN11;CDC42BPB;SMARCA4;DLG2;PTK7;GTF2IRD1;PLXNB1;TNRC6B	58	208	0.278846	2.84044	Neurodevelopmental Disorders
Elfin facies	7/11	0.0015244	0.193599	0	0	7.37383	47.8278	CLIP2;RFC2;INSR;LIMK1;GTF2IRD1;BAZ1B;GTF2I	7	11	0.636364	2.8169	Elfin facies
Acquired flat foot	33/104	0.00155806	0.194921	0	0	1.96363	12.6935	RYR1;SEC23A;CANT1;PLOD1;GRM1;CRKL;PHF8;DEAF1;SALL4;NSD1;LMNA;MAPK1;FLNB;SLC16A2;SIL1;GTF2I;CREBBP;IQSEC2;RFC2;ATRX;LIMK1;BAZ1B;FLI1;GRIN2D;TGFBR2;BCR;SKI;CLIP2;COL5A1;PACS1;ALMS1;GTF2IRD1;RIN2	33	104	0.317308	2.80741	Acquired flat foot
Creatinine measurement, serum (procedure)	24/69	0.00165737	0.204295	0	0	2.25154	14.4156	BCAS3;PIGU;GCKR;WDR37;SLC47A1;SLC35F3;SLC22A2;PRKAG2;SHROOM3;WNT7A;LRP2;THADA;INO80;SIPA1L3;DNAJC16;FBXL20;SPATA5L1;NRG4;TSPAN9;ALMS1;BBS9;PIP5K1B;CDK12;ASTN2	24	69	0.347826	2.78058	Creatinine measurement, serum
Chorea	25/73	0.00171989	0.208929	0	0	2.19894	13.9973	CTDP1;SLC20A2;SLC2A1;DYSF;PLA2G6;SLC6A3;ACAT2;ADCY5;ATXN1;RNF216;KIF5A;KIF1C;SLC16A2;FBXO7;DRD3;MECR;CACNA2D2;APTX;GNAO1;PNKD;PDE10A;KCNMA1;CARS2;AARS;TAF1	25	73	0.342466	2.7645	Chorea
Decreased width of tooth	26/77	0.00177031	0.211982	0	0	2.15254	13.6398	SEC23A;C1S;C1R;TWIST2;CACNA1C;LRP6;GHR;IFT52;CDH3;ORC1;CHSY1;PCNT;TP63;GTF2I;EVC2;RFC2;LIMK1;IFT122;BAZ1B;WDR35;EDAR;CLIP2;MLXIPL;GTF2IRD1;PRKD1;PIGL	26	77	0.337662	2.75195	Decreased width of tooth
Hair Color	10/20	0.0018745	0.221297	0	0	4.21535	26.4699	KIRREL3;OCA2;SLC24A4;HERC2;SPATA33;ANKRD11;FANCA;ST3GAL4;CDK5RAP1;EXOC2	10	20	0.5	2.72711	Hair Color
Polycystic liver disease	9/17	0.00190915	0.222256	0	0	4.74162	29.6877	GANAB;NXN;RASGRF1;LRP5;GPBAR1;CDC25C;SIL1;GPLD1;ADCY5	9	17	0.529412	2.71916	Polycystic liver disease
Waist-Hip Ratio	37/122	0.00208639	0.239563	0	0	1.83936	11.3531	SEMA5A;PTCSC2;PATJ;CAMK2A;CLEC16A;NRXN3;PEPD;CMIP;CDH4;ZNRF3;MPRIP;RASGEF1A;HECTD4;MYH11;MACROD2;CSMD1;LINC01500;TRIM66;OPCML;KLF13;CAMK1D;DSCAM;AUTS2;CNTN5;DCC;MGMT;QPCTL;GREB1;SGCZ;NISCH;DNM3;COL4A1;BCL2;SFXN2;FBXL7;SLC29A3;UMODL1	37	122	0.303279	2.6806	Waist-Hip Ratio
Decreased size of teeth	27/82	0.00221196	0.25055	0	0	2.07278	12.6727	SEC23A;C1S;C1R;TWIST2;CACNA1C;LRP6;GHR;IFT52;CDH3;ORC1;CHSY1;LMNA;PCNT;TP63;GTF2I;EVC2;RFC2;LIMK1;IFT122;BAZ1B;WDR35;EDAR;CLIP2;MLXIPL;GTF2IRD1;PRKD1;PIGL	27	82	0.329268	2.65522	Decreased size of teeth
Age at menarche	29/90	0.00224643	0.251061	0	0	2.00765	12.2435	BRSK1;TENM2;WDR25;KCNK9;CRTC1;JADE2;ADARB2;FUT8;AKT3;UIMC1;DAG1;SPOCK1;ASCC3;DLGAP2;CSMD1;TRIM66;GTF2I;RBM6;EEFSEC;KDM4C;FAAH2;LRP1B;PTPRD;OLFM2;NR6A1;BDNF-AS;ALMS1;BRWD1;SSBP3	29	90	0.322222	2.64851	Age at menarche
Angina Pectoris	21/59	0.00228357	0.251854	0	0	2.33219	14.1844	SCARB1;BCAS3;ABCG8;FLT1;ABCC6;PCSK9;HNF1A;RHOA;SMG6;C2;ATXN2;MRAS;COL4A1;LMNA;POC1A;CDH13;JAK2;LPA;IL6R;LDLR;JCAD	21	59	0.355932	2.64139	Angina Pectoris
Overfriendliness	6/9	0.0024571	0.267473	0	0	8.42555	50.6273	CLIP2;RFC2;LIMK1;GTF2IRD1;BAZ1B;GTF2I	6	9	0.666667	2.60958	Overfriendliness
Physical Activity Measurement	34/111	0.00258058	0.275516	0	0	1.86529	11.1166	PRKN;WNT2B;CRTC1;CELF1;ZC3H4;LMOD1;NRXN3;PEPD;FHIT;LTBP1;LOXL1;CMIP;GANAB;ZNRF3;ZMIZ1;ADAMTSL3;VPS53;AMZ1;TRIM66;DIS3L2;NCOA1;LINGO2;DNAH10;KLF13;DNMT3A;FNDC3B;BAZ1B;DNM3;MMS22L;ADCY9;MRAS;BDNF-AS;UHRF1BP1;NUCB2	34	111	0.306306	2.58828	Physical Activity Measurement
Nasal bridge wide	85/333	0.00259672	0.275516	0	0	1.45191	8.64394	RB1;SEMA5A;RERE;SMARCB1;PGAP3;PIGN;CTNND2;JMJD1C;NR2E3;GLI3;GRIP1;IFT52;SUFU;SH3PXD2B;NELFA;SCAPER;SNAP29;TP63;EYS;GTF2I;DIS3L2;CCBE1;COL27A1;CSNK2A1;RFC2;ATRX;PAX3;MITF;BAZ1B;ARID1A;DHDDS;CLIP2;PRPF4;RP1;FAM161A;ACOX1;KIF1BP;SAG;POLR1D;PIGL;ROR2;MAN1B1;RAF1;CNGB1;COLEC11;SEC23A;NXN;ANKRD11;TWIST2;CRX;GATA4;PRPF8;CPLX1;HIRA;ARVCF;ANKH;DEAF1;LMNA;SHOX;FLNB;PDE6A;PCNT;SEMA4A;CREBBP;IQSEC2;PDE6G;PTC…	85	333	0.255255	2.58557	Nasal bridge wide
Attention deficit hyperactivity disorder	102/412	0.00296645	0.296736	0	0	1.39471	8.11777	TRIO;JMJD1C;ELK3;FADS2;HERC2;GTF2I;PRKCG;CSNK2A1;TSC1;MYT1;DHDDS;MSH6;CLIP2;SLC9A9;ADAM12;ASTN2;CHRNA7;CEP85L;ASMT;CHRNA6;GATA4;CACNA1C;KALRN;CPLX1;AK8;GRIN2A;DPP6;ATXN1;DEAF1;DRD3;PTPRN2;SYT2;IQSEC2;AUTS2;CYP4F3;BTBD9;FLI1;DCLK1;PTPRD;NET1;MLXIPL;MYO5B;ITGA11;MKRN3;GTF2IRD1;GNB5;RERE;SETD5;CNTNAP2;DOCK3;NCAN;ITGAE;PIK3CB;SLC6A1;SLC6A2;ELFN1;SLC6A3;GRM1;SYNE1;PTPRG;DHTKD1;CHAF1B;ADAMTS2;ACOXL;GRM…	102	412	0.247573	2.52776	Attention deficit hyperactivity disorder
Congenital anomaly of neck	10/21	0.00296735	0.296736	0	0	3.8319	22.302	CLIP2;RFC2;SUFU;LIMK1;PTCH2;PPP1R3A;GTF2IRD1;BAZ1B;SLC16A2;GTF2I	10	21	0.47619	2.52763	Congenital anomaly of neck
Deformity of neck	10/21	0.00296735	0.296736	0	0	3.8319	22.302	CLIP2;RFC2;SUFU;LIMK1;PTCH2;PPP1R3A;GTF2IRD1;BAZ1B;SLC16A2;GTF2I	10	21	0.47619	2.52763	Deformity of neck
Malformation of the neck	10/21	0.00296735	0.296736	0	0	3.8319	22.302	CLIP2;RFC2;SUFU;LIMK1;PTCH2;PPP1R3A;GTF2IRD1;BAZ1B;SLC16A2;GTF2I	10	21	0.47619	2.52763	Malformation of the neck
Broad flat nasal bridge	84/330	0.00297418	0.296736	0	0	1.44629	8.4142	RB1;SEMA5A;RERE;SMARCB1;PGAP3;PIGN;CTNND2;JMJD1C;NR2E3;GLI3;GRIP1;IFT52;SUFU;SH3PXD2B;NELFA;SCAPER;SNAP29;TP63;EYS;GTF2I;DIS3L2;CCBE1;COL27A1;CSNK2A1;RFC2;ATRX;PAX3;MITF;BAZ1B;ARID1A;DHDDS;CLIP2;PRPF4;RP1;FAM161A;ACOX1;KIF1BP;SAG;POLR1D;PIGL;ROR2;MAN1B1;RAF1;CNGB1;COLEC11;SEC23A;NXN;TWIST2;CRX;GATA4;PRPF8;CPLX1;HIRA;ARVCF;ANKH;DEAF1;LMNA;SHOX;FLNB;PDE6A;PCNT;SEMA4A;CREBBP;IQSEC2;PDE6G;PTCH2;LIMK1…	84	330	0.254545	2.52663	Broad flat nasal bridge
Hallux Valgus	13/31	0.00300913	0.296736	0	0	3.04529	17.6813	ACVR1;RFC2;LIMK1;BAZ1B;CLIP2;MLXIPL;COL5A1;GTF2IRD1;SLC16A2;TP63;FGFR2;SLC29A3;GTF2I	13	31	0.419355	2.52156	Hallux Valgus
Broad hallux phalanx	7/12	0.00305283	0.297481	0	0	5.8987	34.1634	NXN;SALL4;ROR2;FGFR2;FLI1;GLI3;SUMF1	7	12	0.583333	2.5153	Broad hallux phalanx
Flatfoot	33/108	0.00308767	0.297481	0	0	1.85845	10.7424	RYR1;SEC23A;CANT1;PLOD1;GRM1;CRKL;PHF8;DEAF1;SALL4;NSD1;LMNA;MAPK1;FLNB;SLC16A2;SIL1;GTF2I;CREBBP;IQSEC2;RFC2;ATRX;LIMK1;BAZ1B;FLI1;GRIN2D;TGFBR2;BCR;SKI;CLIP2;COL5A1;PACS1;ALMS1;GTF2IRD1;RIN2	33	108	0.305556	2.51037	Flatfoot
Atrophy/Degeneration affecting the brainstem	9/18	0.0031717	0.302104	0	0	4.21451	24.2481	FA2H;ATXN2;ATXN1;COG5;TBCD;CACNA1A;KIF1A;SPTAN1;FARS2	9	18	0.5	2.49871	Atrophy/Degeneration affecting the brainstem
Microdontia (disorder)	26/80	0.00323632	0.304796	0	0	2.03257	11.6534	SEC23A;C1S;C1R;TWIST2;CACNA1C;LRP6;GHR;IFT52;CDH3;ORC1;CHSY1;PCNT;TP63;GTF2I;EVC2;RFC2;LIMK1;IFT122;BAZ1B;WDR35;EDAR;CLIP2;MLXIPL;GTF2IRD1;PRKD1;PIGL	26	80	0.325	2.48995	Microdontia
High forehead	39/134	0.00361974	0.337118	0	0	1.73453	9.75042	YWHAE;VAC14;TRIO;ANKRD11;LRP5;GATA4;ETFA;ANTXR1;CPLX1;GLI3;GHR;IFT52;NSD1;AKT3;SH3PXD2B;AP1S1;NELFA;TP63;GTF2I;DIS3L2;SZT2;MAP2K2;RFC2;LIMK1;A2ML1;PTPN11;BAZ1B;FLI1;PEX14;LETM1;SKI;CLIP2;STIM1;SETBP1;KANSL1;GTF2IRD1;RAF1;FGFR2;PAFAH1B1	39	134	0.291045	2.44132	High forehead
Forced expiratory volume function	31/101	0.00375636	0.345998	0	0	1.87011	10.4433	TSHZ3;AHNAK;PPM1L;GLIS3;CELF4;THSD4;SYNE1;LRMDA;DPP6;SNTG2;BMPER;ITGAX;SPOCK1;CASC15;TNS1;MICB;EEFSEC;WWOX;MICAL3;COBL;PTPRD;MN1;TSPAN14;CFDP1;UROC1;KANSL1;DAAM2;MMP15;CDK12;ASTN2;SHANK2	31	101	0.306931	2.42523	Forced expiratory volume function
Hemoglobin measurement	30/97	0.00380975	0.347101	0	0	1.89068	10.5314	ZC3H4;TMPRSS6;PVT1;DOT1L;GLIS3;GMPR;PRKAG2;CCND3;A4GALT;LINC01169;KLHL29;BCAS3;PRKCE;SHROOM3;MITF;ESR2;DCDC1;VAV2;RCL1;DNM3;VMP1;GPRC5A;FAM234A;PRKAR1B;NASP;NDUFAF6;TFR2;NRG4;ST5;SPATA33	30	97	0.309278	2.4191	Hemoglobin measurement
Aplasia/Hypoplasia of the phalanges of the hand	5/7	0.00386817	0.348634	0	0	10.5298	58.493	GRIP1;FRAS1;WNT7A;PIGL;TP63	5	7	0.714286	2.41249	Aplasia/Hypoplasia of the phalanges of the hand
Pointed chin	18/50	0.00397176	0.351978	0	0	2.37286	13.1185	RERE;RFC2;ANKRD11;LIMK1;BAZ1B;CRKL;BCR;SKI;CLIP2;SETBP1;NSD1;POC1A;MAPK1;CAMTA1;TUBGCP6;GTF2IRD1;MAN1B1;GTF2I	18	50	0.36	2.40102	Pointed chin
Down-sloping shoulders	11/25	0.00398926	0.351978	0	0	3.3121	18.2966	CLIP2;MLXIPL;RFC2;SUFU;LMNA;LIMK1;PTCH2;GTF2IRD1;BAZ1B;RUNX2;GTF2I	11	25	0.44	2.39911	Down-sloping shoulders
Bunion	13/32	0.00418843	0.365703	0	0	2.88484	15.7957	ACVR1;RFC2;LIMK1;BAZ1B;CLIP2;MLXIPL;COL5A1;GTF2IRD1;SLC16A2;TP63;FGFR2;SLC29A3;GTF2I	13	32	0.40625	2.37795	Bunion
Benign Rolandic Epilepsy	10/22	0.00451313	0.38999	0	0	3.51236	18.9694	CNTNAP2;WWOX;SZT2;RBFOX1;GRIN2A;RBFOX3;ERBB2;SLC6A1;SPTAN1;SCN1B	10	22	0.454545	2.34552	Benign Rolandic Epilepsy
Orbital separation excessive	91/368	0.00496143	0.424354	0	0	1.39135	7.38257	RB1;SEMA5A;YWHAE;PGAP3;PIGN;CTNND2;EHMT1;SPINT2;PEPD;ANTXR1;AFF4;GLI3;GLE1;GRIP1;BMPER;PPP2R1A;CDH1;SUFU;SALL4;AKT3;SH3PXD2B;NELFA;TXNL4A;SNAP29;CCBE1;DDX59;MAP2K2;COL27A1;CSNK2A1;SLC2A10;ATRX;PAX3;PPP2R5D;WDR35;RUNX2;PAX2;CIT;TGFBR2;POR;SETBP1;PACS1;ACOX1;POLR1A;DOK7;FAM20C;PIGL;ROR2;MAN1B1;RAF1;MOCS1;SLC29A3;AHDC1;PAFAH1B1;VAC14;COLEC11;SEC23A;ZNF592;NXN;ANKRD11;TWIST2;GREB1L;LRP5;LRP2;CPLX1;FB…	91	368	0.247283	2.30439	Orbital separation excessive
Sarcomatoid Renal Cell Carcinoma	37/128	0.00510139	0.431303	0	0	1.71744	9.06506	RYR1;SCARB1;SPTBN4;FLT1;AHNAK;CPQ;LRRK2;SLC2A1;PEBP1;KEAP1;FMN2;AKAP13;PIDD1;PAK1;ERBB2;ELOC;IL6R;TGM2;HSPA9;APAF1;DAPK1;ANXA4;FAAH2;ZNF804A;MITF;HNF1B;TSC1;HNF1A;LRP1B;MLLT10;PNKD;NLRP12;KCNMA1;ZNF536;MET;PVALB;CARD11	37	128	0.289062	2.29231	Sarcomatoid Renal Cell Carcinoma
Nystagmus-induced head nodding	6/10	0.00514559	0.431303	0	0	6.31877	33.2975	CLIP2;RFC2;LIMK1;GTF2IRD1;BAZ1B;GTF2I	6	10	0.6	2.28857	Nystagmus-induced head nodding
Nystagmus, End-Position	8/16	0.00539385	0.442187	0	0	4.21367	22.0059	WWOX;ATXN2;CACNB4;ATXN1;CACNA1A;APTX;SPG11;SPTBN2	8	16	0.5	2.2681	Nystagmus, End-Position
Myelodysplastic-Myeloproliferative Diseases	8/16	0.00539385	0.442187	0	0	4.21367	22.0059	NTRK1;YWHAE;BCR;DIDO1;ABL1;JAK2;SF3B1;PAFAH1B1	8	16	0.5	2.2681	Myelodysplastic-Myeloproliferative Diseases
Cytokine Measurement	20/59	0.0054337	0.442187	0	0	2.16348	11.2829	DNAH3;BCAS3;TENM2;CNTN5;DAPK1;KCND3;UBE2D2;GFRA3;LPP;LTBP1;ARHGAP10;DAB1;ZNF827;COL4A4;MTHFD2L;TIMELESS;DIP2C;MNAT1;RAB6B;FKBP6	20	59	0.338983	2.2649	Cytokine Measurement
Pelvic kidney	7/13	0.00552336	0.445161	0	0	4.91528	25.5534	CLIP2;MLXIPL;RFC2;LIMK1;GTF2IRD1;BAZ1B;GTF2I	7	13	0.538462	2.2578	Pelvic kidney
Sacral dimples	11/26	0.00572992	0.454027	0	0	3.09111	15.9565	LETM1;ASXL1;CLIP2;KCNK9;KANSL1;RFC2;LIMK1;GTF2IRD1;NELFA;BAZ1B;GTF2I	11	26	0.423077	2.24185	Sacral dimples
Ataxia, Truncal	16/44	0.00575581	0.454027	0	0	2.40986	12.429	ATP8A2;KCND3;COG5;SLC2A1;CACNA1A;CACNA2D2;VWA3B;APTX;ATXN1;CACNB4;DAB1;NPC1;UROC1;CWF19L1;ABCD1;SPTBN2	16	44	0.363636	2.23989	Ataxia, Truncal
Pervasive Development Disorder	37/129	0.00585641	0.454027	0	0	1.69867	8.73152	YWHAE;TTC25;PRKN;NLGN3;CNTNAP2;TRIO;CTNND2;KMT2C;SLC1A1;NRXN3;EHMT1;TCF20;SLC6A2;CMIP;SLC6A3;GPHN;HERC2;SPAST;GRM7;CUX1;CD38;MACROD2;NOS1;DRD3;KIRREL3;RBFOX1;SRRM4;MBD5;NDE1;PPP2R5D;SMARCA4;FABP3;SLC25A12;MET;SHANK2;FKBP5;PAFAH1B1	37	129	0.286822	2.23237	Pervasive Development Disorder
RDW - Red blood cell distribution width result	32/108	0.0059042	0.454027	0	0	1.77784	9.12403	KANK2;TMPRSS6;FOXK2;TUBD1;UBE2L3;INPP5B;CCND3;CDH3;CHAF1A;PSMB5;DIP2B;SLC12A7;AP1M2;BNIP3L;GCKR;CERS6;GALNT2;FNDC3B;AXIN1;FRMD4A;MYO9B;ATP11A;ANK1;RCL1;SLC22A23;FAM222B;SLC25A37;GFI1B;PNKD;TAOK3;TFR2;TEX9	32	108	0.296296	2.22884	RDW - Red blood cell distribution width result
Red cell distribution width determination	32/108	0.0059042	0.454027	0	0	1.77784	9.12403	KANK2;TMPRSS6;FOXK2;TUBD1;UBE2L3;INPP5B;CCND3;CDH3;CHAF1A;PSMB5;DIP2B;SLC12A7;AP1M2;BNIP3L;GCKR;CERS6;GALNT2;FNDC3B;AXIN1;FRMD4A;MYO9B;ATP11A;ANK1;RCL1;SLC22A23;FAM222B;SLC25A37;GFI1B;PNKD;TAOK3;TFR2;TEX9	32	108	0.296296	2.22884	Red cell distribution width determination
Macrostomia	31/104	0.00605598	0.461466	0	0	1.79292	9.15594	SEC23A;SMARCB1;ZNF592;PIGN;NXN;STXBP1;ANKRD11;TWIST2;PPM1D;PTDSS1;SH3PXD2B;GTF2I;GABBR2;MBD5;RFC2;DDX11;INSR;PTCH2;ATRX;LIMK1;ARID1A;BAZ1B;GATAD2B;SMARCA4;CLIP2;FRAS1;PACS1;HECW2;GTF2IRD1;ROR2;PIGL	31	104	0.298077	2.21782	Macrostomia
Collecting Duct Carcinoma of the Kidney	39/138	0.00623798	0.471052	0	0	1.66404	8.44848	RYR1;SCARB1;SPTBN4;SMARCB1;FLT1;AHNAK;CPQ;LRRK2;SLC2A1;PEBP1;KEAP1;FMN2;AKAP13;PIDD1;PAK1;ERBB2;ELOC;IL6R;TGM2;HSPA9;APAF1;DAPK1;ANXA4;FAAH2;ZNF804A;MITF;HNF1B;TSC1;HNF1A;LRP1B;MLLT10;PNKD;NLRP12;AMACR;KCNMA1;ZNF536;MET;PVALB;CARD11	39	138	0.282609	2.20496	Collecting Duct Carcinoma of the Kidney
AMYOTROPHIC LATERAL SCLEROSIS 6 (disorder)	10/23	0.00662743	0.49231	0	0	3.24197	16.2635	INPP4B;ADGRD1;ZFYVE26;UNC13A;CTNND2;KCNMB2-AS1;SLC9A9;CAMTA1;ABCG1;OPCML	10	23	0.434783	2.17866	AMYOTROPHIC LATERAL SCLEROSIS 6
Narrow palate	12/30	0.00677867	0.49231	0	0	2.81031	14.0346	SKI;ASXL1;CCBE1;CREBBP;HERC2;SETBP1;KANSL1;NSD1;TECR;WNT7A;RUNX2;FGFR2	12	30	0.4	2.16886	Narrow palate
Blood Pressure	24/76	0.00681316	0.49231	0	0	1.9476	9.71639	SLC24A4;GCKR;KLF13;DAPK1;NXN;ULK4;MYO9B;LSP1;FHIT;CDYL2;MYO16;PLEKHA7;TGFBR2;MSRA;ATXN2;FGD5;HECTD4;DLG5;KCNMA1;CDH13;COL21A1;MAP4;CNNM2;ZNF532	24	76	0.315789	2.16665	Blood Pressure
Blood pressure finding	24/76	0.00681316	0.49231	0	0	1.9476	9.71639	SLC24A4;GCKR;KLF13;DAPK1;NXN;ULK4;MYO9B;LSP1;FHIT;CDYL2;MYO16;PLEKHA7;TGFBR2;MSRA;ATXN2;FGD5;HECTD4;DLG5;KCNMA1;CDH13;COL21A1;MAP4;CNNM2;ZNF532	24	76	0.315789	2.16665	Blood pressure finding
Systemic arterial pressure	24/76	0.00681316	0.49231	0	0	1.9476	9.71639	SLC24A4;GCKR;KLF13;DAPK1;NXN;ULK4;MYO9B;LSP1;FHIT;CDYL2;MYO16;PLEKHA7;TGFBR2;MSRA;ATXN2;FGD5;HECTD4;DLG5;KCNMA1;CDH13;COL21A1;MAP4;CNNM2;ZNF532	24	76	0.315789	2.16665	Systemic arterial pressure
Abnormality of pelvic girdle bone morphology	18/53	0.00794519	0.569201	0	0	2.16907	10.4878	EVC2;RFC2;LIMK1;LRP5;BAZ1B;WDR34;ANTXR1;CLIP2;HHAT;ORC1;ANKH;WDR60;DOK7;TBXAS1;FLNB;GTF2IRD1;FGFR2;GTF2I	18	53	0.339623	2.0999	Abnormality of pelvic girdle bone morphology
Cholangitis, Sclerosing	39/140	0.00805463	0.572152	0	0	1.63088	7.86331	PHLDB1;LRRK2;CLEC16A;KEAP1;ADCY3;THADA;ASAP2;ANTXR2;ITGAL;BACH2;UBE2L3;SBNO2;INPP5A;RIC8B;ZMIZ1;BSN;IL6R;CCBE1;TANGO6;GCKR;PRKCB;IFNGR2;SETD1A;DNMT3A;GPBAR1;CDKAL1;TYK2;MMEL1;HIPK1;SGSM1;DAP;TSPAN14;ATG16L1;SLC9A8;IL2RA;CD226;PKIG;SKAP2;GAS7	39	140	0.278571	2.09395	Cholangitis, Sclerosing
Bowed and upward slanting eyebrows	22/69	0.00825419	0.576555	0	0	1.97481	9.47322	HDAC4;HSPA9;SETD5;COLEC11;SZT2;CREBBP;MBD5;KCNK9;CSNK2A1;AUTS2;TWIST2;EHMT1;SMC1A;CPLX1;CRKL;BCR;LETM1;CHSY1;PACS1;KIF1BP;MAPK1;NELFA	22	69	0.318841	2.08333	Bowed and upward slanting eyebrows
Highly arched eyebrow	22/69	0.00825419	0.576555	0	0	1.97481	9.47322	HDAC4;HSPA9;SETD5;COLEC11;SZT2;CREBBP;MBD5;KCNK9;CSNK2A1;AUTS2;TWIST2;EHMT1;SMC1A;CPLX1;CRKL;BCR;LETM1;CHSY1;PACS1;KIF1BP;MAPK1;NELFA	22	69	0.318841	2.08333	Highly arched eyebrow
Myelodysplastic syndrome, no ICD-O subtype	5/8	0.00868415	0.601575	0	0	7.01946	33.3162	YWHAE;SETBP1;RARS;SF3B1;PAFAH1B1	5	8	0.625	2.06127	Myelodysplastic syndrome, no ICD-O subtype
Atrophy of corpus callosum	6/11	0.00949102	0.641635	0	0	5.05471	23.5418	FA2H;MAG;ATP8A2;L2HGDH;SPG11;LMNB1	6	11	0.545455	2.02269	Atrophy of corpus callosum
Prominent eyes	38/137	0.0094921	0.641635	0	0	1.62094	7.54921	VAC14;CANT1;NXN;XYLT1;GATA4;LRP2;PEPD;CPLX1;AFF4;NSD1;SH3PXD2B;LMNA;SH3BP2;NLRP3;FLNB;CDON;CREBBP;KCNJ6;INSR;NDE1;TCF12;A2ML1;PTPN11;TGFBR2;LETM1;SKI;ASXL1;POR;MAFB;COL5A1;DOK7;ALPL;FAM20C;ROR2;RAF1;FGFR2;SLC29A3;TAF1	38	137	0.277372	2.02264	Prominent eyes
Protruding eyes	38/137	0.0094921	0.641635	0	0	1.62094	7.54921	VAC14;CANT1;NXN;XYLT1;GATA4;LRP2;PEPD;CPLX1;AFF4;NSD1;SH3PXD2B;LMNA;SH3BP2;NLRP3;FLNB;CDON;CREBBP;KCNJ6;INSR;NDE1;TCF12;A2ML1;PTPN11;TGFBR2;LETM1;SKI;ASXL1;POR;MAFB;COL5A1;DOK7;ALPL;FAM20C;ROR2;RAF1;FGFR2;SLC29A3;TAF1	38	137	0.277372	2.02264	Protruding eyes
Large cell carcinoma of lung	19/58	0.00993752	0.666371	0	0	2.05477	9.47545	BRSK1;ABCC1;NTRK3;PLAUR;CDC42BPB;TTBK1;PTPRG;LATS1;STK11;POR;STK33;MYO18B;WNK3;ABL1;NEK1;ALPK3;TRIB1;ANKK1;TRPM6	19	58	0.327586	2.00272	Large cell carcinoma of lung
Narcolepsy	65/258	0.0103278	0.687046	0	0	1.42403	6.51198	FHOD3;RYR2;TENM2;GALNT14;PHF20;CTNND2;FRMPD2;TMEM131L;ANTXR2;FRY;ADAMTSL3;SALL4;ZNF385D;LINC02511;NFRKB;DLGAP2;COLGALT1;LINC01500;ZYG11B;RBFOX1;GRID1;MTUS2;CDKAL1;UNC5D;GABRG3;VAV1;VAV2;ANO3;BCR;TIAM1;PICSAR;MRAS;STIM1;LRRC7;ELMO1;ATF6;ABCG1;SHC4;DNMT1;CATSPER4;GLIS3;KALRN;NOL4;FHIT;NKAIN2;GRIN2A;SNX29;DPP6;HRH3;ERI1;ASIC2;LRRC4C;CACNG2;ATG5;CYB5B;CA10;MX2;MICAL2;MCC;GNAO1;PTPRD;SDK1;AGBL1;P2RX3;…	65	258	0.251938	1.98599	Narcolepsy
Urinary bladder sphincter dysfunction	9/21	0.0110266	0.723546	0	0	3.16029	14.2448	ATXN2;ZFYVE26;ATXN1;SPAST;ATL1;KIF5A;KIF1A;ABCD1;SPG11	9	21	0.428571	1.95756	Urinary bladder sphincter dysfunction
Hypodontia	34/121	0.0111105	0.723546	0	0	1.64986	7.42414	COL17A1;TRIO;PARN;CPLX1;GLI3;LRP6;IFT52;ADAMTS2;CDH1;LMNA;KIF1C;FLNB;NELFA;TP63;GTF2I;HSPA9;EVC2;RFC2;EGF;LIMK1;IFT122;TRPV3;USB1;BAZ1B;WDR35;EDAR;LETM1;CLIP2;MLXIPL;POLR3A;ACOX1;GTF2IRD1;PIGL;FGFR2	34	121	0.280992	1.95427	Hypodontia
Cleft upper lip	45/169	0.0111355	0.723546	0	0	1.53297	6.89472	GABRB3;COLEC11;TRAF3IP3;THADA;CPLX1;NTN1;STK3;PHF8;GRIP1;HHAT;CDH1;SALL4;SUFU;NAA25;MYH14;FLNB;ZSWIM6;NELFA;LARGE1;TXNL4A;TP63;JAM3;EVC2;FKRP;JUP;SEMA4D;RYK;PTCH2;SHROOM3;NRG1;PTPN11;WDR34;TMCO4;WDR35;LETM1;ASXL1;SHTN1;MAFB;FRAS1;KANSL1;WDR60;PAX7;FGF18;SFI1;FGFR2	45	169	0.266272	1.95329	Cleft upper lip
Mitral Valve Insufficiency	16/47	0.0116663	0.750948	0	0	2.17624	9.68656	RFC2;NDE1;LIMK1;BAZ1B;FBLN5;SKI;CLIP2;MLXIPL;G6PC3;LMNA;AKT3;MYH11;PDSS1;GTF2IRD1;RAF1;GTF2I	16	47	0.340426	1.93307	Mitral Valve Insufficiency
Telecanthus	28/96	0.0119693	0.750948	0	0	1.73766	7.68987	COLEC11;ANKRD11;TWIST2;JMJD1C;ETFA;GLI3;IFT52;HIRA;HHAT;ARVCF;ANKH;ADAMTS18;AKT3;LMNA;ZSWIM6;MAP2K2;ATRX;PAX3;KCTD1;IFT122;WDR35;SKI;COL5A1;HECW2;KIF1BP;DOK7;SEC24C;FGFR2	28	96	0.291667	1.92193	Telecanthus
Protein C antigen measurement	18/55	0.0120364	0.750948	0	0	2.05157	9.06756	PIGU;GCKR;ACSS2;NDRG3;PHF20;NCOA6;MYO7B;BAZ1B;CBFA2T2;SOGA1;TRPC4AP;IWS1;CNBD2;NFS1;CYP27C1;CEP250;ERGIC3;DLGAP4	18	55	0.327273	1.9195	Protein C antigen measurement
Protein C measurement	18/55	0.0120364	0.750948	0	0	2.05157	9.06756	PIGU;GCKR;ACSS2;NDRG3;PHF20;NCOA6;MYO7B;BAZ1B;CBFA2T2;SOGA1;TRPC4AP;IWS1;CNBD2;NFS1;CYP27C1;CEP250;ERGIC3;DLGAP4	18	55	0.327273	1.9195	Protein C measurement
Chronic ear infection	20/63	0.0120428	0.750948	0	0	1.96174	8.6695	IQSEC2;RFC2;NXN;DOCK8;PRKCD;LIMK1;JMJD1C;BAZ1B;RUNX2;CLIP2;HIRA;ARVCF;DEAF1;ALMS1;GTF2IRD1;ROR2;TCF3;SEC24C;FGFR2;GTF2I	20	63	0.31746	1.91927	Chronic ear infection
Prominent globes	38/139	0.0120947	0.750948	0	0	1.58865	7.01385	VAC14;CANT1;NXN;XYLT1;GATA4;LRP2;PEPD;CPLX1;AFF4;NSD1;SH3PXD2B;LMNA;SH3BP2;NLRP3;FLNB;CDON;CREBBP;KCNJ6;INSR;NDE1;TCF12;A2ML1;PTPN11;TGFBR2;LETM1;SKI;ASXL1;POR;MAFB;COL5A1;DOK7;ALPL;FAM20C;ROR2;RAF1;FGFR2;SLC29A3;TAF1	38	139	0.273381	1.9174	Prominent globes
Pilocytic Astrocytoma	34/122	0.0126276	0.759443	0	0	1.63101	7.13055	SMARCB1;FLT1;RAMP3;PHF20;ATP23;PIK3CB;MKI67;MPRIP;ERBB4;ERBB2;SLC17A5;TNR;MAPK1;ATP6V0A4;IGF2BP3;SRGAP3;EPHB2;GTF2I;ACVR1;NTRK2;ZHX2;PARP1;NCOA3;PBX3;PTPN11;ESR2;ARHGAP24;LATS1;KAT2B;GOLPH3;ZEB1;RAF1;MET;MATN2	34	122	0.278689	1.89868	Pilocytic Astrocytoma
Cellulitis of periorbital region	8/18	0.0127471	0.759443	0	0	3.37052	14.7037	CCBE1;CLIP2;RFC2;LIMK1;GTF2IRD1;BAZ1B;SUMF1;GTF2I	8	18	0.444444	1.89459	Cellulitis of periorbital region
Periorbital edema	8/18	0.0127471	0.759443	0	0	3.37052	14.7037	CCBE1;CLIP2;RFC2;LIMK1;GTF2IRD1;BAZ1B;SUMF1;GTF2I	8	18	0.444444	1.89459	Periorbital edema
Periorbital swelling	8/18	0.0127471	0.759443	0	0	3.37052	14.7037	CCBE1;CLIP2;RFC2;LIMK1;GTF2IRD1;BAZ1B;SUMF1;GTF2I	8	18	0.444444	1.89459	Periorbital swelling
Peripheral pulmonary artery stenosis	8/18	0.0127471	0.759443	0	0	3.37052	14.7037	CLIP2;MLXIPL;RFC2;LIMK1;GTF2IRD1;PIGL;BAZ1B;GTF2I	8	18	0.444444	1.89459	Peripheral pulmonary artery stenosis
Leukemia, Myeloid, Chronic, Atypical, BCR-ABL Negative	13/36	0.013047	0.759443	0	0	2.38254	10.3383	YWHAE;RYK;HNF1A;RUNX1;BCR;ASXL1;SETBP1;ABL1;TP53BP1;JAK2;SPTAN1;SF3B1;PAFAH1B1	13	36	0.361111	1.88449	Leukemia, Myeloid, Chronic, Atypical, BCR-ABL Negative
Dislocation of elbow joint	13/36	0.013047	0.759443	0	0	2.38254	10.3383	SETD5;SMARCB1;CANT1;NXN;XYLT1;SMC1A;ARID1A;SMARCA4;ASXL1;ORC1;SHOX;FLNB;ROR2	13	36	0.361111	1.88449	Dislocation of elbow joint
Radiohumeral dislocation	13/36	0.013047	0.759443	0	0	2.38254	10.3383	SETD5;SMARCB1;CANT1;NXN;XYLT1;SMC1A;ARID1A;SMARCA4;ASXL1;ORC1;SHOX;FLNB;ROR2	13	36	0.361111	1.88449	Radiohumeral dislocation
Ulnohumeral dislocation	13/36	0.013047	0.759443	0	0	2.38254	10.3383	SETD5;SMARCB1;CANT1;NXN;XYLT1;SMC1A;ARID1A;SMARCA4;ASXL1;ORC1;SHOX;FLNB;ROR2	13	36	0.361111	1.88449	Ulnohumeral dislocation
Supravalvular aortic stenosis	7/15	0.0144756	0.807352	0	0	3.686	15.6113	CLIP2;RFC2;LIMK1;GTF2IRD1;BAZ1B;FBLN5;GTF2I	7	15	0.466667	1.83936	Supravalvular aortic stenosis
Marie Cerebellar Ataxia	4/6	0.0146228	0.807352	0	0	8.42168	35.5831	BEAN1;CACNA1A;TK2;SIL1	4	6	0.666667	1.83497	Marie Cerebellar Ataxia
Palmoplantar cutis laxa	4/6	0.0146228	0.807352	0	0	8.42168	35.5831	C1R;ZNF469;PLOD1;FGFR2	4	6	0.666667	1.83497	Palmoplantar cutis laxa
Parietal bossing	4/6	0.0146228	0.807352	0	0	8.42168	35.5831	SUFU;PTCH2;PTPN11;RUNX2	4	6	0.666667	1.83497	Parietal bossing
Renal cysts and diabetes syndrome	4/6	0.0146228	0.807352	0	0	8.42168	35.5831	HNF4A;HNF1B;HNF1A;PAX2	4	6	0.666667	1.83497	Renal cysts and diabetes syndrome
LEOPARD Syndrome	11/29	0.0146406	0.807352	0	0	2.57544	10.8786	SLC12A3;ZHX2;MAP2K2;EGF;MAPK1;PTPN11;TSC1;PIK3CB;EPHB2;RAF1;EPHA2	11	29	0.37931	1.83444	LEOPARD Syndrome
Open Bite	11/29	0.0146406	0.807352	0	0	2.57544	10.8786	CLIP2;NXN;RFC2;LIMK1;POLR1D;GTF2IRD1;ROR2;BAZ1B;RUNX2;FGFR2;GTF2I	11	29	0.37931	1.83444	Open Bite
Paget Disease Extramammary	11/29	0.0146406	0.807352	0	0	2.57544	10.8786	ZHX2;CDH1;DLC1;ERBB2;NEURL1;MAPK1;TSC1;PIK3CB;RAF1;LITAF;PTK2	11	29	0.37931	1.83444	Paget Disease Extramammary
Dyskinesias, Paroxysmal	6/12	0.0159292	0.85589	0	0	4.21199	17.436	PNKD;KCNMA1;SLC2A1;CACNA2D2;SLC16A2;TAF1	6	12	0.5	1.79781	Dyskinesias, Paroxysmal
Bladder Diverticulum	6/12	0.0159292	0.85589	0	0	4.21199	17.436	MLXIPL;COL5A1;SALL4;PLOD1;TP63;FBLN5	6	12	0.5	1.79781	Bladder Diverticulum
Infantile nystagmus	6/12	0.0159292	0.85589	0	0	4.21199	17.436	DGUOK;OCA2;LRMDA;GNAI3;CACNA1A;LYST	6	12	0.5	1.79781	Infantile nystagmus
Spinocerebellar Degeneration	6/12	0.0159292	0.85589	0	0	4.21199	17.436	ATXN1;BEAN1;CACNA1A;TK2;SIL1;SPTBN2	6	12	0.5	1.79781	Spinocerebellar Degeneration
Aplasia/Hypoplasia of the nipples	5/9	0.016468	0.868143	0	0	5.26427	21.6169	VAC14;PIGN;TWIST2;KCTD1;PIGL	5	9	0.555556	1.78336	Aplasia/Hypoplasia of the nipples
response to SSRI	5/9	0.016468	0.868143	0	0	5.26427	21.6169	PDZD2;AUTS2;MTMR12;DCLK2;PPP4R3A	5	9	0.555556	1.78336	response to SSRI
THROMBOCYTOPENIA 2 (disorder)	5/9	0.016468	0.868143	0	0	5.26427	21.6169	ANKRD26;MYH9;MASTL;FLI1;RUNX1	5	9	0.555556	1.78336	THROMBOCYTOPENIA 2
Chronic otitis media	21/69	0.0168458	0.882509	0	0	1.84517	7.53505	IQSEC2;RFC2;NXN;DOCK8;PRKCD;LIMK1;JMJD1C;BAZ1B;RUNX2;CLIP2;HIRA;ARVCF;DEAF1;ALMS1;MYH9;GTF2IRD1;ROR2;TCF3;SEC24C;FGFR2;GTF2I	21	69	0.304348	1.77351	Chronic otitis media
Exophthalmos	38/142	0.017067	0.888544	0	0	1.54253	6.27904	VAC14;CANT1;NXN;XYLT1;GATA4;LRP2;PEPD;CPLX1;AFF4;NSD1;SH3PXD2B;LMNA;SH3BP2;NLRP3;FLNB;CDON;CREBBP;KCNJ6;INSR;NDE1;TCF12;A2ML1;PTPN11;TGFBR2;LETM1;SKI;ASXL1;POR;MAFB;COL5A1;DOK7;ALPL;FAM20C;ROR2;RAF1;FGFR2;SLC29A3;TAF1	38	142	0.267606	1.76784	Exophthalmos
Choreatic disease	14/41	0.0172203	0.890991	0	0	2.18572	8.87766	CTDP1;MECR;SLC20A2;PLA2G6;ACAT2;SLC6A3;ADCY5;ATXN1;PDE10A;KIF5A;KIF1C;CARS2;AARS;TAF1	14	41	0.341463	1.76396	Choreatic disease
Fibrinogen assay	16/49	0.0177213	0.891734	0	0	2.0441	8.24382	FARP2;COLEC11;GALNT2;SPPL2A;JMJD1C;MIR3936HG;RAB37;ERBB4;HNF4A;PCCB;DOK7;NLRP3;DIP2B;PRR12;IL6R;ACAD10	16	49	0.326531	1.7515	Fibrinogen assay
Gingival Overgrowth	16/49	0.0177213	0.891734	0	0	2.0441	8.24382	CCBE1;KCNJ6;C1S;C1R;NXN;INSR;ANTXR2;ADAMTS2;REST;SH3PXD2B;SLC17A5;FAM20C;KIF1A;ROR2;RIN2;FGFR2	16	49	0.326531	1.7515	Gingival Overgrowth
Oral soft tissue hyperplasia	16/49	0.0177213	0.891734	0	0	2.0441	8.24382	CCBE1;KCNJ6;C1S;C1R;NXN;INSR;ANTXR2;ADAMTS2;REST;SH3PXD2B;SLC17A5;FAM20C;KIF1A;ROR2;RIN2;FGFR2	16	49	0.326531	1.7515	Oral soft tissue hyperplasia
Leukemia, Lymphocytic, Acute, L2	17/53	0.0177357	0.891734	0	0	1.99101	8.02812	RB1;NUP214;FLT3;EPHX1;IKZF3;RUNX1;ETV6;BCR;P2RY8;HCK;CASP8;TAL1;FPGS;GNB1;ABL1;ERG;TCF3	17	53	0.320755	1.75115	Leukemia, Lymphocytic, Acute, L2
Low density lipoprotein cholesterol measurement	69/283	0.0177666	0.891734	0	0	1.36298	5.49339	RYR2;ABCD3;NCAN;LMOD1;PRKAG2;PCSK9;ARRB1;ECE1;FMN2;C8A;FADS2;HNF4A;AKT3;NOS1;JAK1;CUBN;ABCG8;ABCC4;MYOCD;PARP1;STARD9;SORCS1;CDKAL1;TRAF2;HNF1A;KSR2;TIRAP;DNM2;TGFBR2;PLA2G15;TGFBR3;NRG3;COL4A1;MTHFD2L;DOK7;LPA;PPARD;GAS7;IL12A-AS1;PTAFR;PLA2G5;LRP2;LRP8;RXRA;NPC1L1;HECTD4;CPAMD8;ST3GAL4;NAA25;RIPK1;NLRP1;LDLR;DCPS;DNAH11;GCKR;CYP4F2;GSR;PBX3;FOXJ2;PBX4;SMARCA4;GATAD2A;PTPRD;MSRA;ALMS1;APOC1;RGS1…	69	283	0.243816	1.7504	Low density lipoprotein cholesterol measurement
Mixed phenotype acute leukemia	8/19	0.0183752	0.916793	0	0	3.06392	12.2457	BCR;P2RY8;NCOA2;MLLT10;ADAMTS2;KAT6A;ABL1;JAK1	8	19	0.421053	1.73577	Mixed phenotype acute leukemia
Full lower lip	23/78	0.0187579	0.924872	0	0	1.76386	7.01334	SMARCB1;RFC2;INSR;ATRX;LIMK1;PTPN11;A2ML1;ARID1A;BAZ1B;ANTXR1;SMARCA4;RNF135;CLIP2;MLXIPL;ORC1;DEAF1;HECW2;CAMTA1;GTF2IRD1;PIGL;RAF1;RIN2;GTF2I	23	78	0.294872	1.72682	Full lower lip
Thick lower lip vermilion	23/78	0.0187579	0.924872	0	0	1.76386	7.01334	SMARCB1;RFC2;INSR;ATRX;LIMK1;PTPN11;A2ML1;ARID1A;BAZ1B;ANTXR1;SMARCA4;RNF135;CLIP2;MLXIPL;ORC1;DEAF1;HECW2;CAMTA1;GTF2IRD1;PIGL;RAF1;RIN2;GTF2I	23	78	0.294872	1.72682	Thick lower lip vermilion
Spastic gait	13/38	0.0209719	0.999996	0	0	2.19166	8.46983	ATL1;ERLIN2;CYP7B1;REEP1;ZFYVE26;SPAST;ZFYVE27;KIF5A;KIF1A;ABCD1;SPG11;TECPR2;MFSD2A	13	38	0.342105	1.67836	Spastic gait
Athetosis	9/23	0.0212629	0.999996	0	0	2.70849	10.4298	SLC20A2;AUH;NDE1;KIF5A;SLC17A5;CACNA1A;CACNA1D;ACO2;SLC16A2	9	23	0.391304	1.67238	Athetosis
Electrocardiogram: P-R interval	9/23	0.0212629	0.999996	0	0	2.70849	10.4298	RAP1GAP2;SCN10A;HSPB8;WIPF2;DYSF;SCN5A;ASIC2;ARHGAP24;TJAP1	9	23	0.391304	1.67238	Electrocardiogram: P-R interval
Gait imbalance	9/23	0.0212629	0.999996	0	0	2.70849	10.4298	CLIP2;MLXIPL;FKRP;RFC2;LIMK1;GTF2IRD1;ERLIN2;BAZ1B;GTF2I	9	23	0.391304	1.67238	Gait imbalance
PR interval feature	9/23	0.0212629	0.999996	0	0	2.70849	10.4298	RAP1GAP2;SCN10A;HSPB8;WIPF2;DYSF;SCN5A;ASIC2;ARHGAP24;TJAP1	9	23	0.391304	1.67238	PR interval feature
Cognition	17/54	0.0213717	0.999996	0	0	1.93708	7.44942	NCOA1;PDE1C;STAU1;DCC;LRRN2;PLCL2;JMJD1C;MED27;SORCS3;PTPRF;SLC22A23;CACNA1I;EXOC4;FAM193A;BSN;RBM23;BRWD1	17	54	0.314815	1.67016	Cognition
Mitral regurgitation, mild	14/42	0.0213776	0.999996	0	0	2.10753	8.1043	RFC2;LIMK1;BAZ1B;FBLN5;SKI;CLIP2;MLXIPL;G6PC3;LMNA;AKT3;PDSS1;GTF2IRD1;RAF1;GTF2I	14	42	0.333333	1.67004	Mitral regurgitation, mild
Gastrointestinal carcinoma	7/16	0.0215391	0.999996	0	0	3.27624	12.5738	CEACAM3;STK11;FLT1;CEACAM7;EPCAM;LPA;DOCK1	7	16	0.4375	1.66677	Gastrointestinal carcinoma
Small nose	45/176	0.0225952	0.999996	0	0	1.45042	5.49712	YWHAE;SETD5;TRIO;CANT1;PIGN;NXN;NPR2;EHMT1;GATA4;ECE1;LRP2;PLA2G6;PEPD;AFF4;GLI3;BMPER;DEAF1;FLNB;KIF1A;PAK3;DCPS;GTF2I;DIS3L2;HSPA9;MBD5;MAP2K2;IQSEC2;RFC2;PUS1;ATRX;LIMK1;PAX3;SMC1A;BAZ1B;FLI1;GCK;CLIP2;MLXIPL;SETBP1;FAM20C;GTF2IRD1;ROR2;MOCS1;FGFR2;PAFAH1B1	45	176	0.255682	1.64598	Small nose
Brachydactyly	51/204	0.0241573	0.999996	0	0	1.40774	5.24125	RB1;RERE;TRIO;EHMT1;ANTXR2;AFF4;GLI3;GHR;IFT52;SUFU;SH3PXD2B;SIL1;CSNK2A1;ATRX;PAX3;WDR34;SMC1A;ARID1A;WDR35;RUNX2;TGFBR2;PADI4;ROR2;HDAC4;CANT1;NXN;NPR2;GATA4;PPM1D;PTDSS1;CHSY1;DEAF1;LMNA;SHOX;POC1A;NLRP3;FLNB;PCNT;EXTL3;DCPS;EVC2;IQSEC2;INSR;PTCH2;IFT122;PTPN11;SKI;FRAS1;WDR60;PDE3A;FGFR2	51	204	0.25	1.61695	Brachydactyly
Short stature, severe disproportionate	6/13	0.0248486	0.999996	0	0	3.61006	13.339	DDRGK1;NPR2;POC1A;WNT7A;PCNT;EXTL3	6	13	0.461538	1.6047	Short stature, severe disproportionate
Fanconi Syndrome	6/13	0.0248486	0.999996	0	0	3.61006	13.339	ABCC4;EHHADH;HNF4A;CTNS;LRP2;IGF2R	6	13	0.461538	1.6047	Fanconi Syndrome
Schizophrenia and related disorders	6/13	0.0248486	0.999996	0	0	3.61006	13.339	ARVCF;FUT8;DLG2;SYN3;DISC1;SLC6A3	6	13	0.461538	1.6047	Schizophrenia and related disorders
PITUITARY DWARFISM I	8/20	0.025577	0.999996	0	0	2.80842	10.2958	ORC1;NSMCE2;POC1A;RTTN;DNA2;PCNT;TRAIP;CDK5RAP2	8	20	0.4	1.59215	PITUITARY DWARFISM I
Sprengel deformity	8/20	0.025577	0.999996	0	0	2.80842	10.2958	COL5A1;NPR2;SUFU;PTCH2;PAX3;PTPN11;GDF6;RAF1	8	20	0.4	1.59215	Sprengel deformity
Therapy-related myelodysplastic syndrome	12/35	0.0255898	0.999996	0	0	2.19869	8.05943	YWHAE;BCR;CREBBP;KAT6A;CD38;MYH11;PTPN11;NUP98;PPM1D;SF3B1;RUNX1;PAFAH1B1	12	35	0.342857	1.59193	Therapy-related myelodysplastic syndrome
Joint laxity	26/93	0.025656	0.999996	0	0	1.63687	5.99581	RYR1;FKBP10;SEC23A;CANT1;C1R;NPR2;XYLT1;PLOD1;FBLN5;ADAMTS2;ORC1;DDRGK1;NSD1;FLNB;ZNF469;DCPS;CREBBP;SLC2A10;IFT122;WDR35;PAX2;TGFBR2;SKI;MLXIPL;COL5A1;COL5A3	26	93	0.27957	1.59081	Joint laxity
Gingival Hyperplasia	16/51	0.0259336	0.999996	0	0	1.92705	7.038	CCBE1;KCNJ6;C1S;C1R;NXN;INSR;ANTXR2;ADAMTS2;REST;SH3PXD2B;SLC17A5;FAM20C;KIF1A;ROR2;RIN2;FGFR2	16	51	0.313725	1.58614	Gingival Hyperplasia
Fasting blood glucose measurement	13/39	0.0260708	0.999996	0	0	2.10724	7.68496	GCKR;KDM2B;GLIS3;CDKAL1;ARAP1;SORL1;GCK;ADCY5;SUGCT;ZMAT4;MADD;GRB10;PROX1-AS1	13	39	0.333333	1.58385	Fasting blood glucose measurement
Amphetamine-Related Disorders	22/76	0.0260758	0.999996	0	0	1.71807	6.26536	LINGO2;CUBN;USP48;EPHX1;NRG1;FHIT;HS3ST4;SGCZ;SLC6A3;SH3RF3;MYO5B;CDH13;NOS1;ZNF385D;SMYD3;LARGE1;RAPGEF5;ASTN2;ZNF423;DRD3;CSMD1;TRPM3	22	76	0.289474	1.58376	Amphetamine-Related Disorders
Amphetamine Abuse	22/76	0.0260758	0.999996	0	0	1.71807	6.26536	LINGO2;CUBN;USP48;EPHX1;NRG1;FHIT;HS3ST4;SGCZ;SLC6A3;SH3RF3;MYO5B;CDH13;NOS1;ZNF385D;SMYD3;LARGE1;RAPGEF5;ASTN2;ZNF423;DRD3;CSMD1;TRPM3	22	76	0.289474	1.58376	Amphetamine Abuse
Genetic Diseases, Inborn	115/507	0.0269507	0.999996	0	0	1.24142	4.48617	SMARCB1;XYLT1;EHMT1;GLE1;ZFYVE26;STK11;DPYSL2;CHEK2;AKT3;SLC16A2;ACVR1;CSNK2A1;DDX11;MYO7A;OBSCN;COL4A2;COL4A1;HECW2;KAT6A;DOK7;RAF1;CSF1R;ANKRD11;STXBP1;TWIST2;CACNA1A;CACNA1C;PLA2G6;TIMM50;GRIN2A;SPAST;ORC1;DEAF1;CDH23;SPTBN2;B3GALNT2;CREBBP;ZFHX3;STIL;IQSEC2;ATP8B1;SMARCA4;GNAO1;FA2H;GNB1;ACO2;GNB5;FGFR2;RYR1;SETD5;RYR2;FKBP10;LRRK2;DOCK8;SLC2A1;SLC6A1;GLI2;FARS2;KCNT1;AUH;KIF1A;SCN5A;HIBCH;JA…	115	507	0.226824	1.56943	Genetic Diseases, Inborn
Hypoplasia of corpus callosum	47/187	0.0269516	0.999996	0	0	1.41745	5.12226	RERE;YWHAE;ZNF592;DNAH7;STXBP1;ANKRD11;SLC1A2;IFT52;ZFYVE26;HERC2;KCNT1;GRM7;PPP2R1A;RPS6KC1;RARS;VPS53;NSD1;AKT3;DAG1;ZSWIM6;LARGE1;SPTAN1;SPG11;MFSD2A;ARFGEF2;MAP2K2;FKRP;MRPS22;TBCD;IFT122;TRAPPC9;VWA3B;GNAO1;ASXL1;FA2H;POLR3A;SETBP1;KIF1BP;LYRM7;TARS2;ACO2;CARS2;TECPR2;MOCS1;AHDC1;TAF2;PAFAH1B1	47	187	0.251337	1.56942	Hypoplasia of corpus callosum
Papillary Renal Cell Carcinoma	43/169	0.0273767	0.999996	0	0	1.44065	5.18354	RYR1;SCARB1;SPTBN4;FLT1;AHNAK;CPQ;LRRK2;SLC2A1;PEBP1;KEAP1;FMN2;AKAP13;PIDD1;PAK1;CDH1;ERBB2;LMNA;CD38;IGFBP7;ELOC;IL6R;TGM2;HSPA9;APAF1;DAPK1;ANXA4;FAAH2;ZNF804A;MITF;HNF1B;TSC1;HNF1A;MCAT;LRP1B;MLLT10;PNKD;NLRP12;AMACR;KCNMA1;ZNF536;MET;PVALB;CARD11	43	169	0.254438	1.56262	Papillary Renal Cell Carcinoma
Medullary cystic kidney disease 1	5/10	0.0277904	0.999996	0	0	4.21116	15.0888	CCT3;INVS;SLC22A12;HNF1B;MLYCD	5	10	0.5	1.55611	Medullary cystic kidney disease 1
Polygenic hypercholesterolemia	5/10	0.0277904	0.999996	0	0	4.21116	15.0888	ABCG8;PCSK9;LPA;LDLR;SREBF2	5	10	0.5	1.55611	Polygenic hypercholesterolemia
Spinocerebellar tract degeneration	5/10	0.0277904	0.999996	0	0	4.21116	15.0888	ATXN2;ATXN1;BEAN1;CACNA1A;TK2	5	10	0.5	1.55611	Spinocerebellar tract degeneration
Tunnel visual field constriction	5/10	0.0277904	0.999996	0	0	4.21116	15.0888	SEMA4A;GUCY2D;CRX;PDE6A;CNGB1	5	10	0.5	1.55611	Tunnel visual field constriction
Increased tendency to bruise	24/85	0.0278226	0.999996	0	0	1.65932	5.94354	ANKRD26;VWF;C1S;SLC2A10;C1R;ABCC6;ATRX;FANCA;PLOD1;MASTL;LYST;RUNX1;ETV6;ADAMTS2;F8;GFI1B;COL5A1;P2RX1;TBXAS1;CDH23;MYH9;ZNF469;JAK2;RIN2	24	85	0.282353	1.5556	Increased tendency to bruise
Postural instability	9/24	0.0283598	0.999996	0	0	2.52777	9.00588	PRKN;CSF1R;ATXN2;SLC20A2;NPC1;PRKAR1B;PLA2G6;SLC30A10;FBXO7	9	24	0.375	1.5473	Postural instability
Childhood Chronic Myelogenous Leukemia, BCR-ABL1 Positive	4/7	0.0289623	0.999996	0	0	5.61411	19.8838	ABL1;MAPK1;HMGB1;EPHB2	4	7	0.571429	1.53817	Childhood Chronic Myelogenous Leukemia, BCR-ABL1 Positive
Chandler syndrome	4/7	0.0289623	0.999996	0	0	5.61411	19.8838	ZEB1;COL8A2;SLC4A11;OVOL2	4	7	0.571429	1.53817	Chandler syndrome
CORNEAL ENDOTHELIAL DYSTROPHY 2	4/7	0.0289623	0.999996	0	0	5.61411	19.8838	ZEB1;COL8A2;SLC4A11;OVOL2	4	7	0.571429	1.53817	CORNEAL ENDOTHELIAL DYSTROPHY 2
Hypoplastic superior helix	4/7	0.0289623	0.999996	0	0	5.61411	19.8838	GRIP1;PLCB4;FRAS1;GNAI3	4	7	0.571429	1.53817	Hypoplastic superior helix
Ovarian clear cell carcinoma	4/7	0.0289623	0.999996	0	0	5.61411	19.8838	PPP2R1A;ARID1A;DCLK1;STK3	4	7	0.571429	1.53817	Ovarian clear cell carcinoma
Social Anhedonia	4/7	0.0289623	0.999996	0	0	5.61411	19.8838	CRMP1;ARRB1;DISC1;DHDDS	4	7	0.571429	1.53817	Social Anhedonia
Spinocerebellar Ataxia 10	4/7	0.0289623	0.999996	0	0	5.61411	19.8838	ATXN2;BEAN1;TK2;CACNG2	4	7	0.571429	1.53817	Spinocerebellar Ataxia 10
Vertebral wedging	4/7	0.0289623	0.999996	0	0	5.61411	19.8838	FKBP10;NPR2;SUFU;PTCH2	4	7	0.571429	1.53817	Vertebral wedging
Acute Myeloid Leukemia, M1	31/116	0.0295002	0.999996	0	0	1.53866	5.42124	CSF1R;TRIO;FLT3;KMT2C;FHL2;RASGRP1;ADCY7;BACH2;CTNNA1;MYH11;JAK2;CD33;GTF2I;SVIL;DAPK1;ANXA4;DNMT3A;MX1;PTPN11;PML;RUNX1;ENAH;MN1;PXDN;BCL2;VOPP1;CD9;ERG;NUP98;AGRN;MET	31	116	0.267241	1.53018	Acute Myeloid Leukemia, M1
Short nose	45/179	0.0297561	0.999996	0	0	1.41768	4.98276	YWHAE;SETD5;TRIO;CANT1;PIGN;NXN;NPR2;EHMT1;GATA4;ECE1;LRP2;PLA2G6;PEPD;AFF4;GLI3;BMPER;DEAF1;FLNB;KIF1A;PAK3;DCPS;GTF2I;DIS3L2;HSPA9;MBD5;MAP2K2;IQSEC2;RFC2;PUS1;ATRX;LIMK1;PAX3;SMC1A;BAZ1B;FLI1;GCK;CLIP2;MLXIPL;SETBP1;FAM20C;GTF2IRD1;ROR2;MOCS1;FGFR2;PAFAH1B1	45	179	0.251397	1.52642	Short nose
Amphetamine Addiction	22/77	0.0300766	0.999996	0	0	1.68672	5.91029	LINGO2;CUBN;USP48;EPHX1;NRG1;FHIT;HS3ST4;SGCZ;SLC6A3;SH3RF3;MYO5B;CDH13;NOS1;ZNF385D;SMYD3;LARGE1;RAPGEF5;ASTN2;ZNF423;DRD3;CSMD1;TRPM3	22	77	0.285714	1.52177	Amphetamine Addiction
AMYOTROPHIC LATERAL SCLEROSIS 1, AUTOSOMAL RECESSIVE	10/28	0.0301864	0.999996	0	0	2.3407	8.1933	INPP4B;ADGRD1;ZFYVE26;UNC13A;CTNND2;KCNMB2-AS1;SLC9A9;CAMTA1;ABCG1;OPCML	10	28	0.357143	1.52019	AMYOTROPHIC LATERAL SCLEROSIS 1, AUTOSOMAL RECESSIVE
Congenital hypoplasia of kidney	17/56	0.0303085	0.999996	0	0	1.83752	6.42456	ROBO2;HSPA9;ATRX;JMJD1C;WDR34;WDR35;GLI3;PAX2;GRIP1;HIRA;MLXIPL;ARVCF;FRAS1;WDR60;SALL4;TXNL4A;SEC24C	17	56	0.303571	1.51844	Congenital hypoplasia of kidney
Hip circumference	25/90	0.0304514	0.999996	0	0	1.62212	5.66382	DOT1L;NRXN3;ADCY3;LTBP1;HMGXB4;ADAMTSL3;VPS53;ADAMTS17;B4GALNT3;AMZ1;DIS3L2;ZRANB3;NCOA6;INSR;FNDC3B;DNM3;STX1B;CNBD2;CLIP1;ADCY9;NPC1;BDNF-AS;SPATA33;UHRF1BP1;INTS7	25	90	0.277778	1.51639	Hip circumference
Mental deficiency	222/1032	0.0305354	0.999996	0	0	1.16241	4.0555	RB1;SMARCB1;CLPB;PGAP3;MYT1L;EHMT1;XYLT1;CRKL;ZFYVE26;HERC2;PPP2R1A;AKT3;DAG1;AP1S1;DIP2B;SCAPER;SIL1;EYS;MFSD2A;PRKCG;CCBE1;CSNK2A1;COG5;DDX11;MCCC1;ARMC9;MYO7A;HNF1A;ANK1;BCR;POR;HECW2;DNA2;SAR1B;STXBP1;NEDD4L;PLA2G6;PTDSS1;SPAST;ATRIP;B3GALNT2;CREBBP;HACE1;IQSEC2;XRCC2;ERLIN2;FLI1;SMARCA4;FA2H;TG;NDUFAF6;CWF19L1;CCDC88C;SFXN4;GTF2IRD1;GABRB3;GPI;SETD5;COL18A1;PIGN;TECR;CTCF;FMN2;SLC6A1;LYST;PH…	222	1032	0.215116	1.5152	Mental deficiency
Short 1st metacarpal	7/17	0.0306726	0.999996	0	0	2.94844	10.2735	ACVR1;SETD5;CANT1;SETBP1;SALL4;SMC1A;PCNT	7	17	0.411765	1.51325	Short 1st metacarpal
Gingival Hypertrophy	16/52	0.0309729	0.999996	0	0	1.87341	6.50942	CCBE1;KCNJ6;C1S;C1R;NXN;INSR;ANTXR2;ADAMTS2;REST;SH3PXD2B;SLC17A5;FAM20C;KIF1A;ROR2;RIN2;FGFR2	16	52	0.307692	1.50902	Gingival Hypertrophy
Pulmonary Alveolar Proteinosis	11/32	0.0312937	0.999996	0	0	2.20711	7.64618	SFTPB;SLC7A7;DMBT1;ABCA3;MARS;SFTPD;CSF2RB;ASAP1;ASAP2;ABCG1;SLC27A5	11	32	0.34375	1.50454	Pulmonary Alveolar Proteinosis
Redundant skin	12/36	0.0318612	0.999996	0	0	2.10695	7.26131	CLIP2;ADAMTS2;PTDSS1;RFC2;NSD1;LIMK1;TWIST2;GTF2IRD1;BAZ1B;RIN2;FBLN5;GTF2I	12	36	0.333333	1.49674	Redundant skin
Seckel syndrome	12/36	0.0318612	0.999996	0	0	2.10695	7.26131	DNMT1;ORC1;MAPK1;TUBGCP6;RTTN;DNA2;ROR2;PCNT;ATRIP;CRK;TRAIP;MCPH1	12	36	0.333333	1.49674	Seckel syndrome
Poor school performance	212/985	0.0332556	0.999996	0	0	1.16277	3.95754	RB1;SMARCB1;CLPB;PGAP3;MYT1L;EHMT1;XYLT1;CRKL;ZFYVE26;HERC2;PPP2R1A;AKT3;DAG1;AP1S1;DIP2B;SCAPER;SIL1;EYS;CCBE1;CSNK2A1;COG5;DDX11;MCCC1;ARMC9;MYO7A;HNF1A;ANK1;BCR;POR;HECW2;DNA2;SAR1B;STXBP1;NEDD4L;PLA2G6;DHX30;PTDSS1;SPAST;ATRIP;B3GALNT2;CREBBP;HACE1;IQSEC2;XRCC2;INO80;FLI1;SMARCA4;FA2H;TG;NDUFAF6;CWF19L1;CCDC88C;SFXN4;GTF2IRD1;GABRB3;GPI;SETD5;PIGN;TECR;CTCF;FMN2;SLC6A1;LYST;PHF8;CHAF1B;HNF4A;…	212	985	0.215228	1.47813	Poor school performance
Dystonia Disorders	35/135	0.0334767	0.999996	0	0	1.47679	5.01651	GABRB3;YWHAE;PRKN;TRIO;SLC20A2;LRRK2;CACNA1B;SLC2A1;CACNA1A;LRP2;PLA2G6;SLC30A10;SLC6A3;ADCY5;RIMS2;ATXN2;ATCAY;ATXN1;SCP2;MCF2L;SF3B1;PRKCG;GSN;APTX;ANO3;ASXL1;FA2H;PNKD;GNAL;TRAF3;LRRC7;GNB1;PAFAH1B1;TAF1;CCDC62	35	135	0.259259	1.47526	Dystonia Disorders
Polyarticular Juvenile Idiopathic Arthritis, Rheumatoid Factor Negative	8/21	0.0345311	0.999996	0	0	2.59223	8.72516	ATXN2;IL2RA;IL2RB;PRR5L;TYK2;IL6R;LINC01104;UBE2L3	8	21	0.380952	1.46179	Polyarticular Juvenile Idiopathic Arthritis, Rheumatoid Factor Negative
Glucose measurement	8/21	0.0345311	0.999996	0	0	2.59223	8.72516	ZCCHC8;ZFHX3;GCKR;SLC30A3;ITPK1;MAML3;BAZ1B;SUGP1	8	21	0.380952	1.46179	Glucose measurement
Chromophobe Renal Cell Carcinoma	38/149	0.0350903	0.999996	0	0	1.44463	4.83925	RYR1;SCARB1;SPTBN4;FLT1;AHNAK;CPQ;LRRK2;SLC2A1;PEBP1;KEAP1;FMN2;AKAP13;PIDD1;PAK1;ERBB2;ELOC;IL6R;TGM2;HSPA9;APAF1;DAPK1;ANXA4;PRKCD;FAAH2;ZNF804A;MITF;HNF1B;TSC1;HNF1A;LRP1B;MLLT10;PNKD;NLRP12;KCNMA1;ZNF536;MET;PVALB;CARD11	38	149	0.255034	1.45481	Chromophobe Renal Cell Carcinoma
Congenital Epicanthus	61/255	0.0351201	0.999996	0	0	1.32802	4.44752	RB1;SEMA5A;RERE;YWHAE;PIGN;CTNND2;JMJD1C;PLOD1;IFT52;ADAMTS2;BMPER;SALL4;KIF1A;NELFA;HIBCH;GTF2I;DIS3L2;CCBE1;MAP2K2;CSNK2A1;RFC2;DDX11;ATRX;BAZ1B;WDR34;WDR35;CLIP2;ACOX1;HECW2;KAT6A;PIGL;ROR2;RAF1;PAFAH1B1;ZNF592;NXN;TWIST2;GREB1L;GLIS3;GATA4;CPLX1;HIRA;ARVCF;SLC17A5;ZNF469;CREBBP;LIMK1;WNT7A;IFT122;PTPN11;TRAPPC9;FLI1;PEX14;LETM1;SKI;MLXIPL;COL5A1;KANSL1;WDR60;GTF2IRD1;SEC24C	61	255	0.239216	1.45444	Congenital Epicanthus
Ataxia, Appendicular	17/57	0.0356954	0.999996	0	0	1.79147	5.97049	WWOX;BEAN1;KCND3;SLC2A1;CACNA2D2;CACNA1A;APTX;SYNE1;ATXN2;CACNB4;ATXN1;NPC1;UROC1;ABCD1;SIL1;SCN1B;SPTBN2	17	57	0.298246	1.44739	Ataxia, Appendicular
Familial Partial Lipodystrophy, Type 2	6/14	0.0365615	0.999996	0	0	3.1586	10.4511	CCND3;INSR;HNF4A;LMNA;PPP1R3A;CIDEC	6	14	0.428571	1.43698	Familial Partial Lipodystrophy, Type 2
Supratentorial Embryonal Tumor, Not Otherwise Specified	6/14	0.0365615	0.999996	0	0	3.1586	10.4511	BCR;CASP8;MPRIP;DLC1;DLEC1;DNAJC15	6	14	0.428571	1.43698	Supratentorial Embryonal Tumor, Not Otherwise Specified
Atresia of vagina	6/14	0.0365615	0.999996	0	0	3.1586	10.4511	GRIP1;POR;FRAS1;PAX3;PAX2;FGFR2	6	14	0.428571	1.43698	Atresia of vagina
Cardio-facio-cutaneous syndrome	6/14	0.0365615	0.999996	0	0	3.1586	10.4511	ZHX2;MAP2K2;MAPK1;PTPN11;EPHB2;RAF1	6	14	0.428571	1.43698	Cardio-facio-cutaneous syndrome
Classical Lissencephaly	6/14	0.0365615	0.999996	0	0	3.1586	10.4511	NDE1;KIF5A;CD38;GRB2;DISC1;PAFAH1B1	6	14	0.428571	1.43698	Classical Lissencephaly
Disproportionate short stature	6/14	0.0365615	0.999996	0	0	3.1586	10.4511	DDRGK1;NPR2;POC1A;WNT7A;PCNT;EXTL3	6	14	0.428571	1.43698	Disproportionate short stature
Easily distracted	6/14	0.0365615	0.999996	0	0	3.1586	10.4511	CREBBP;MBD5;AUH;PRKAR1B;PLA2G6;PAK3	6	14	0.428571	1.43698	Easily distracted
Hereditary Autosomal Dominant Spastic Paraplegia	6/14	0.0365615	0.999996	0	0	3.1586	10.4511	REEP1;SPAST;ATL1;KIF5A;CYP7B1;TECPR2	6	14	0.428571	1.43698	Hereditary Autosomal Dominant Spastic Paraplegia
Limb hypertonia	6/14	0.0365615	0.999996	0	0	3.1586	10.4511	PCCA;SLC25A19;GNB1;PCCB;TARS2;ADCY5	6	14	0.428571	1.43698	Limb hypertonia
Reduced concentration span	6/14	0.0365615	0.999996	0	0	3.1586	10.4511	CREBBP;MBD5;AUH;PRKAR1B;PLA2G6;PAK3	6	14	0.428571	1.43698	Reduced concentration span
Small earlobe	6/14	0.0365615	0.999996	0	0	3.1586	10.4511	HIRA;ARVCF;JMJD1C;KCTD1;SEC24C;PTPRF	6	14	0.428571	1.43698	Small earlobe
Frequent falls	9/25	0.036963	0.999996	0	0	2.36963	7.81467	FA2H;FKRP;DAB1;PDE10A;STIM1;KIF1C;NEFH;GPHN;PIK3R5	9	25	0.36	1.43223	Frequent falls
Spastic tetraparesis	9/25	0.036963	0.999996	0	0	2.36963	7.81467	FA2H;KCNJ6;DNER;LYRM7;ERLIN2;L2HGDH;MOCS1;MFSD2A;PAFAH1B1	9	25	0.36	1.43223	Spastic tetraparesis
Clinodactyly of the 5th finger	40/159	0.0382053	0.999996	0	0	1.41847	4.63099	RB1;RERE;HDAC4;SETD5;CANT1;PIGN;NXN;STXBP1;ANKRD11;XYLT1;GATA4;CRKL;ORC1;DEAF1;SH3PXD2B;SHOX;MAPK1;FLNB;PCNT;ATRIP;GTF2I;ACVR1;EVC2;GABBR2;CREBBP;MBD5;IQSEC2;RFC2;LIMK1;TRAPPC9;SMC1A;BAZ1B;TRAIP;BCR;SKI;CLIP2;GTF2IRD1;ROR2;PIGL;FGFR2	40	159	0.251572	1.41788	Clinodactyly of the 5th finger
Concave bridge of nose	65/275	0.0383053	0.999996	0	0	1.30736	4.26483	RERE;SETD5;SMARCB1;PIGN;XYLT1;ETFA;PLOD1;PEPD;ANTXR1;GLI2;GRIP1;IFT52;ADAMTS2;BMPER;HYAL1;AKT3;SH3PXD2B;SNAP29;TP63;DIS3L2;CCBE1;MAP2K2;ATRX;PAX3;KCTD1;WDR34;SMC1A;ARID1A;WDR35;RUNX2;SUMF1;EDAR;POR;SETBP1;ACOX1;HECW2;DOK7;FAM20C;PRKD1;PIGL;ROR2;RAF1;AHDC1;HDAC4;CANT1;NXN;NPR2;TWIST2;GLIS3;CACNA1C;LRP2;ANKH;DEAF1;SHOX;FLNB;EXTL3;IQSEC2;INSR;PEX14;SMARCA4;SKI;MLXIPL;FRAS1;WDR60;FGFR2	65	275	0.236364	1.41674	Concave bridge of nose
Depressed nasal root/bridge	65/275	0.0383053	0.999996	0	0	1.30736	4.26483	RERE;SETD5;SMARCB1;PIGN;XYLT1;ETFA;PLOD1;PEPD;ANTXR1;GLI2;GRIP1;IFT52;ADAMTS2;BMPER;HYAL1;AKT3;SH3PXD2B;SNAP29;TP63;DIS3L2;CCBE1;MAP2K2;ATRX;PAX3;KCTD1;WDR34;SMC1A;ARID1A;WDR35;RUNX2;SUMF1;EDAR;POR;SETBP1;ACOX1;HECW2;DOK7;FAM20C;PRKD1;PIGL;ROR2;RAF1;AHDC1;HDAC4;CANT1;NXN;NPR2;TWIST2;GLIS3;CACNA1C;LRP2;ANKH;DEAF1;SHOX;FLNB;EXTL3;IQSEC2;INSR;PEX14;SMARCA4;SKI;MLXIPL;FRAS1;WDR60;FGFR2	65	275	0.236364	1.41674	Depressed nasal root/bridge
Joint hyperflexibility	30/114	0.0385854	0.999996	0	0	1.50645	4.90331	HDAC4;SMARCB1;CANT1;C1S;C1R;NPR2;XYLT1;PLOD1;ANTXR1;FBLN5;IFT52;PTDSS1;ADAMTS2;ORC1;FLNB;ZNF469;PCNT;ATRIP;SLC2A10;IFT122;A2ML1;PTPN11;ARID1A;WDR35;TRAIP;SMARCA4;SKI;COL5A1;COL9A2;RAF1	30	114	0.263158	1.41358	Joint hyperflexibility
Agitation	11/33	0.0390328	0.999996	0	0	2.10666	6.83264	REST;SPAST;DEAF1;HNF4A;CACNA1A;ECE1;ADA2;HNF1A;PAK3;SORL1;SLC6A3	11	33	0.333333	1.40857	Agitation
Dysdiadochokinesis	11/33	0.0390328	0.999996	0	0	2.10666	6.83264	FA2H;ATXN2;ATXN1;KCNJ10;DAB1;SLC20A2;CCDC88C;COQ8A;PLA2G6;GRM1;SPTBN2	11	33	0.333333	1.40857	Dysdiadochokinesis
Mean blood pressure	11/33	0.0390328	0.999996	0	0	2.10666	6.83264	KAT2B;ATXN2;NXN;DAPK1;ARL3;KCNMA1;SLIT1;WBP1L;MAP4;FBXL13;PLEKHA7	11	33	0.333333	1.40857	Mean blood pressure
Renal tubular acidosis	12/37	0.0391599	0.999996	0	0	2.02254	6.55325	SLC12A3;EHHADH;ERBB2;KCNMA1;BSND;CTNS;ATP6V0A4;VIPAS39;ATP11A;FAH;SLC12A7;TRPM6	12	37	0.324324	1.40716	Renal tubular acidosis
Spinocerebellar Ataxia Type 1	22/79	0.0394418	0.999996	0	0	1.62734	5.26107	PRKCG;WWOX;DNMT1;CREBBP;ANP32A;RPA1;CACNA1A;HMGB1;VWA3B;PUM1;GRM1;PML;ETV6;COIL;RIMS2;PTPA;ATXN2;RPS6KA5;ATXN1;CWF19L1;CCDC88C;SPTBN2	22	79	0.278481	1.40404	Spinocerebellar Ataxia Type 1
Mean corpuscular hemoglobin concentration determination	27/101	0.0399631	0.999996	0	0	1.53877	4.95451	MACF1;ELL;TMPRSS6;ZAN;GMPR;PRKAG2;UBE2L3;CCND3;ATXN2;HECTD4;NAA25;SLC12A7;USP49;PRKCE;NCAPH2;PPP1R16A;TFEB;AXIN1;MYO9B;PTPN11;ANK1;RCL1;FAM222B;SLC25A37;FAM234A;TFR2;TMCC2	27	101	0.267327	1.39834	Mean corpuscular hemoglobin concentration determination
Ambiguous Genitalia	17/58	0.0417484	0.999996	0	0	1.74767	5.55075	WWOX;MAP3K1;AKR1C1;TXNRD1;ATRX;TWIST2;AKR1C3;GATA4;WDR34;WDR35;TRAIP;GRIP1;POR;FRAS1;WDR60;NEK1;B9D1	17	58	0.293103	1.37936	Ambiguous Genitalia
Ankle clonus	7/18	0.0420797	0.999996	0	0	2.68023	8.49147	REEP1;FA2H;ZFYVE27;KIF5A;KIF1A;CYP7B1;SPG11	7	18	0.388889	1.37593	Ankle clonus
Gout	20/71	0.0429596	0.999996	0	0	1.6532	5.20343	BCAS3;RBFOX1;SLC13A3;GCKR;PDE1C;NRXN2;HNF1B;LHFPL3;FSTL4;PTPRD;SLC2A9;TPST1;AGBL4;CUX2;NIPAL1;ALDH16A1;ASIC2;ABCG1;FGFR2;PPARD	20	71	0.28169	1.36694	Gout
DIABETES MELLITUS, TYPE 2, PROTECTION AGAINST	5/11	0.0430399	0.999996	0	0	3.50908	11.0383	HNF4A;INSR;PAX4;PPP1R3A;HNF1B	5	11	0.454545	1.36613	DIABETES MELLITUS, TYPE 2, PROTECTION AGAINST
INSULIN RESISTANCE, SUSCEPTIBILITY TO	5/11	0.0430399	0.999996	0	0	3.50908	11.0383	HNF4A;INSR;PAX4;PPP1R3A;HNF1B	5	11	0.454545	1.36613	INSULIN RESISTANCE, SUSCEPTIBILITY TO
Decreased vibratory sense	5/11	0.0430399	0.999996	0	0	3.50908	11.0383	ATXN2;ATXN1;SAR1B;CYP7B1;SPTBN2	5	11	0.454545	1.36613	Decreased vibratory sense
Hypouricemia	5/11	0.0430399	0.999996	0	0	3.50908	11.0383	SLC2A9;SLC22A12;HNF4A;MOCS1;SLC2A6	5	11	0.454545	1.36613	Hypouricemia
Insulin Sensitivity Measurement	5/11	0.0430399	0.999996	0	0	3.50908	11.0383	DMGDH;AGBL1;BCL2;GRB10;CDKAL1	5	11	0.454545	1.36613	Insulin Sensitivity Measurement
Polymorphous corneal dystrophy	5/11	0.0430399	0.999996	0	0	3.50908	11.0383	ZEB1;COL8A2;SLC4A11;KAT14;OVOL2	5	11	0.454545	1.36613	Polymorphous corneal dystrophy
Porencephaly	5/11	0.0430399	0.999996	0	0	3.50908	11.0383	COL4A2;COL4A1;PLOD1;LPA;TP63	5	11	0.454545	1.36613	Porencephaly
REM Sleep Behavior Disorder	5/11	0.0430399	0.999996	0	0	3.50908	11.0383	PRKN;LRRK2;CPLX1;FBXO7;SLC6A3	5	11	0.454545	1.36613	REM Sleep Behavior Disorder
Severe sensorineural hearing impairment	5/11	0.0430399	0.999996	0	0	3.50908	11.0383	TMC1;MYO15A;PTPN11;RAF1;TRIOBP	5	11	0.454545	1.36613	Severe sensorineural hearing impairment
Depressed nasal bridge	65/277	0.0437731	0.999996	0	0	1.29487	4.05129	RERE;SETD5;SMARCB1;PIGN;XYLT1;ETFA;PLOD1;PEPD;ANTXR1;GLI2;GRIP1;IFT52;ADAMTS2;BMPER;HYAL1;AKT3;SH3PXD2B;SNAP29;TP63;DIS3L2;CCBE1;MAP2K2;ATRX;PAX3;KCTD1;WDR34;SMC1A;ARID1A;WDR35;RUNX2;SUMF1;EDAR;POR;SETBP1;ACOX1;HECW2;DOK7;FAM20C;PRKD1;PIGL;ROR2;RAF1;AHDC1;HDAC4;CANT1;NXN;NPR2;TWIST2;GLIS3;CACNA1C;LRP2;ANKH;DEAF1;SHOX;FLNB;EXTL3;IQSEC2;INSR;PEX14;SMARCA4;SKI;MLXIPL;FRAS1;WDR60;FGFR2	65	277	0.234657	1.35879	Depressed nasal bridge
Hypertrichosis	15/50	0.0444806	0.999996	0	0	1.80614	5.62197	SMARCB1;INSR;NDUFA10;TWIST2;ARID1A;ACACA;TRAIP;SMARCA4;ASXL1;SETBP1;NDUFAF6;BMS1;NDUFS3;SLC29A3;COX10	15	50	0.3	1.35183	Hypertrichosis
Bipolar I disorder	19/67	0.0447822	0.999996	0	0	1.66857	5.18248	RTN3;EGR2;ST8SIA2;GRIK3;NRXN3;ZNF804A;NRG1;ADARB1;CACNA1C;SLC6A3;TRPM2;MSRA;DAO;GRM7;NRG3;TIMELESS;BCL2;ANKK1;SULT4A1	19	67	0.283582	1.34889	Bipolar I disorder
Mental Retardation, Psychosocial	35/138	0.0448816	0.999996	0	0	1.43351	4.44921	ZCCHC8;HDAC4;COL18A1;LAMA1;DOCK8;KCNA2;SLC2A1;FRY;CNDP1;DEAF1;NSD1;SRGAP3;ASCC3;DISC1;SCAPER;MFSD2A;PRKCG;CCBE1;PARP1;DCC;DNMT3A;ERLIN2;MCC;METTL23;LETM1;GON4L;SETBP1;UROC1;KANSL1;KIF1BP;MAN1B1;L2HGDH;FGFR2;SHANK2;TAF2	35	138	0.253623	1.34793	Mental Retardation, Psychosocial
Psychosis, Brief Reactive	8/22	0.0453854	0.999996	0	0	2.40692	7.44355	NTRK1;CNTNAP2;NALCN-AS1;CPLX1;RIN2;NCKAP5;PVALB;PHF8	8	22	0.363636	1.34308	Psychosis, Brief Reactive
Abnormal lactate dehydrogenase activity	8/22	0.0453854	0.999996	0	0	2.40692	7.44355	RB1;B3GALNT2;FKRP;COL4A1;CHEK2;DAG1;LARGE1;SIL1	8	22	0.363636	1.34308	Abnormal lactate dehydrogenase activity
Anti-nuclear factor positive	8/22	0.0453854	0.999996	0	0	2.40692	7.44355	CASP10;IL2RA;IL2RB;TYK2;MMEL1;CD247;NLRP1;TNPO3	8	22	0.363636	1.34308	Anti-nuclear factor positive
Personality Traits	8/22	0.0453854	0.999996	0	0	2.40692	7.44355	KIAA1755;GRM7;KATNAL2;IGDCC3;INTS7;FHIT;LINC00620;SCAMP2	8	22	0.363636	1.34308	Personality Traits
Rib fusion	8/22	0.0453854	0.999996	0	0	2.40692	7.44355	LETM1;LFNG;NXN;ANKRD11;ROR2;NELFA;CPLX1;GLI3	8	22	0.363636	1.34308	Rib fusion
Defective tooth enamel	13/42	0.0467496	0.999996	0	0	1.88889	5.78559	RFC2;LIMK1;BAZ1B;RUNX2;TRAIP;CLIP2;PTDSS1;GTF2IRD1;PCNT;ATRIP;TP63;SLC29A3;GTF2I	13	42	0.309524	1.33022	Defective tooth enamel
Dystrophic tooth enamel	13/42	0.0467496	0.999996	0	0	1.88889	5.78559	RFC2;LIMK1;BAZ1B;RUNX2;TRAIP;CLIP2;PTDSS1;GTF2IRD1;PCNT;ATRIP;TP63;SLC29A3;GTF2I	13	42	0.309524	1.33022	Dystrophic tooth enamel
Muscle hypotonia	103/460	0.0469482	0.999996	0	0	1.21967	3.73061	RB1;SEMA5A;ATP8A2;SMARCB1;CLPB;CTNND2;EHMT1;JMJD1C;ANTXR2;BMPER;DAG1;LARGE1;SIL1;SCN1B;GTF2I;MAP2K2;COG7;ALG6;KDM2B;COG5;PUS1;MCCC1;ARMC9;MSH6;CLIP2;STIM1;COL4A1;KAT6A;RAF1;HPD;RIN2;STXBP1;PLA2G6;KIAA0556;RNF216;DEAF1;ABL1;ZNF423;B3GALNT2;CREBBP;HACE1;IQSEC2;GFPT1;A2ML1;TRAPPC9;GDF6;SMARCA4;QDPR;MLXIPL;TG;GNB1;GTF2IRD1;RYR1;RERE;YWHAE;B4GALT1;KCNK9;ETFA;ADAMTS2;GRM7;NELFA;GUSB;SNAP29;HIBCH;DIS3L2…	103	460	0.223913	1.32838	Muscle hypotonia
Capuchin ears	9/26	0.0471877	0.999996	0	0	2.23011	6.8099	GRIP1;MBD5;FRAS1;PIGN;DDX11;GNAI3;KCTD1;ECE1;FGFR2	9	26	0.346154	1.32617	Capuchin ears
Cupped ears (finding)	9/26	0.0471877	0.999996	0	0	2.23011	6.8099	GRIP1;MBD5;FRAS1;PIGN;DDX11;GNAI3;KCTD1;ECE1;FGFR2	9	26	0.346154	1.32617	Cupped ears
Hypoplasia of nipple	9/26	0.0471877	0.999996	0	0	2.23011	6.8099	SETD5;SETBP1;LMNA;TWIST2;WNT7A;PIGL;SMC1A;ANTXR1;TP63	9	26	0.346154	1.32617	Hypoplasia of nipple
Overactive bladder syndrome	9/26	0.0471877	0.999996	0	0	2.23011	6.8099	FA2H;ZFYVE26;SPAST;DAO;P2RX3;ATL1;KIF5A;SPG11;LMNB1	9	26	0.346154	1.32617	Overactive bladder syndrome
Schizophreniform Disorders	9/26	0.0471877	0.999996	0	0	2.23011	6.8099	NTRK1;CNTNAP2;NALCN-AS1;CPLX1;DRD3;NCKAP5;RIN2;PVALB;PHF8	9	26	0.346154	1.32617	Schizophreniform Disorders
Absent tendon reflex	34/134	0.047232	0.999996	0	0	1.43422	4.37821	RYR1;HSPB8;LYST;PIK3R5;DNAJB2;ATXN1;SPTLC1;TRIM2;LMNA;DAG1;MYH14;KIF1B;PDSS1;KIF1A;LARGE1;SNAP29;B3GALNT2;EGR2;SYT2;FKRP;ALG6;LGI4;PLEKHG5;APTX;DNM2;REEP1;COL4A1;WNK1;VAPB;MARS;ACO2;CARS2;TECPR2;AARS	34	134	0.253731	1.32576	Absent tendon reflex
Tented mouth	12/38	0.0475544	0.999996	0	0	1.94463	5.92312	KCNJ6;MBD5;IQSEC2;PIGN;NXN;PGAP3;PPP2R1A;DEAF1;ATRX;PAX3;ROR2;DIS3L2	12	38	0.315789	1.32281	Tented mouth
Tented upper lip	12/38	0.0475544	0.999996	0	0	1.94463	5.92312	KCNJ6;MBD5;IQSEC2;PIGN;NXN;PGAP3;PPP2R1A;DEAF1;ATRX;PAX3;ROR2;DIS3L2	12	38	0.315789	1.32281	Tented upper lip
Tented upper lip vermilion	12/38	0.0475544	0.999996	0	0	1.94463	5.92312	KCNJ6;MBD5;IQSEC2;PIGN;NXN;PGAP3;PPP2R1A;DEAF1;ATRX;PAX3;ROR2;DIS3L2	12	38	0.315789	1.32281	Tented upper lip vermilion
POLYARTERITIS NODOSA, CHILDHOOD-ONSET	10/30	0.0479565	0.999996	0	0	2.10637	6.39802	KDM5B;WWOX;INPP4B;EPCAM;AXL;TSC1;ADA2;WASF1;CASC15;CRKL	10	30	0.333333	1.31915	POLYARTERITIS NODOSA, CHILDHOOD-ONSET
Cornelia De Lange Syndrome	10/30	0.0479565	0.999996	0	0	2.10637	6.39802	SETD5;TNKS;ANKRD11;DDX11;CHRD;CTCF;ROR2;PDS5A;SMC1A;AFF4	10	30	0.333333	1.31915	Cornelia De Lange Syndrome
Overlap syndrome	10/30	0.0479565	0.999996	0	0	2.10637	6.39802	YWHAE;ASXL1;EXOSC10;RARS;DNMT3A;ABL1;SCN5A;JAK2;SF3B1;PAFAH1B1	10	30	0.333333	1.31915	Overlap syndrome
Curvature of little finger	39/157	0.0479833	0.999996	0	0	1.39445	4.2348	RB1;RERE;HDAC4;SETD5;CANT1;PIGN;NXN;STXBP1;XYLT1;GATA4;CRKL;ORC1;DEAF1;SH3PXD2B;SHOX;MAPK1;FLNB;PCNT;ATRIP;GTF2I;ACVR1;EVC2;GABBR2;CREBBP;MBD5;IQSEC2;RFC2;LIMK1;TRAPPC9;SMC1A;BAZ1B;TRAIP;BCR;SKI;CLIP2;GTF2IRD1;ROR2;PIGL;FGFR2	39	157	0.248408	1.31891	Curvature of little finger
Hallucinations, Auditory	4/8	0.0492405	0.999996	0	0	4.21032	12.6774	HOMER1;CACNA1A;NRG1;SLC6A3	4	8	0.5	1.30768	Hallucinations, Auditory
Neoplasms, Therapy-Associated	4/8	0.0492405	0.999996	0	0	4.21032	12.6774	DAPK1;MGMT;PML;RAD9A	4	8	0.5	1.30768	Neoplasms, Therapy-Associated
Neuropathy, Hereditary Sensory And Autonomic, Type IIA	4/8	0.0492405	0.999996	0	0	4.21032	12.6774	NTRK1;SCN11A;WNK1;KIF1A	4	8	0.5	1.30768	Neuropathy, Hereditary Sensory And Autonomic, Type IIA
Pulmonary Hypertension, Primary, 1, With Hereditary Hemorrhagic Telangiectasia	4/8	0.0492405	0.999996	0	0	4.21032	12.6774	HDAC4;BMPR2;HDAC1;KCNK3	4	8	0.5	1.30768	Pulmonary Hypertension, Primary, 1, With Hereditary Hemorrhagic Telangiectasia
PULMONARY HYPERTENSION, PRIMARY, DEXFENFLURAMINE-ASSOCIATED	4/8	0.0492405	0.999996	0	0	4.21032	12.6774	HDAC4;BMPR2;HDAC1;KCNK3	4	8	0.5	1.30768	PULMONARY HYPERTENSION, PRIMARY, DEXFENFLURAMINE-ASSOCIATED
Pulmonary Hypertension, Primary, Fenfluramine-Associated	4/8	0.0492405	0.999996	0	0	4.21032	12.6774	HDAC4;BMPR2;HDAC1;KCNK3	4	8	0.5	1.30768	Pulmonary Hypertension, Primary, Fenfluramine-Associated
Central Nervous System Sensitization	4/8	0.0492405	0.999996	0	0	4.21032	12.6774	MAPK1;NRG1;TRPV1;EPHB2	4	8	0.5	1.30768	Central Nervous System Sensitization
Congenital duplication of uterus	4/8	0.0492405	0.999996	0	0	4.21032	12.6774	WDR60;AXIN1;WDR34;WDR35	4	8	0.5	1.30768	Congenital duplication of uterus
Cystadenocarcinoma	4/8	0.0492405	0.999996	0	0	4.21032	12.6774	NTRK3;ERBB2;PADI4;ETV6	4	8	0.5	1.30768	Cystadenocarcinoma
Hydrocephalus Adverse Event	4/8	0.0492405	0.999996	0	0	4.21032	12.6774	ARFGEF2;PLOD1;NID1;FGFR2	4	8	0.5	1.30768	Hydrocephalus Adverse Event
Morvan's Disease	4/8	0.0492405	0.999996	0	0	4.21032	12.6774	NTRK1;SCN11A;WNK1;KIF1A	4	8	0.5	1.30768	Morvan's Disease
Overcurvature of nail	4/8	0.0492405	0.999996	0	0	4.21032	12.6774	ORC1;SETBP1;ECE1;TP63	4	8	0.5	1.30768	Overcurvature of nail
Precocious atherosclerosis	4/8	0.0492405	0.999996	0	0	4.21032	12.6774	ABCG8;LMNA;PCSK9;LDLR	4	8	0.5	1.30768	Precocious atherosclerosis
Premature plaque build-up in arteries	4/8	0.0492405	0.999996	0	0	4.21032	12.6774	ABCG8;LMNA;PCSK9;LDLR	4	8	0.5	1.30768	Premature plaque build-up in arteries
Secretory breast carcinoma	4/8	0.0492405	0.999996	0	0	4.21032	12.6774	NTRK3;ERBB2;PLIN2;ETV6	4	8	0.5	1.30768	Secretory breast carcinoma
Thoracic dysplasia	4/8	0.0492405	0.999996	0	0	4.21032	12.6774	WDR60;NEK1;WDR34;WDR35	4	8	0.5	1.30768	Thoracic dysplasia
Dull intelligence	202/947	0.0498744	0.999996	0	0	1.14849	3.44347	RB1;SMARCB1;CLPB;PGAP3;MYT1L;EHMT1;XYLT1;CRKL;ZFYVE26;HERC2;PPP2R1A;AKT3;DAG1;AP1S1;DIP2B;SCAPER;SIL1;EYS;CCBE1;CSNK2A1;COG5;DDX11;MCCC1;ARMC9;MYO7A;HNF1A;ANK1;BCR;POR;HECW2;DNA2;SAR1B;STXBP1;NEDD4L;PLA2G6;PTDSS1;SPAST;ATRIP;B3GALNT2;CREBBP;HACE1;IQSEC2;XRCC2;FLI1;SMARCA4;FA2H;TG;NDUFAF6;CWF19L1;CCDC88C;SFXN4;GTF2IRD1;GABRB3;GPI;SETD5;PIGN;TECR;CTCF;FMN2;SLC6A1;LYST;PHF8;HNF4A;RARS;BBS9;PAX3;BAZ1…	202	947	0.213305	1.30212	Dull intelligence
Low intelligence	202/947	0.0498744	0.999996	0	0	1.14849	3.44347	RB1;SMARCB1;CLPB;PGAP3;MYT1L;EHMT1;XYLT1;CRKL;ZFYVE26;HERC2;PPP2R1A;AKT3;DAG1;AP1S1;DIP2B;SCAPER;SIL1;EYS;CCBE1;CSNK2A1;COG5;DDX11;MCCC1;ARMC9;MYO7A;HNF1A;ANK1;BCR;POR;HECW2;DNA2;SAR1B;STXBP1;NEDD4L;PLA2G6;PTDSS1;SPAST;ATRIP;B3GALNT2;CREBBP;HACE1;IQSEC2;XRCC2;FLI1;SMARCA4;FA2H;TG;NDUFAF6;CWF19L1;CCDC88C;SFXN4;GTF2IRD1;GABRB3;GPI;SETD5;PIGN;TECR;CTCF;FMN2;SLC6A1;LYST;PHF8;HNF4A;RARS;BBS9;PAX3;BAZ1…	202	947	0.213305	1.30212	Low intelligence
Uric acid measurement (procedure)	29/112	0.0500777	0.999996	0	0	1.47348	4.41187	GTF3C2;NXPH4;ZNF518B;PRKAG2;NRXN2;LRP2;SLC22A12;RNF115;ATXN2;HIST1H2AB;NTRK1;MLXIP;BCAS3;GCKR;MBD5;RBFOX3;SFMBT1;ZNF160;INSR;HNF1A;KSR2;BAZ1B;NRBP1;SELENOO;SLC2A9;MLXIPL;NRG4;QRICH2;GPLD1	29	112	0.258929	1.30036	Uric acid measurement
Epilepsy, Generalized	16/55	0.0503711	0.999996	0	0	1.72898	5.16676	GABRB3;RBFOX1;KCNJ10;CHRNA7;TXNRD1;SLC2A1;CACNA2D2;CACNA1A;NEDD4L;MCAT;KCNT1;CACNB4;SV2A;KCNMA1;KCNMB3;SCN1B	16	55	0.290909	1.29782	Epilepsy, Generalized
Breast Fibrocystic Change, Proliferative Type	6/15	0.0512854	0.999996	0	0	2.80748	8.33918	PPP2R1A;ERBB2;BCL2;TIMELESS;FHIT;PTPRG	6	15	0.4	1.29001	Breast Fibrocystic Change, Proliferative Type
3-Methylglutaconic Aciduria	6/15	0.0512854	0.999996	0	0	2.80748	8.33918	ATPAF2;CLPB;AUH;AGK;MGA;TIMM50	6	15	0.4	1.29001	3-Methylglutaconic Aciduria
Multiple renal cysts	6/15	0.0512854	0.999996	0	0	2.80748	8.33918	BMPER;COL4A1;LRP5;DZIP1L;TSC1;MLYCD	6	15	0.4	1.29001	Multiple renal cysts
Gastrointestinal Stromal Tumors	74/323	0.0534946	0.999996	0	0	1.25518	3.67539	RB1;ZNF331;CSF1;FLT3;PEBP1;ZNF44;HMGB1;PIK3CB;MKI67;GLI3;GLI2;RIMS2;IFT52;CCND3;HHAT;CDH1;CHEK2;SUFU;RBPMS2;ZNF569;TK2;CIAO2A;EPHB2;PGPEP1;TP63;CDON;KIRREL3;KIRREL1;HSP90AA1;ABCC1;PRKCD;SDHC;TYK2;MAPK8IP2;ARID1A;RHOA;ETV6;GIP;TGFBR2;BCR;SLC25A16;PLCB4;OBSCN;NPC1;CHDH;AMPH;ROR2;MET;NEDD9;TULP3;RAB40B;CUX1;ERBB2;CTNNA1;ABL1;MAPK1;NTSR1;NTRK1;CA10;MGMT;INSR;COL22A1;NTRK3;KCNIP3;PTCH2;HIPK1;SMUG1;AMA…	74	323	0.229102	1.27169	Gastrointestinal Stromal Tumors
Synophrys	18/64	0.0536399	0.999996	0	0	1.64925	4.82482	SETD5;MBD5;TRIO;CSNK2A1;IQSEC2;EHMT1;PAX3;MITF;TRAPPC9;SMC1A;PHF8;ASXL1;SETBP1;CHSY1;PACS1;DEAF1;KIF1BP;CDON	18	64	0.28125	1.27051	Synophrys
Intellectual Disability	511/2503	0.0536863	0.999996	0	0	1.09135	3.19177	RB1;CYFIP1;TRIO;CLPB;PGAP3;MYT1L;XYLT1;EHMT1;GLE1;ZFYVE26;GJA3;SCN11A;AKT3;AP1S1;RTTN;MLYCD;DIP2B;CDK5RAP2;PRKCG;NUP214;CCBE1;RBFOX1;UNC13A;MECR;CSNK2A1;DDX11;CACNA2D3;ARMC9;GABRG3;EML1;BCR;LARS2;HECW2;PRKD1;PRR12;HPD;SAR1B;NEDD4L;GATA4;PLA2G6;GRIN2A;RNF216;ATRIP;B3GALNT2;CREBBP;HACE1;HOMER1;SETD1A;ERLIN2;FLI1;FA2H;WDR60;AGO1;SFXN4;CEP83;GTF2IRD1;GABRB3;GPI;SETD5;KCNC1;PIGN;MTMR14;TCF20;CTCF;FMN2…	511	2503	0.204155	1.27014	Intellectual Disability
Failure to thrive in infancy	14/47	0.0539803	0.999996	0	0	1.78765	5.21839	MAP2K2;IQSEC2;RFC2;LIMK1;MCCC1;CTNS;PTPN11;BAZ1B;CLIP2;HERC2;DEAF1;MKRN3;GTF2IRD1;GTF2I	14	47	0.297872	1.26776	Failure to thrive in infancy
Acute Megakaryocytic Leukemias	31/122	0.0551187	0.999996	0	0	1.43667	4.16385	CSF1R;FLT3;ITGAL;TMEM241;SUMO3;ABL1;CD38;MYH11;JAK2;A4GALT;IL6R;RBM6;SPEN;ANK1;MIR100HG;CBFA2T3;TIRAP;PML;RUNX1;ETV6;BCR;MLLT10;ESPL1;DLC1;APOC1;MAL;ERG;NUP98;TRIB1;PTPN4;PICALM	31	122	0.254098	1.2587	Acute Megakaryocytic Leukemias
Unipolar Depression	114/517	0.0557591	0.999996	0	0	1.19588	3.45215	TRIO;CLSTN2;MYT1L;CTNND2;WWC1;PEBP1;ADARB1;ELK3;PRIMA1;PDIA3;RBFOX3;DSCAM;PRKCB;PPP4R3A;BCR;SLC9A9;NUP98;ANKK1;PDE9A;FKBP5;GRIA1;ADCYAP1R1;CHRNA7;SLC1A1;SLC1A2;CSF2RB;CACNA1C;SLC1A6;FHIT;KALRN;AANAT;PDZD2;DEAF1;DRD3;NTSR1;LHPP;CBX5;HOMER1;AUTS2;CNTN5;ZBTB16;DCLK2;PARP15;BMP7;ESR2;SELP;TFCP2;DLG2;AMACR;SP4;ITGA11;GNB1;BCL2;HPSE;FGF13;BCAR3;RERE;YWHAE;CNTNAP2;MTMR12;NCAN;SLC2A1;GRIK4;ARRB1;SLC6A2;S…	114	517	0.220503	1.25368	Unipolar Depression
Night blindness, stationary	7/19	0.0559074	0.999996	0	0	2.45672	7.08534	TRPM1;CABP4;GRK7;SAG;TRAPPC9;ERG;FGFR2	7	19	0.368421	1.25253	Night blindness, stationary
Abnormality of the periventricular white matter	7/19	0.0559074	0.999996	0	0	2.45672	7.08534	FA2H;LAMA1;LYRM7;HIKESHI;LARGE1;SPG11;SUMF1	7	19	0.368421	1.25253	Abnormality of the periventricular white matter
blue iris (physical finding)	7/19	0.0559074	0.999996	0	0	2.45672	7.08534	OCA2;MLXIPL;HERC2;UROC1;PAX3;MITF;TP63	7	19	0.368421	1.25253	blue iris
Proximal amyotrophy	7/19	0.0559074	0.999996	0	0	2.45672	7.08534	RYR1;FKRP;SGCD;STIM1;GFPT1;DOK7;SYNE1	7	19	0.368421	1.25253	Proximal amyotrophy
Gastrointestinal Stromal Sarcoma	17/60	0.0559967	0.999996	0	0	1.66617	4.80268	RB1;PTCH2;PAX3;TULP3;SDHC;HIPK1;GLI3;GLI2;TGFBR2;SMUG1;IFT52;HHAT;NPC1;SUFU;CTNNA1;B9D1;CDON	17	60	0.283333	1.25184	Gastrointestinal Stromal Sarcoma
Amyotrophic Lateral Sclerosis, Sporadic	34/136	0.0568166	0.999996	0	0	1.40592	4.03207	PON3;CTNND2;KCNMB2-AS1;SLC1A2;PDGFA;XIAP;ZFYVE26;DPP6;ATXN2;ATXN1;FGGY;RXRA;NTF3;OTOG;CAMTA1;KIF3C;NEFH;LDLR;OPCML;CREBBP;UNC13A;RRM2;SLC30A3;TXNRD1;GSR;WNT7A;TIAM1;INPP4B;ADGRD1;IL2RA;SLC9A9;BCL2;ABCG1;SUGP1	34	136	0.25	1.24553	Amyotrophic Lateral Sclerosis, Sporadic
Abnormal cortical bone morphology	12/39	0.0571027	0.999996	0	0	1.87249	5.36077	GLE1;PTDSS1;STIL;WNK1;SLCO2A1;TBXAS1;LRP5;KIF1A;CDK5RAP2;MFSD2A;CIT;MCPH1	12	39	0.307692	1.24334	Abnormal cortical bone morphology
Schizophrenia, Childhood	8/23	0.0582507	0.999996	0	0	2.24632	6.38628	RYR2;NLRP12;PTGIS;MYT1L;NRG1;GTF2IRD1;PDZRN3;TTBK1	8	23	0.347826	1.2347	Schizophrenia, Childhood
Fleck corneal dystrophy	8/23	0.0582507	0.999996	0	0	2.24632	6.38628	LOXHD1;ZEB1;AGBL1;COL8A2;SLC4A11;FGFR2;PTPRG;JAK1	8	23	0.347826	1.2347	Fleck corneal dystrophy
Leukemia secondary	8/23	0.0582507	0.999996	0	0	2.24632	6.38628	BCR;DAP;FLT3;DNMT3A;ABL1;CBFA2T3;LPP;RUNX1	8	23	0.347826	1.2347	Leukemia secondary
Lower limb spasticity	8/23	0.0582507	0.999996	0	0	2.24632	6.38628	FA2H;ZFYVE26;ZFYVE27;VWA3B;KIF1A;CYP7B1;FBXO7;SPG11	8	23	0.347826	1.2347	Lower limb spasticity
Terminal tremor	10/31	0.0590261	0.999996	0	0	2.00594	5.67637	CTDP1;ATCAY;KCNJ10;SCP2;RARS;CCDC88C;CACNA1A;VWA3B;PLA2G6;SPTBN2	10	31	0.322581	1.22896	Terminal tremor
Decreased number of peripheral myelinated nerve fibers	9/27	0.0591232	0.999996	0	0	2.10608	5.95627	DNMT1;EGR2;WNK1;TRIM2;LMNA;KIF1B;KIF1A;SPG11;DNM2	9	27	0.333333	1.22824	Decreased number of peripheral myelinated nerve fibers
Dyskinetic syndrome	21/78	0.060174	0.999996	0	0	1.55296	4.36462	GABRB3;MECR;LRRK2;SLC2A1;LRP2;SLC6A3;ADCY5;DPP6;ATXN2;PNKD;PDE10A;BDNF-AS;DEAF1;MCF2L;KCNMA1;GRK6;PRKD1;ANKK1;RGS9;SIL1;DRD3	21	78	0.269231	1.22059	Dyskinetic syndrome
Broad forehead	25/96	0.0615009	0.999996	0	0	1.48448	4.13978	COLEC11;PIGN;LRP5;GATA4;LRP2;PPM1D;ANTXR1;RNF135;PTDSS1;DEAF1;NSD1;SH3PXD2B;GTF2I;CCBE1;MBD5;IQSEC2;RFC2;TCF12;LIMK1;BAZ1B;GATAD2B;CLIP2;KANSL1;GTF2IRD1;FGFR2	25	96	0.260417	1.21112	Broad forehead
Reflex, Deep Tendon, Absent	34/137	0.0621042	0.999996	0	0	1.39218	3.86879	RYR1;HSPB8;LYST;PIK3R5;DNAJB2;ATXN1;SPTLC1;TRIM2;LMNA;DAG1;MYH14;KIF1B;PDSS1;KIF1A;LARGE1;SNAP29;B3GALNT2;EGR2;SYT2;FKRP;ALG6;LGI4;PLEKHG5;APTX;DNM2;REEP1;COL4A1;WNK1;VAPB;MARS;ACO2;CARS2;TECPR2;AARS	34	137	0.248175	1.20688	Reflex, Deep Tendon, Absent
Absent reflex	34/137	0.0621042	0.999996	0	0	1.39218	3.86879	RYR1;HSPB8;LYST;PIK3R5;DNAJB2;ATXN1;SPTLC1;TRIM2;LMNA;DAG1;MYH14;KIF1B;PDSS1;KIF1A;LARGE1;SNAP29;B3GALNT2;EGR2;SYT2;FKRP;ALG6;LGI4;PLEKHG5;APTX;DNM2;REEP1;COL4A1;WNK1;VAPB;MARS;ACO2;CARS2;TECPR2;AARS	34	137	0.248175	1.20688	Absent reflex
Abnormality of the nasopharynx	5/12	0.0624047	0.999996	0	0	3.0076	8.34342	SETBP1;ANKH;SALL4;FGFR2;TP63	5	12	0.416667	1.20478	Abnormality of the nasopharynx
Accessory rib	5/12	0.0624047	0.999996	0	0	3.0076	8.34342	SKI;ZBTB16;SUFU;PTCH2;PAX3	5	12	0.416667	1.20478	Accessory rib
Aplasia/Hypoplasia of the earlobes	5/12	0.0624047	0.999996	0	0	3.0076	8.34342	COL5A1;LMNA;PCNT;FGFR2;FLI1	5	12	0.416667	1.20478	Aplasia/Hypoplasia of the earlobes
Cardiac sarcoidosis	5/12	0.0624047	0.999996	0	0	3.0076	8.34342	MAPK1;ARHGEF2;RABEPK;TP63;ARMH1	5	12	0.416667	1.20478	Cardiac sarcoidosis
Childhood Absence Epilepsy	5/12	0.0624047	0.999996	0	0	3.0076	8.34342	GABRB3;CACNA1I;KCNK9;CACNA1A;CACNA2D2	5	12	0.416667	1.20478	Childhood Absence Epilepsy
Multiple lentigines	5/12	0.0624047	0.999996	0	0	3.0076	8.34342	STK11;MAP2K2;MITF;PTPN11;RAF1	5	12	0.416667	1.20478	Multiple lentigines
Myelokathexis	5/12	0.0624047	0.999996	0	0	3.0076	8.34342	G6PC3;BCL2;MAPK1;EPHB2;ARID1A	5	12	0.416667	1.20478	Myelokathexis
Peripheral visual field loss	5/12	0.0624047	0.999996	0	0	3.0076	8.34342	SEMA4A;GUCY2D;CRX;PDE6A;CNGB1	5	12	0.416667	1.20478	Peripheral visual field loss
Refractory anemia with excess blasts I	5/12	0.0624047	0.999996	0	0	3.0076	8.34342	YWHAE;ASXL1;RARS;SF3B1;PAFAH1B1	5	12	0.416667	1.20478	Refractory anemia with excess blasts I
Spinocerebellar Ataxia Type 6 (disorder)	14/48	0.0632319	0.999996	0	0	1.73496	4.79014	PRKCG;WWOX;BEAN1;CACNA1A;VWA3B;GRM1;DNAJB1;ATXN2;ATXN1;CWF19L1;CCDC88C;TK2;PVALB;SPTBN2	14	48	0.291667	1.19906	Spinocerebellar Ataxia Type 6
Anteverted nostril	65/283	0.0637672	0.999996	0	0	1.25875	3.46474	RERE;YWHAE;SETD5;SMARCB1;PIGN;XYLT1;EHMT1;ANTXR1;NR2E3;GLI3;IFT52;PPP2R1A;KIF1A;SCAPER;EYS;DIS3L2;MAP2K2;CSNK2A1;ATRX;FRMD4A;SMC1A;ARID1A;WDR35;SUMF1;DHDDS;PRPF4;RP1;FAM161A;SETBP1;SAG;FAM20C;ROR2;PAFAH1B1;CNGB1;HDAC4;VAC14;SEC23A;CANT1;NXN;ANKRD11;TWIST2;CRX;PPM1D;PRPF8;KIAA0556;DEAF1;NSD1;SLC17A5;CAMTA1;PDE6A;PAK3;SEMA4A;IQSEC2;PDE6G;IFT122;MERTK;FLI1;GCK;PEX14;SMARCA4;SKI;MAFB;TUBGCP6;REEP6;FG…	65	283	0.229682	1.1954	Anteverted nostril
Congenital anomaly of brain	13/44	0.0655966	0.999996	0	0	1.76681	4.8132	YWHAE;KIRREL3;B3GALNT2;FKRP;CRTC1;NDE1;LAMB1;TSC1;PAX2;AKT3;DAG1;CNNM2;PAFAH1B1	13	44	0.295455	1.18312	Congenital anomaly of brain
Linear atrophy	13/44	0.0655966	0.999996	0	0	1.76681	4.8132	KCNJ10;TMPRSS3;ABCC6;LRP2;MYO7A;DCLK1;TGFBR2;SH3BP2;BSND;RIMBP2;CDH13;KCNQ4;LDLR	13	44	0.295455	1.18312	Linear atrophy
Abnormality of brain morphology	19/70	0.0664295	0.999996	0	0	1.57013	4.25757	PTPRT;SVIL;STIL;PIGN;PRUNE1;PLA2G6;MTO1;CPLX1;SYNE1;GRIP1;CDH4;AGBL2;DHX37;ULK2;ZNF423;SPG11;DSCAML1;CDON;MCPH1	19	70	0.271429	1.17764	Abnormality of brain morphology
Small head	124/570	0.0666457	0.999996	0	0	1.17531	3.18317	RB1;SEMA5A;TRIO;SMARCB1;CLPB;PGAP3;CTNND2;EHMT1;EDC3;CRKL;GRIP1;HHAT;KIF5A;RTTN;SLC16A2;LARGE1;SIL1;CDK5RAP2;GTF2I;CDON;MFSD2A;BORCS5;CSNK2A1;KDM2B;DDX11;PUS1;NSMCE2;ANK1;TRAIP;BCR;CLIP2;POR;KAT6A;PRKD1;DNA2;ANKRD11;STXBP1;GATA4;CPLX1;FBLN5;DGUOK;DHX30;DPP6;ORC1;KDSR;ATRIP;CREBBP;STIL;AUTS2;ZBTB16;XRCC2;FANCA;TRAPPC9;GRIN2D;SMARCA4;QDPR;G6PC3;TUBGCP6;GTF2IRD1;TECPR2;AARS;RERE;SETD5;SLC2A1;CTCF;GL…	124	570	0.217544	1.17623	Small head
Distal sensory impairment	21/79	0.0676805	0.999996	0	0	1.52609	4.1097	EGR2;HSPB8;PLEKHG5;ATL1;LITAF;APTX;FBLN5;DNM2;PIK3R5;DNAJB2;REEP1;SPTLC1;SH3TC2;MARS;KIF5A;LMNA;KIF1B;KIF1A;NEFH;SPG11;AARS	21	79	0.265823	1.16954	Distal sensory impairment
Anthrax disease	12/40	0.0678509	0.999996	0	0	1.80551	4.85761	SELP;PARP1;VWF;ERBB2;LRP5;MAPK1;KIF1C;ARAP3;ANTXR2;EPHB2;ANTXR1;LRP6	12	40	0.3	1.16844	Anthrax disease
Contracture of joint of hand	12/40	0.0678509	0.999996	0	0	1.80551	4.85761	SKI;CCBE1;POR;ZNF592;CDH3;ORC1;PLEKHG5;ROR2;PIGL;LARGE1;TP63;TGFBR2	12	40	0.3	1.16844	Contracture of joint of hand
Bipolar Disorder	178/837	0.0678521	0.999996	0	0	1.14296	3.07504	VIPR2;UXS1;CTNND2;ULK4;ADARB1;ABCA13;FADS2;DEPTOR;DPYSL2;TOM1;DAG1;TNR;MACROD2;EPHB2;TGM2;PRIMA1;CUBN;DSCAM;MAGI2;LMO7;MAPK8IP3;TRPC4AP;BCR;LARS2;ADCY9;LMX1A;TIMELESS;ROR1;NUP98;ASTN2;ANKK1;PPIEL;PVALB;PDE9A;ABCG1;FKBP5;GRIA1;ADCYAP1R1;DNMT1;MINDY2;CHRNA7;CEP85L;SLC1A1;ASMT;CHRNA6;CACNA1B;SLC1A2;CACNA1A;CACNA1D;SNU13;CACNA1C;RASAL2;PLA2G6;SLC1A6;RASGRP1;PRKCZ;CPLX1;RTN4;TRPM2;GRIN2A;GRK3;HMGXB4;K…	178	837	0.212664	1.16844	Bipolar Disorder
Blepharophimosis	23/88	0.0682454	0.999996	0	0	1.49157	4.00433	RERE;COLEC11;RFC2;SLC2A10;DNMT3A;LIMK1;PAX3;HNF1B;BAZ1B;WDR35;GATAD2B;CLIP2;MLXIPL;HHAT;MAFB;ORC1;KANSL1;DOK7;LMNA;GTF2IRD1;TXNL4A;TP63;GTF2I	23	88	0.261364	1.16593	Blepharophimosis
Ataxia, Motor	6/16	0.0691332	0.999996	0	0	2.52657	6.75029	CACNB4;NPC1;UROC1;SLC2A1;CACNA1A;CACNA2D2	6	16	0.375	1.16031	Ataxia, Motor
Nephronophthisis, familial juvenile	6/16	0.0691332	0.999996	0	0	2.52657	6.75029	INVS;MAPKBP1;BCL2;ANKS6;NPHP4;MLYCD	6	16	0.375	1.16031	Nephronophthisis, familial juvenile
Tremor, Rubral	6/16	0.0691332	0.999996	0	0	2.52657	6.75029	CACNB4;NPC1;UROC1;SLC2A1;CACNA1A;CACNA2D2	6	16	0.375	1.16031	Tremor, Rubral
Congenital total cataract	6/16	0.0691332	0.999996	0	0	2.52657	6.75029	FYCO1;AGK;GCNT2;LSS;SIPA1L3;EPHA2	6	16	0.375	1.16031	Congenital total cataract
cystic disease	6/16	0.0691332	0.999996	0	0	2.52657	6.75029	ANKS6;HNF1B;PRKD1;ELOC;RAPGEF5;PRLR	6	16	0.375	1.16031	cystic disease
Familial Hemiplegic Migraine	6/16	0.0691332	0.999996	0	0	2.52657	6.75029	PNKD;P2RX3;SLC2A1;CACNA1A;CACNA1C;CSAD	6	16	0.375	1.16031	Familial Hemiplegic Migraine
Pdgfra-Associated Chronic Eosinophilic Leukemia	6/16	0.0691332	0.999996	0	0	2.52657	6.75029	BCR;CCDC88C;ABL1;JAK2;SIGLEC8;CDK5RAP2	6	16	0.375	1.16031	Pdgfra-Associated Chronic Eosinophilic Leukemia
Pineal Gland Neoplasm	6/16	0.0691332	0.999996	0	0	2.52657	6.75029	RB1;FBXW10;EGF;ASMT;CRX;SAG	6	16	0.375	1.16031	Pineal Gland Neoplasm
Thyroxine measurement	6/16	0.0691332	0.999996	0	0	2.52657	6.75029	PTCSC2;PDE10A;INSR;STARD9;GLIS3;NRG1	6	16	0.375	1.16031	Thyroxine measurement
Transferrin saturation measurement	6/16	0.0691332	0.999996	0	0	2.52657	6.75029	DTWD2;TMPRSS6;TFR2;LARGE1;SORCS2;ZDHHC14	6	16	0.375	1.16031	Transferrin saturation measurement
Unsaturated iron binding capacity measurement	6/16	0.0691332	0.999996	0	0	2.52657	6.75029	DTWD2;TMPRSS6;TFR2;LARGE1;SORCS2;ZDHHC14	6	16	0.375	1.16031	Unsaturated iron binding capacity measurement
Round, full face	18/66	0.0697868	0.999996	0	0	1.58034	4.20735	SEMA5A;HDAC4;CANT1;CTNND2;ANKRD11;DNMT3A;GNAI3;XYLT1;CACNA1C;TRAPPC9;AFF4;PLCB4;NSD1;LMNA;SH3BP2;CDH23;TECPR2;DIS3L2	18	66	0.272727	1.15623	Round, full face
Round face	18/66	0.0697868	0.999996	0	0	1.58034	4.20735	SEMA5A;HDAC4;CANT1;CTNND2;ANKRD11;DNMT3A;GNAI3;XYLT1;CACNA1C;TRAPPC9;AFF4;PLCB4;NSD1;LMNA;SH3BP2;CDH23;TECPR2;DIS3L2	18	66	0.272727	1.15623	Round face
Fatigable weakness of respiratory muscles	11/36	0.0699062	0.999996	0	0	1.85351	4.93146	GLE1;PON3;EPHA4;ATXN2;TAF15;UNC13A;DAO;ERBB4;VAPB;NEK1;NEFH	11	36	0.305556	1.15548	Fatigable weakness of respiratory muscles
High-grade hypermetropia	11/36	0.0699062	0.999996	0	0	1.85351	4.93146	RERE;SKI;RPGRIP1;CLIP2;RFC2;LIMK1;CDH23;GTF2IRD1;MYO7A;BAZ1B;GTF2I	11	36	0.305556	1.15548	High-grade hypermetropia
Ovarian Mucinous Adenocarcinoma	11/36	0.0699062	0.999996	0	0	1.85351	4.93146	HCK;PAX8;RPS6KC1;RYK;MAST2;LRRK2;AATK;ROR1;ULK1;NRBP1;MYLK	11	36	0.305556	1.15548	Ovarian Mucinous Adenocarcinoma
Epilepsy, Rolandic	10/32	0.0716317	0.999996	0	0	1.91464	5.04742	CNTNAP2;WWOX;GRIN2A;SZT2;RBFOX1;RBFOX3;SLC6A1;DISC1;SPTAN1;SCN1B	10	32	0.3125	1.14489	Epilepsy, Rolandic
Hypereosinophilia	10/32	0.0716317	0.999996	0	0	1.91464	5.04742	YWHAE;ASXL1;SMARCB1;DOCK8;IL2RA;JAK2;SF3B1;RUNX1;ETV6;PAFAH1B1	10	32	0.3125	1.14489	Hypereosinophilia
Arnold-Chiari Malformation, Type I	7/20	0.0722391	0.999996	0	0	2.26761	5.95875	SKI;CDX1;ALDH1A2;XYLT1;GDF6;PAX2;FGFR2	7	20	0.35	1.14123	Arnold-Chiari Malformation, Type I
Autism Spectrum Disorders	124/572	0.0723381	0.999996	0	0	1.16992	3.07267	SEMA5A;CYFIP1;TRIO;CTNND2;EHMT1;JMJD1C;MKI67;CMIP;HERC2;CYP2D7;ZNF569;MACROD2;SLC16A2;SIL1;GTF2I;KIRREL3;RBFOX1;SRRM4;PRKCB;HNF1B;TSC1;VRK3;PRLR;SND1;COL4A1;TSNARE1;ASTN2;NGEF;FKBP5;TSHZ3;ANKRD11;KMT2C;CHRNA7;ASMT;SLC1A1;CACNA1A;CACNA1D;CACNA1C;SEZ6L2;FHIT;PPL;C2;CACNA1I;GRIN2A;DPP6;SNTG2;SPAST;AANAT;CAMTA1;ZNF423;DRD3;NTSR1;SRPK2;CNTN5;ST8SIA2;SETD1A;ARHGAP24;SMARCA4;PTPRA;CNOT1;GABRB3;RERE;TTC2…	124	572	0.216783	1.14063	Autism Spectrum Disorders
Thin upper lip vermilion	31/125	0.0727191	0.999996	0	0	1.39056	3.64487	SETD5;SEC23A;PGAP3;GLIS3;CACNA1C;PPM1D;CRKL;RNF135;HERC2;MYO18B;MAPK1;PAK3;DCPS;CDK5RAP2;MFSD2A;STIL;MBD5;CSNK2A1;ATRX;TRAPPC9;SMC1A;GATAD2B;CIT;BCR;SETBP1;PACS1;KAT6A;MKRN3;ROR2;MAN1B1;MCPH1	31	125	0.248	1.13835	Thin upper lip vermilion
Ataxia, Sensory	9/28	0.0728302	0.999996	0	0	1.99511	5.22644	GPI;EGR2;CACNB4;NPC1;UROC1;SLC2A1;CACNA1A;CACNA2D2;CYP7B1	9	28	0.321429	1.13769	Ataxia, Sensory
Granulocytic Sarcoma	9/28	0.0728302	0.999996	0	0	1.99511	5.22644	BCR;SELP;MLLT10;FLT3;ABL1;MYH11;JAK2;CD33;RUNX1	9	28	0.321429	1.13769	Granulocytic Sarcoma
Hereditary non-polyposis colorectal cancer syndrome	9/28	0.0728302	0.999996	0	0	1.99511	5.22644	MSH6;SEMA4A;CDH1;EPCAM;CHEK2;EPHX1;CTNNA1;SMARCA4;TGFBR2	9	28	0.321429	1.13769	Hereditary non-polyposis colorectal cancer syndrome
Aplasia/Hypoplasia of the skin	8/24	0.0731962	0.999996	0	0	2.10579	5.50583	PTDSS1;PMVK;PARN;TWIST2;USB1;ANTXR2;TP63;SLC29A3	8	24	0.333333	1.13551	Aplasia/Hypoplasia of the skin
Heart Block	8/24	0.0731962	0.999996	0	0	2.10579	5.50583	EGR2;MYOCD;SCN10A;LMNA;PRKAG2;CACNA1D;SCN5A;GLDN	8	24	0.333333	1.13551	Heart Block
Synostotic Posterior Plagiocephaly	8/24	0.0731962	0.999996	0	0	2.10579	5.50583	NELL1;POR;TCF12;IFT122;BBS9;WDR35;GLI3;FGFR2	8	24	0.333333	1.13551	Synostotic Posterior Plagiocephaly
Abnormality of the skull	19/71	0.075005	0.999996	0	0	1.53984	3.98848	COLEC11;SLC2A10;NPR2;TCF12;LRP5;IFT122;ANTXR2;WDR35;TGFBR2;TRAIP;SKI;IFT52;POR;ORC1;KAT6A;ALPL;PCNT;ATRIP;FGFR2	19	71	0.267606	1.12491	Abnormality of the skull
Epilepsy, Absence, Atypical	4/9	0.0754586	0.999996	0	0	3.36805	8.70361	GABRB3;KCNK9;CACNA1A;CACNA2D2	4	9	0.444444	1.12229	Epilepsy, Absence, Atypical
Hereditary Sensory Autonomic Neuropathy, Type 2	4/9	0.0754586	0.999996	0	0	3.36805	8.70361	NTRK1;DNMT1;WNK1;KIF1A	4	9	0.444444	1.12229	Hereditary Sensory Autonomic Neuropathy, Type 2
Hereditary Sensory Autonomic Neuropathy, Type 5	4/9	0.0754586	0.999996	0	0	3.36805	8.70361	NTRK1;DNMT1;SCN10A;SCN11A	4	9	0.444444	1.12229	Hereditary Sensory Autonomic Neuropathy, Type 5
von Willebrand Disease, Type 3	4/9	0.0754586	0.999996	0	0	3.36805	8.70361	SELP;F8;VWF;ANO2	4	9	0.444444	1.12229	von Willebrand Disease, Type 3
Abnormality of earlobe	4/9	0.0754586	0.999996	0	0	3.36805	8.70361	BCR;MAPK1;GLI3;CRKL	4	9	0.444444	1.12229	Abnormality of earlobe
Absent or minimally ossified vertebral bodies	4/9	0.0754586	0.999996	0	0	3.36805	8.70361	BMPER;WDR60;WDR34;WDR35	4	9	0.444444	1.12229	Absent or minimally ossified vertebral bodies
Acquired porencephaly	4/9	0.0754586	0.999996	0	0	3.36805	8.70361	COL4A2;COL4A1;LPA;TP63	4	9	0.444444	1.12229	Acquired porencephaly
Akinetic Petit Mal	4/9	0.0754586	0.999996	0	0	3.36805	8.70361	GABRB3;KCNK9;CACNA1A;CACNA2D2	4	9	0.444444	1.12229	Akinetic Petit Mal
Congenital porencephaly	4/9	0.0754586	0.999996	0	0	3.36805	8.70361	COL4A2;COL4A1;LPA;TP63	4	9	0.444444	1.12229	Congenital porencephaly
Decreased calvarial ossification	4/9	0.0754586	0.999996	0	0	3.36805	8.70361	LMNA;ALPL;WNT7A;FGFR2	4	9	0.444444	1.12229	Decreased calvarial ossification
Horizontal eyebrow	4/9	0.0754586	0.999996	0	0	3.36805	8.70361	RERE;SKI;DEAF1;TRAPPC9	4	9	0.444444	1.12229	Horizontal eyebrow
Juvenile Absence Epilepsy	4/9	0.0754586	0.999996	0	0	3.36805	8.70361	GABRB3;KCNK9;CACNA1A;CACNA2D2	4	9	0.444444	1.12229	Juvenile Absence Epilepsy
Lower limb amyotrophy	4/9	0.0754586	0.999996	0	0	3.36805	8.70361	RYR1;KIF1A;CYP7B1;FARS2	4	9	0.444444	1.12229	Lower limb amyotrophy
Narrow pelvis bone	4/9	0.0754586	0.999996	0	0	3.36805	8.70361	POR;BMPER;PCNT;FGFR2	4	9	0.444444	1.12229	Narrow pelvis bone
NEPHRONOPHTHISIS 2	4/9	0.0754586	0.999996	0	0	3.36805	8.70361	INVS;CEP83;ANKS6;NPHP4	4	9	0.444444	1.12229	NEPHRONOPHTHISIS 2
Premature hardening of arteries	4/9	0.0754586	0.999996	0	0	3.36805	8.70361	ABCG8;LMNA;PCSK9;LDLR	4	9	0.444444	1.12229	Premature hardening of arteries
Premature tooth eruption	4/9	0.0754586	0.999996	0	0	3.36805	8.70361	EVC2;INSR;NSD1;LMNA	4	9	0.444444	1.12229	Premature tooth eruption
Snoring	4/9	0.0754586	0.999996	0	0	3.36805	8.70361	GSN;PLCB4;GNAI3;AHDC1	4	9	0.444444	1.12229	Snoring
Stricture of artery	4/9	0.0754586	0.999996	0	0	3.36805	8.70361	SLC2A10;ABCC6;ADA2;FBLN5	4	9	0.444444	1.12229	Stricture of artery
Malignant Central Nervous System Neoplasm	13/45	0.076666	0.999996	0	0	1.71149	4.39562	PHLDB1;SMARCB1;ZBTB16;CCDC26;ACOT11;ETFA;LMF1;GOLGA3;KIF26B;AKT3;SMYD3;SHANK2;CD276	13	45	0.288889	1.1154	Malignant Central Nervous System Neoplasm
Peripheral axonal neuropathy	13/45	0.076666	0.999996	0	0	1.71149	4.39562	ASCC1;HSPB8;ATL1;DGUOK;SH3TC2;SLC25A19;TRIM2;MARS;LMNA;KIF1B;KIF1A;SPG11;AARS	13	45	0.288889	1.1154	Peripheral axonal neuropathy
Acute Myeloid Leukemia (AML-M2)	30/121	0.0766919	0.999996	0	0	1.38996	3.56936	CSF1R;TRIO;FLT3;KMT2C;FHL2;RASGRP1;ADCY7;BACH2;CTNNA1;MYH11;JAK2;CD33;GTF2I;SVIL;DAPK1;ANXA4;DNMT3A;MX1;PTPN11;RUNX1;ENAH;MN1;PXDN;BCL2;VOPP1;CD9;ERG;NUP98;AGRN;MET	30	121	0.247934	1.11525	Acute Myeloid Leukemia
Low-set, posteriorly rotated ears	36/149	0.0781198	0.999996	0	0	1.3435	3.42526	SEMA5A;RERE;SETD5;CANT1;PIGN;NXN;CTNND2;XYLT1;GLI3;GLE1;GRIP1;NSD1;DZIP1L;NELFA;ZNF423;GTF2I;MAP2K2;RFC2;INSR;LIMK1;A2ML1;PTPN11;SMC1A;BAZ1B;FLI1;PEX14;LETM1;SKI;RPGRIP1;CLIP2;FRAS1;GTF2IRD1;B9D1;ROR2;RAF1;FGFR2	36	149	0.241611	1.10724	Low-set, posteriorly rotated ears
Dysarthria	64/282	0.0795051	0.999996	0	0	1.23906	3.13722	RERE;ATP8A2;NDUFA10;SLC2A1;SLC6A1;GRM1;SYNE1;ZFYVE26;ATCAY;AUH;RARS;KIF1C;RTTN;TK2;SLC16A2;FBXO7;SIL1;SPG11;PRKCG;MECR;KCND3;CYP7B1;CACNB4;NPC1;NDUFS3;RAF1;ZNF592;BEAN1;SLC20A2;CACNA1A;PLA2G6;SLC30A10;PIK3R5;ADCY5;GRIN2A;ATXN2;ATXN1;RNF216;DNAJB6;CHRNE;SLC17A5;CAMTA1;COX10;SPTBN2;WWOX;GFPT1;ADA2;A2ML1;PTPN11;VWA3B;APTX;REEP1;FA2H;PNKD;DAB1;PDE10A;POLR3A;NDUFAF6;UROC1;VAPB;CWF19L1;CCDC88C;LYRM7;TE…	64	282	0.22695	1.09961	Dysarthria
Global developmental delay	230/1102	0.0809778	0.999996	0	0	1.11662	2.80672	RB1;SMARCB1;CLPB;PGAP3;MYT1L;EHMT1;JMJD1C;AQP7;CRKL;HERC2;PPP2R1A;DAG1;AP1S1;MLYCD;SIL1;SCN1B;MFSD2A;CDK5RAP2;CDON;CSNK2A1;ALG6;DDX11;MCCC1;ARMC9;MYO7A;EML1;ANK1;BCR;TARS2;PRKD1;DNA2;MACF1;STXBP1;TWIST2;NEDD4L;GATA4;PLA2G6;NKAIN2;GRIN2A;PTDSS1;SPAST;ATG5;SPTBN2;B3GALNT2;HACE1;IQSEC2;XRCC2;INSR;EXOC6B;FLI1;PTK2;GRIN2D;SMARCA4;TG;AGO3;NDUFAF6;AGO1;MYO5B;CWF19L1;OGDH;TECPR2;AARS;GABRB3;INVS;SETD5;RY…	230	1102	0.208711	1.09163	Global developmental delay
Nerve Degeneration	35/145	0.0823168	0.999996	0	0	1.3417	3.35046	PRKN;PON3;CHRNA7;LRRK2;SLC1A1;SLC1A2;PLA2G6;LYST;LRP8;SLC6A3;GLE1;ATXN2;GRM4;CDH1;ZMAT3;ERBB4;NTF3;ADORA1;NEK1;MAPK1;NOS1;GUSB;ABCD1;NEFH;EPHA4;KCNJ6;UNC13A;TAF15;GRIN2D;FA2H;ATRN;DAO;VAPB;BCL2;CD9	35	145	0.241379	1.08451	Nerve Degeneration
Fatigable weakness of swallowing muscles	11/37	0.0829143	0.999996	0	0	1.78211	4.43737	GLE1;PON3;EPHA4;ATXN2;TAF15;UNC13A;DAO;ERBB4;VAPB;NEK1;NEFH	11	37	0.297297	1.08137	Fatigable weakness of swallowing muscles
Ataxic	10/33	0.0858051	0.999996	0	0	1.83128	4.49704	ATXN2;ATXN1;ATCAY;KCNA2;CACNA1A;COQ8A;APTX;GRM1;SLC6A3;SPTBN2	10	33	0.30303	1.06649	Ataxic
Infantile Severe Myoclonic Epilepsy	10/33	0.0858051	0.999996	0	0	1.83128	4.49704	GABRB3;CACNB4;SNX27;STXBP1;CACNA1A;B3GNT2;CPLX1;GPHN;B3GNTL1;SCN1B	10	33	0.30303	1.06649	Infantile Severe Myoclonic Epilepsy
Abnormality of the corpus callosum	5/13	0.0858773	0.999996	0	0	2.63148	6.45986	ASXL1;SMARCB1;RTTN;SNAP29;SMARCA4	5	13	0.384615	1.06612	Abnormality of the corpus callosum
Arterial disease of legs	5/13	0.0858773	0.999996	0	0	2.63148	6.45986	ABCG8;LMNA;PCSK9;JAK2;LDLR	5	13	0.384615	1.06612	Arterial disease of legs
Diaphyseal thickening	5/13	0.0858773	0.999996	0	0	2.63148	6.45986	PTDSS1;TBXAS1;LRP5;SHOX;GUSB	5	13	0.384615	1.06612	Diaphyseal thickening
Eye Color	5/13	0.0858773	0.999996	0	0	2.63148	6.45986	OCA2;HERC2;NPLOC4;VASH2;GABRG3	5	13	0.384615	1.06612	Eye Color
Islets of Langerhans hyperplasia	5/13	0.0858773	0.999996	0	0	2.63148	6.45986	INSR;HNF4A;HNF1A;FAH;DIS3L2	5	13	0.384615	1.06612	Islets of Langerhans hyperplasia
Lymphatic Abnormalities	5/13	0.0858773	0.999996	0	0	2.63148	6.45986	SLC2A1;PECAM1;MAPK1;PIK3CB;EPHB2	5	13	0.384615	1.06612	Lymphatic Abnormalities
Monosomy 22	5/13	0.0858773	0.999996	0	0	2.63148	6.45986	SMARCB1;ERBB2;BCL2;ERG;ADD1	5	13	0.384615	1.06612	Monosomy 22
Persistent cavum septum pellucidum	5/13	0.0858773	0.999996	0	0	2.63148	6.45986	LETM1;PACS1;NSD1;DOK7;CPLX1	5	13	0.384615	1.06612	Persistent cavum septum pellucidum
Pulmonary Valve Stenosis	5/13	0.0858773	0.999996	0	0	2.63148	6.45986	GALNT1;GATA4;PTPN11;IGFBP7;EPHA2	5	13	0.384615	1.06612	Pulmonary Valve Stenosis
Renal hypoplasia/aplasia	5/13	0.0858773	0.999996	0	0	2.63148	6.45986	GRIP1;FRAS1;SALL4;DZIP1L;TP63	5	13	0.384615	1.06612	Renal hypoplasia/aplasia
Acute monocytic/monoblastic leukemia	9/29	0.088338	0.999996	0	0	1.89524	4.59895	CSF1R;GPI;MLLT10;CREBBP;TNFSF14;KAT6A;DNMT3A;DAB2IP;CD38	9	29	0.310345	1.05385	Acute monocytic/monoblastic leukemia
Brain Aneurysm	9/29	0.088338	0.999996	0	0	1.89524	4.59895	GANAB;RP1;SLC35F3;IQSEC1;COL4A1;PCNT;CNNM2;FHIT;CARD11	9	29	0.310345	1.05385	Brain Aneurysm
Costello syndrome (disorder)	9/29	0.088338	0.999996	0	0	1.89524	4.59895	ZHX2;MAP2K2;CHST11;EGF;MAPK1;PTPN11;PIK3CB;EPHB2;RAF1	9	29	0.310345	1.05385	Costello syndrome
Abnormality of dental enamel	13/46	0.088865	0.999996	0	0	1.65953	4.01711	RFC2;LIMK1;BAZ1B;RUNX2;TRAIP;CLIP2;PTDSS1;GTF2IRD1;PCNT;ATRIP;TP63;SLC29A3;GTF2I	13	46	0.282609	1.05127	Abnormality of dental enamel
Adult Diffuse Large B-Cell Lymphoma	13/46	0.088865	0.999996	0	0	1.65953	4.01711	CD86;CREBBP;ASCC1;PVT1;ARAP3;MRPL58;CDC42BPB;BCL2;JAK2;ARHGEF7;TP63;CARD11;JAK1	13	46	0.282609	1.05127	Adult Diffuse Large B-Cell Lymphoma
Childhood Diffuse Large B-Cell Lymphoma	13/46	0.088865	0.999996	0	0	1.65953	4.01711	CD86;CREBBP;ASCC1;PVT1;ARAP3;MRPL58;CDC42BPB;BCL2;JAK2;ARHGEF7;TP63;CARD11;JAK1	13	46	0.282609	1.05127	Childhood Diffuse Large B-Cell Lymphoma
Muscle Cramp	22/86	0.0889276	0.999996	0	0	1.44872	3.5058	EPHA4;PON3;SLC12A3;UNC13A;TAF15;FKRP;GFPT1;AMPD3;CLCN1;GLE1;ATXN2;DAO;STIM1;COL4A1;ERBB4;VAPB;CHRNE;DOK7;LMNA;NEK1;DNA2;NEFH	22	86	0.255814	1.05096	Muscle Cramp
Schizophrenia	392/1923	0.0889771	0.999996	0	0	1.08593	2.62728	ITSN2;CYFIP1;MYT1L;UXS1;EHMT1;ADARB1;ABCA13;ELK3;CYP2D7;DPYSL2;AKT3;VPS39;PKNOX2;ANKS1B;PRKCG;SAP30BP;RBFOX1;MECR;CSNK2A1;LARS2;DAAM2;HECW2;MAP1A;NUP98;PRKD1;PADI4;ASTN2;ANKK1;HPD;NGEF;AGAP1;AGAP3;PLA2G6;ADAMTS12;C2;C3;GRIN2A;CHST11;ATG5;CREBBP;HOMER1;CYP4F3;SETD1A;NFATC3;MCAT;GRIN2D;EHD1;CPEB1;AGO2;XKR6;GABRB3;NCAN;TCF20;CTCF;SLC6A1;MED15;SLC6A2;SLC6A3;PANX1;ADAMTSL3;JARID2;DLGAP2;PRSS16;TET1;CI…	392	1923	0.203848	1.05072	Schizophrenia
Distal amyotrophy	20/77	0.0892763	0.999996	0	0	1.47862	3.57239	EGR2;HSPB8;PLEKHG5;ATL1;DYSF;LITAF;APTX;DNM2;REEP1;ZFYVE26;ATXN2;ATXN1;SH3TC2;DOK7;LMNA;KIF1C;MYH14;KIF1B;KIF1A;SPG11	20	77	0.25974	1.04926	Distal amyotrophy
CORNEAL DYSTROPHY, FUCHS ENDOTHELIAL, 2	3/6	0.0893246	0.999996	0	0	4.20948	10.1679	ZEB1;SLC4A11;OVOL2	3	6	0.5	1.04903	CORNEAL DYSTROPHY, FUCHS ENDOTHELIAL, 2
Memory, Short-Term	3/6	0.0893246	0.999996	0	0	4.20948	10.1679	CHST8;GPR137B;ANKS1B	3	6	0.5	1.04903	Memory, Short-Term
MUSCULAR DYSTROPHY-DYSTROGLYCANOPATHY (CONGENITAL WITH BRAIN AND EYE ANOMALIES), TYPE A, 11	3/6	0.0893246	0.999996	0	0	4.20948	10.1679	B3GALNT2;FKRP;LARGE1	3	6	0.5	1.04903	MUSCULAR DYSTROPHY-DYSTROGLYCANOPATHY, TYPE A, 11
MYASTHENIC SYNDROME, CONGENITAL, ASSOCIATED WITH ACETYLCHOLINE RECEPTOR DEFICIENCY	3/6	0.0893246	0.999996	0	0	4.20948	10.1679	CHRNE;GFPT1;DOK7	3	6	0.5	1.04903	MYASTHENIC SYNDROME, CONGENITAL, ASSOCIATED WITH ACETYLCHOLINE RECEPTOR DEFICIENCY
Spina Bifida, X-Linked	3/6	0.0893246	0.999996	0	0	4.20948	10.1679	VANGL2;PAX3;LRP6	3	6	0.5	1.04903	Spina Bifida, X-Linked
3-methylcrotonyl CoA carboxylase 1 deficiency	3/6	0.0893246	0.999996	0	0	4.20948	10.1679	PER2;MCCC1;MCC	3	6	0.5	1.04903	3-methylcrotonyl CoA carboxylase 1 deficiency
Abnormality of upper lip	3/6	0.0893246	0.999996	0	0	4.20948	10.1679	YWHAE;KIF1A;PAFAH1B1	3	6	0.5	1.04903	Abnormality of upper lip
Anomalous pulmonary artery	3/6	0.0893246	0.999996	0	0	4.20948	10.1679	LMNA;PTPN11;RAF1	3	6	0.5	1.04903	Anomalous pulmonary artery
Aplasia/Hypoplasia involving the metacarpal bones	3/6	0.0893246	0.999996	0	0	4.20948	10.1679	WNT7A;ROR2;TP63	3	6	0.5	1.04903	Aplasia/Hypoplasia involving the metacarpal bones
Aplasia/Hypoplasia of the distal phalanges of the hand	3/6	0.0893246	0.999996	0	0	4.20948	10.1679	SMARCB1;ARID1A;SMARCA4	3	6	0.5	1.04903	Aplasia/Hypoplasia of the distal phalanges of the hand
Aplasia/Hypoplasia of the fibula	3/6	0.0893246	0.999996	0	0	4.20948	10.1679	SHOX;WNT7A;FLNB	3	6	0.5	1.04903	Aplasia/Hypoplasia of the fibula
Atrial Flutter	3/6	0.0893246	0.999996	0	0	4.20948	10.1679	NUP155;LMNA;SCN5A	3	6	0.5	1.04903	Atrial Flutter
Biliary papillomatosis	3/6	0.0893246	0.999996	0	0	4.20948	10.1679	DMBT1;TSC1;FGFR2	3	6	0.5	1.04903	Biliary papillomatosis
Carcinomatous ascites	3/6	0.0893246	0.999996	0	0	4.20948	10.1679	FLT1;MUC16;NBR1	3	6	0.5	1.04903	Carcinomatous ascites
Cardiac rhabdomyoma	3/6	0.0893246	0.999996	0	0	4.20948	10.1679	SUFU;PTCH2;TSC1	3	6	0.5	1.04903	Cardiac rhabdomyoma
Congenital premature fusion	3/6	0.0893246	0.999996	0	0	4.20948	10.1679	NELL1;FGF13;FGFR2	3	6	0.5	1.04903	Congenital premature fusion
Deficiency of oxidase	3/6	0.0893246	0.999996	0	0	4.20948	10.1679	MSRA;ACOX1;FAH	3	6	0.5	1.04903	Deficiency of oxidase
Dilated fourth ventricle	3/6	0.0893246	0.999996	0	0	4.20948	10.1679	ATXN2;ATXN1;LAMA1	3	6	0.5	1.04903	Dilated fourth ventricle
Eisenmenger Complex	3/6	0.0893246	0.999996	0	0	4.20948	10.1679	TGFBR3;BMPR2;TGFBR2	3	6	0.5	1.04903	Eisenmenger Complex
Fibrous histiocytoma of tendon sheath	3/6	0.0893246	0.999996	0	0	4.20948	10.1679	NTRK1;CSF1R;CSF1	3	6	0.5	1.04903	Fibrous histiocytoma of tendon sheath
Hereditary Sensory Radicular Neuropathy	3/6	0.0893246	0.999996	0	0	4.20948	10.1679	NTRK1;DNMT1;SPTLC1	3	6	0.5	1.04903	Hereditary Sensory Radicular Neuropathy
Hypertriglyceridemic Waist	3/6	0.0893246	0.999996	0	0	4.20948	10.1679	HNF1A;LITAF;ABCG1	3	6	0.5	1.04903	Hypertriglyceridemic Waist
Insulin resistance - type A	3/6	0.0893246	0.999996	0	0	4.20948	10.1679	HSP90AA1;INSR;LMNA	3	6	0.5	1.04903	Insulin resistance - type A
Interleukin 1 Receptor Antagonist Measurement	3/6	0.0893246	0.999996	0	0	4.20948	10.1679	DNAH11;MEGF11;KANK4	3	6	0.5	1.04903	Interleukin 1 Receptor Antagonist Measurement
Involuntary dystonic or choreiform movements	3/6	0.0893246	0.999996	0	0	4.20948	10.1679	PNKD;KCNMA1;SLC2A1	3	6	0.5	1.04903	Involuntary dystonic or choreiform movements
Megacystis microcolon intestinal hypoperistalsis syndrome	3/6	0.0893246	0.999996	0	0	4.20948	10.1679	LMOD1;MYH11;MYLK	3	6	0.5	1.04903	Megacystis microcolon intestinal hypoperistalsis syndrome
Mesenchymal Glioblastoma	3/6	0.0893246	0.999996	0	0	4.20948	10.1679	HDAC4;AXL;EGF	3	6	0.5	1.04903	Mesenchymal Glioblastoma
Ovarian Fibromata	3/6	0.0893246	0.999996	0	0	4.20948	10.1679	SUFU;PTCH2;MKI67	3	6	0.5	1.04903	Ovarian Fibromata
Pure hereditary spastic paraplegia	3/6	0.0893246	0.999996	0	0	4.20948	10.1679	SPAST;KIF5A;CYP7B1	3	6	0.5	1.04903	Pure hereditary spastic paraplegia
Symptomatic Generalized Epilepsy	3/6	0.0893246	0.999996	0	0	4.20948	10.1679	GABRB3;CACNB4;CHRNA7	3	6	0.5	1.04903	Symptomatic Generalized Epilepsy
Tumor Lysis Syndrome	3/6	0.0893246	0.999996	0	0	4.20948	10.1679	STIL;TAL1;BCL2	3	6	0.5	1.04903	Tumor Lysis Syndrome
Tyrosine Transaminase Deficiency Disease	3/6	0.0893246	0.999996	0	0	4.20948	10.1679	FAH;HPD;TP63	3	6	0.5	1.04903	Tyrosine Transaminase Deficiency Disease
Waardenburg Syndrome Type 1	3/6	0.0893246	0.999996	0	0	4.20948	10.1679	AEBP2;PAX3;MITF	3	6	0.5	1.04903	Waardenburg Syndrome Type 1
Wide pubic symphysis	3/6	0.0893246	0.999996	0	0	4.20948	10.1679	GRIP1;FRAS1;RUNX2	3	6	0.5	1.04903	Wide pubic symphysis
Hereditary Sensory Autonomic Neuropathy, Type 1	6/17	0.0901117	0.999996	0	0	2.29674	5.52758	NTRK1;DNMT1;SPTLC1;SCN11A;ATL1;KIF1B	6	17	0.352941	1.04522	Hereditary Sensory Autonomic Neuropathy, Type 1
Abnormal aldolase level	6/17	0.0901117	0.999996	0	0	2.29674	5.52758	B3GALNT2;FKRP;COL4A1;DAG1;LARGE1;SIL1	6	17	0.352941	1.04522	Abnormal aldolase level
Colon diverticulum anatomic structure	6/17	0.0901117	0.999996	0	0	2.29674	5.52758	CLIP2;RFC2;LIMK1;GTF2IRD1;BAZ1B;GTF2I	6	17	0.352941	1.04522	Colon diverticulum anatomic structure
Diverticular disease of colon	6/17	0.0901117	0.999996	0	0	2.29674	5.52758	CLIP2;RFC2;LIMK1;GTF2IRD1;BAZ1B;GTF2I	6	17	0.352941	1.04522	Diverticular disease of colon
Fragmented sleep	6/17	0.0901117	0.999996	0	0	2.29674	5.52758	CLIP2;RFC2;LIMK1;GTF2IRD1;BAZ1B;GTF2I	6	17	0.352941	1.04522	Fragmented sleep
Genu recurvatum	6/17	0.0901117	0.999996	0	0	2.29674	5.52758	SKI;CTDP1;CANT1;COL5A1;SH3PXD2B;XYLT1	6	17	0.352941	1.04522	Genu recurvatum
Synostotic Anterior Plagiocephaly	6/17	0.0901117	0.999996	0	0	2.29674	5.52758	NELL1;TCF12;IFT122;BBS9;WDR35;FGFR2	6	17	0.352941	1.04522	Synostotic Anterior Plagiocephaly
Pulmonary Sclerosing Hemangioma	8/25	0.0902472	0.999996	0	0	1.9818	4.76663	SFTPB;ERBB2;MAPK1;ARHGEF2;RABEPK;TP63;ESR2;ARMH1	8	25	0.32	1.04457	Pulmonary Sclerosing Hemangioma
Urgency of micturition	8/25	0.0902472	0.999996	0	0	1.9818	4.76663	FA2H;ZFYVE26;SPAST;ATL1;KIF5A;SPG11;LMNB1;CIT	8	25	0.32	1.04457	Urgency of micturition
X-linked retinitis pigmentosa	8/25	0.0902472	0.999996	0	0	1.9818	4.76663	RPGRIP1;RASGRF1;DYSF;ARMC9;RCC1;CTNS;ERG;ARHGEF2	8	25	0.32	1.04457	X-linked retinitis pigmentosa
Abnormality of the hip bone	7/21	0.0910932	0.999996	0	0	2.1055	5.04452	GLE1;WNK1;SHOX;PLOD1;KIF1A;PEPD;GUSB	7	21	0.333333	1.04051	Abnormality of the hip bone
Absent eyelashes	7/21	0.0910932	0.999996	0	0	2.1055	5.04452	GRIP1;FRAS1;LMNA;TWIST2;POLR1D;PKP1;TP63	7	21	0.333333	1.04051	Absent eyelashes
Aplasia of eyelashes	7/21	0.0910932	0.999996	0	0	2.1055	5.04452	GRIP1;FRAS1;LMNA;TWIST2;POLR1D;PKP1;TP63	7	21	0.333333	1.04051	Aplasia of eyelashes
External exotoses	7/21	0.0910932	0.999996	0	0	2.1055	5.04452	CHSY1;EGF;ATL1;LRP5;PTPN11;HPSE;EXTL3	7	21	0.333333	1.04051	External exotoses
Failure of development of eyelashes	7/21	0.0910932	0.999996	0	0	2.1055	5.04452	GRIP1;FRAS1;LMNA;TWIST2;POLR1D;PKP1;TP63	7	21	0.333333	1.04051	Failure of development of eyelashes
Paraplegia	7/21	0.0910932	0.999996	0	0	2.1055	5.04452	ZFYVE26;SPAST;ATL1;KIF1A;CYP7B1;ATG7;SPG11	7	21	0.333333	1.04051	Paraplegia
response to anticoagulant	7/21	0.0910932	0.999996	0	0	2.1055	5.04452	STX1B;CYP4F2;FBXL19;BCL7C;SETD1A;CACNA1C;ITGAL	7	21	0.333333	1.04051	response to anticoagulant
response to risperidone	7/21	0.0910932	0.999996	0	0	2.1055	5.04452	FHOD3;RNF144A;ATF7IP2;ASTN2;CNTNAP5;PPARD;ANKS1B	7	21	0.333333	1.04051	response to risperidone
Urgency frequency syndrome	7/21	0.0910932	0.999996	0	0	2.1055	5.04452	FA2H;ZFYVE26;SPAST;ATL1;KIF5A;SPG11;LMNB1	7	21	0.333333	1.04051	Urgency frequency syndrome
Parkinsonism, Juvenile	12/42	0.0930651	0.999996	0	0	1.68493	4.00079	PRKN;PARP1;LRRK2;MCF2L;ALDH1A2;GSR;PRKCD;LRP2;SLC30A10;FBXO7;SPG11;SLC6A3	12	42	0.285714	1.03121	Parkinsonism, Juvenile
Choanal Atresia	12/42	0.0930651	0.999996	0	0	1.68493	4.00079	PTDSS1;POR;POLR1A;SALL4;CHDH;LMNA;POLR1D;FAM20C;SPINT2;TXNL4A;TP63;FGFR2	12	42	0.285714	1.03121	Choanal Atresia
Isochromosomes	12/42	0.0930651	0.999996	0	0	1.68493	4.00079	YWHAE;BCR;ASXL1;CRYBG1;SETBP1;SS18L1;CD38;PPM1D;JAK2;SMC1A;SF3B1;PAFAH1B1	12	42	0.285714	1.03121	Isochromosomes
PITUITARY ADENOMA PREDISPOSITION (disorder)	12/42	0.0930651	0.999996	0	0	1.68493	4.00079	CSF1R;SFTPB;ZNF141;SLC7A7;CSF1;MARS;ABL1;CDH23;CSF2RB;GLI3;ABCG1;SLC27A5	12	42	0.285714	1.03121	PITUITARY ADENOMA PREDISPOSITION
Adenocarcinoma, Endometrioid	17/64	0.0938315	0.999996	0	0	1.52399	3.60615	SPEN;ABCC1;CCL22;MUC16;DENND1A;SLC2A1;MKI67;ARID1A;PAX2;RUNX1;MSH6;ZEB1;HNF4A;ERBB2;KIAA1324;NBR1;PKN1	17	64	0.265625	1.02765	Adenocarcinoma, Endometrioid
Ehlers-Danlos Syndrome	26/105	0.0952105	0.999996	0	0	1.3872	3.26222	C1S;C1R;NPR2;LRRK2;PLOD1;FBLN5;MYLK;ADAMTS2;TIMP2;MYH11;ZNF469;ACVR1;DCC;NCOA6;SLC2A10;IL1R2;ABCC6;TSC1;TGFBR2;SKI;COL5A1;COL4A1;COL5A3;FAM20B;COL9A2;RIN2	26	105	0.247619	1.02132	Ehlers-Danlos Syndrome
Thin, sparse hair	24/96	0.0969334	0.999996	0	0	1.40486	3.27855	HSPA9;SEC23A;SMARCB1;MAP2K2;BRF1;PARN;TWIST2;KCTD1;IFT122;FRMD4A;USB1;CYP4F22;WDR35;TGM1;IFT52;PTDSS1;SLC7A7;KIF1BP;LMNA;POC1A;PIGL;HPD;RIN2;TP63	24	96	0.25	1.01353	Thin, sparse hair
Sparse hair	24/96	0.0969334	0.999996	0	0	1.40486	3.27855	HSPA9;SEC23A;SMARCB1;MAP2K2;BRF1;PARN;TWIST2;KCTD1;IFT122;FRMD4A;USB1;CYP4F22;WDR35;TGM1;IFT52;PTDSS1;SLC7A7;KIF1BP;LMNA;POC1A;PIGL;HPD;RIN2;TP63	24	96	0.25	1.01353	Sparse hair
Chronic eosinophilic leukemia	11/38	0.0973201	0.999996	0	0	1.716	3.99786	CCL25;BCR;SELP;EBI3;CCDC88C;ABL1;RRBP1;JAK2;SIGLEC8;CDK5RAP2;ETV6	11	38	0.289474	1.0118	Chronic eosinophilic leukemia
Monoparesis - leg	11/38	0.0973201	0.999996	0	0	1.716	3.99786	REEP1;ZFYVE26;SPAST;ZFYVE27;ATL1;KIF5A;DYSF;KIF1A;ERLIN2;CYP7B1;SPG11	11	38	0.289474	1.0118	Monoparesis - leg
Neurobehavioral Manifestations	11/38	0.0973201	0.999996	0	0	1.716	3.99786	SELP;NMNAT1;ASCC1;CHRNA7;SETD1A;MAGI2;PDE4A;UBE4B;NOS1;ARHGEF7;FKBP5	11	38	0.289474	1.0118	Neurobehavioral Manifestations
Radioulnar Synostosis	11/38	0.0973201	0.999996	0	0	1.716	3.99786	LETM1;SETD5;COLEC11;POR;CANT1;SALL4;XYLT1;FMN1;SMC1A;CPLX1;FGFR2	11	38	0.289474	1.0118	Radioulnar Synostosis
Upward slant of palpebral fissure	30/124	0.0990748	0.999996	0	0	1.34535	3.11029	HDAC4;SETD5;VAC14;TRIO;PGAP3;NXN;EHMT1;JMJD1C;PHF8;HIRA;ARVCF;DEAF1;AP1S1;SLC16A2;PCNT;CDK5RAP2;MFSD2A;STIL;IQSEC2;ATRX;TBCD;PEX14;CIT;ASXL1;KANSL1;ROR2;PIGL;SEC24C;AHDC1;MCPH1	30	124	0.241935	1.00404	Upward slant of palpebral fissure
Underdeveloped nasal alae	18/69	0.0996396	0.999996	0	0	1.4871	3.42954	HDAC4;GABBR2;KCNJ6;STXBP1;ANKRD11;TWIST2;PAX3;MITF;CRKL;BCR;GRIP1;FRAS1;MYO18B;MAPK1;FLNB;TXNL4A;PCNT;TP63	18	69	0.26087	1.00157	Underdeveloped nasal alae
Supratentorial atrophy	34/143	0.10129	0.999996	0	0	1.31506	3.01118	COL18A1;DNMT1;ATP8A2;CTDP1;CLPB;PIGN;STXBP1;SLC1A2;PLA2G6;FARS2;DGUOK;RNF216;AUH;VPS53;SLC17A5;TK2;SPTAN1;HACE1;ATRX;AP3D1;CTNS;SUMF1;GNAO1;PCCA;SETBP1;HECW2;PCCB;LYRM7;TUBGCP6;PIGL;CARS2;TECPR2;MOCS1;AARS	34	143	0.237762	0.994435	Supratentorial atrophy
LIMB-MAMMARY SYNDROME	13/47	0.102203	0.999996	0	0	1.61062	3.67348	NUP214;MYOCD;CSF1;TSC1;SPINT2;PTK2;MYLK;PTDSS1;HHAT;DAP;ROR2;TP63;JAK1	13	47	0.276596	0.990535	LIMB-MAMMARY SYNDROME
Cholestasis in newborn	23/92	0.10247	0.999996	0	0	1.40475	3.20028	INVS;ABCG8;COG7;UTP4;ATP8B1;EPHX1;GPBAR1;HNF1B;CYP7B1;SLC30A10;FAH;PEX14;DGUOK;AMACR;SCP2;NPC1;TFR2;EHHADH;MYO5B;NPHP4;VIPAS39;SLC27A5;SLC25A13	23	92	0.25	0.989403	Cholestasis in newborn
Conductive hearing loss	42/181	0.102576	0.999996	0	0	1.27417	2.90147	SETD5;ANKRD11;CRX;LRP5;JMJD1C;PRPF8;NR2E3;GRIP1;HIRA;ARVCF;CDH1;DEAF1;SALL4;NSD1;FLNB;ZNF469;PDE6A;TXNL4A;SCAPER;TP63;EYS;ACVR1;CCBE1;SEMA4A;IQSEC2;PDE6G;SMC1A;MERTK;DHDDS;SKI;PRPF4;POR;RP1;FRAS1;FAM161A;SAG;POLR1D;REEP6;PIGL;SEC24C;FGFR2;CNGB1	42	181	0.232044	0.988952	Conductive hearing loss
Congenital Heart Defects	62/277	0.102631	0.999996	0	0	1.21667	2.76989	RB1;RYR2;SMARCB1;DYSF;PRKAG2;ECE1;AFF4;CRKL;SYNE1;GRIP1;SALL4;SH3PXD2B;FAM3B;SCN5A;JARID2;ACVR1;DSCAM;NCOA6;MRPS22;CCDC114;DNMT3A;WDR34;ARID1A;WDR35;TGFBR2;MAML3;RAF1;CCDC151;SLC29A3;IFNAR1;FBLN7;TMEM87B;DNMT1;SAR1B;MGRN1;FPR1;GREB1L;GATA4;CACNA1C;RXRA;ADAP2;DEAF1;LMNA;ABL1;NPHP4;CREBBP;KCNJ6;FKRP;IQSEC2;NTRK3;FANCA;PTPN11;TRPV1;GCK;SMARCA4;ASXL1;FABP3;G6PC3;FRAS1;WDR60;TAB2;FGFR2	62	277	0.223827	0.98872	Congenital Heart Defects
Severe mental retardation (I.Q. 20-34)	51/224	0.102639	0.999996	0	0	1.24344	2.83073	SEMA5A;SETD5;CNTNAP2;CTNND2;EHMT1;GLI3;HERC2;SUFU;DAG1;CD38;KIF1A;NELFA;SLC16A2;LARGE1;SPTAN1;SNAP29;CDK5RAP2;MFSD2A;KIRREL3;DDX11;ATRX;ASH1L;SMC1A;EML1;CIT;PAX8;ACOX1;L2HGDH;CDH15;SHANK2;MCPH1;STXBP1;CACNA1D;CPLX1;ZSWIM6;SRGAP3;CNNM2;ARFGEF2;MBD5;STIL;KCNJ6;FKRP;IQSEC2;NDE1;HUWE1;TRAPPC9;GATAD2B;LETM1;ASXL1;UROC1;ACO2	51	224	0.227679	0.988687	Severe mental retardation
Thick eyebrow	19/74	0.105028	0.999996	0	0	1.45557	3.28017	SETD5;CREBBP;MBD5;SMARCB1;TRIO;KCNK9;AUTS2;ANKRD11;PAX3;FRMD4A;SMC1A;ARID1A;AFF4;SUMF1;SMARCA4;HECW2;KIF1BP;TP63;CDON	19	74	0.256757	0.978694	Thick eyebrow
Rhabdomyolysis	17/65	0.105336	0.999996	0	0	1.49215	3.35824	RYR1;RYR2;FKRP;ACAD9;DYSF;PRKAG2;ETFA;SLC22A12;HADHB;SLC2A9;GYS1;OBSCN;PHKG1;TK2;RBCK1;SLC25A20;SIL1	17	65	0.261538	0.977425	Rhabdomyolysis
Small hand	17/65	0.105336	0.999996	0	0	1.49215	3.35824	SEMA5A;HDAC4;EVC2;SETD5;CCBE1;MBD5;CANT1;CTNND2;XYLT1;SMC1A;PPM1D;HERC2;ORC1;KIF1BP;POC1A;MKRN3;FGFR2	17	65	0.261538	0.977425	Small hand
Abnormality of the sternum	9/30	0.105644	0.999996	0	0	1.80488	4.05678	MAP2K2;WDR60;SUFU;ABCC6;PTCH2;WDR34;RAF1;RIN2;TGFBR2	9	30	0.3	0.976154	Abnormality of the sternum
High grade serous carcinoma	9/30	0.105644	0.999996	0	0	1.80488	4.05678	STK11;PARP1;PPP2R1A;KIAA1324;HNF1B;ELAVL1;FHIT;RHOA;PAX2	9	30	0.3	0.976154	High grade serous carcinoma
Apraxia, Verbal	4/10	0.107237	0.999996	0	0	2.80653	6.26617	CNTNAP2;GRIN2A;NPC1;PACS1	4	10	0.4	0.969654	Apraxia, Verbal
FRONTOTEMPORAL LOBAR DEGENERATION WITH TDP43 INCLUSIONS, GRN-RELATED	4/10	0.107237	0.999996	0	0	2.80653	6.26617	RIMS2;ATXN2;TAF15;UBN1	4	10	0.4	0.969654	FRONTOTEMPORAL LOBAR DEGENERATION WITH TDP43 INCLUSIONS, GRN-RELATED
PSEUDOHYPOALDOSTERONISM, TYPE IID	4/10	0.107237	0.999996	0	0	2.80653	6.26617	SLC12A3;WNK1;KCNMA1;NEK1	4	10	0.4	0.969654	PSEUDOHYPOALDOSTERONISM, TYPE IID
Schizoaffective disorder, bipolar type	4/10	0.107237	0.999996	0	0	2.80653	6.26617	ASCC1;CHRNA7;ARHGEF7;DISC1	4	10	0.4	0.969654	Schizoaffective disorder, bipolar type
Ankylosis of the elbow joint	4/10	0.107237	0.999996	0	0	2.80653	6.26617	PTDSS1;DOK7;WNT7A;FGFR2	4	10	0.4	0.969654	Ankylosis of the elbow joint
Anodontia of Permanent Dentition	4/10	0.107237	0.999996	0	0	2.80653	6.26617	C1S;C1R;KCTD1;LRP6	4	10	0.4	0.969654	Anodontia of Permanent Dentition
Bannayan-Riley-Ruvalcaba Syndrome	4/10	0.107237	0.999996	0	0	2.80653	6.26617	STK11;TSC1;PIK3CB;FGFR2	4	10	0.4	0.969654	Bannayan-Riley-Ruvalcaba Syndrome
Brachyonychia	4/10	0.107237	0.999996	0	0	2.80653	6.26617	NPR2;LMNA;IFT122;FLNB	4	10	0.4	0.969654	Brachyonychia
Cerebellar cyst	4/10	0.107237	0.999996	0	0	2.80653	6.26617	B3GALNT2;FKRP;LAMA1;DAG1	4	10	0.4	0.969654	Cerebellar cyst
Congenital musculoskeletal anomalies	4/10	0.107237	0.999996	0	0	2.80653	6.26617	SKI;ABL1;PAX3;TGFBR2	4	10	0.4	0.969654	Congenital musculoskeletal anomalies
De Toni-Debre-Fanconi Syndrome	4/10	0.107237	0.999996	0	0	2.80653	6.26617	ABCC4;EHHADH;HNF4A;LRP2	4	10	0.4	0.969654	De Toni-Debre-Fanconi Syndrome
Diabetes mellitus autosomal dominant type II (disorder)	4/10	0.107237	0.999996	0	0	2.80653	6.26617	GCKR;HNF4A;HNF1A;GCK	4	10	0.4	0.969654	Diabetes mellitus autosomal dominant type II
Drowsiness	4/10	0.107237	0.999996	0	0	2.80653	6.26617	HNF4A;CACNA1A;KIF1A;HNF1A	4	10	0.4	0.969654	Drowsiness
Ewing's sarcoma of bone	4/10	0.107237	0.999996	0	0	2.80653	6.26617	ABCC1;ERBB2;NEURL1;RAF1	4	10	0.4	0.969654	Ewing's sarcoma of bone
Generalized aminoaciduria	4/10	0.107237	0.999996	0	0	2.80653	6.26617	DGUOK;CTNS;ETFA;FAH	4	10	0.4	0.969654	Generalized aminoaciduria
Intestinal carcinoma	4/10	0.107237	0.999996	0	0	2.80653	6.26617	EPCAM;HNF4A;MAPK1;EPHB2	4	10	0.4	0.969654	Intestinal carcinoma
Motor Disorders	4/10	0.107237	0.999996	0	0	2.80653	6.26617	COL4A1;SLC2A1;SLC16A2;DRD3	4	10	0.4	0.969654	Motor Disorders
Occipital myelomeningocele	4/10	0.107237	0.999996	0	0	2.80653	6.26617	HIRA;ARVCF;JMJD1C;SEC24C	4	10	0.4	0.969654	Occipital myelomeningocele
Phthisis bulbi	4/10	0.107237	0.999996	0	0	2.80653	6.26617	SETD5;COL18A1;LRP5;SMC1A	4	10	0.4	0.969654	Phthisis bulbi
Premature arteriosclerosis	4/10	0.107237	0.999996	0	0	2.80653	6.26617	ABCG8;LMNA;PCSK9;LDLR	4	10	0.4	0.969654	Premature arteriosclerosis
Radiohumeral synostosis of elbow	4/10	0.107237	0.999996	0	0	2.80653	6.26617	POR;PTDSS1;WNT7A;FGFR2	4	10	0.4	0.969654	Radiohumeral synostosis of elbow
Ramer Ladda syndrome	4/10	0.107237	0.999996	0	0	2.80653	6.26617	POR;PTDSS1;WNT7A;FGFR2	4	10	0.4	0.969654	Ramer Ladda syndrome
Refractory anemia with excess blasts II	4/10	0.107237	0.999996	0	0	2.80653	6.26617	YWHAE;RARS;SF3B1;PAFAH1B1	4	10	0.4	0.969654	Refractory anemia with excess blasts II
Refractory anemia with ring sideroblasts associated with marked thrombocytosis	4/10	0.107237	0.999996	0	0	2.80653	6.26617	ASXL1;RARS;JAK2;SF3B1	4	10	0.4	0.969654	Refractory anemia with ring sideroblasts associated with marked thrombocytosis
Sex hormone binding globulin measurement	4/10	0.107237	0.999996	0	0	2.80653	6.26617	GCKR;BAIAP2L1;JMJD1C;OSBPL1A	4	10	0.4	0.969654	Sex hormone binding globulin measurement
Short upper lip	4/10	0.107237	0.999996	0	0	2.80653	6.26617	LETM1;VAC14;ATRX;CPLX1	4	10	0.4	0.969654	Short upper lip
Sporadic Parkinson disease	4/10	0.107237	0.999996	0	0	2.80653	6.26617	PRKN;ATG16L1;LRRK2;TMEM230	4	10	0.4	0.969654	Sporadic Parkinson disease
Subacute progressive viral hepatitis	4/10	0.107237	0.999996	0	0	2.80653	6.26617	CASP8;AXIN1;MET;IGF2R	4	10	0.4	0.969654	Subacute progressive viral hepatitis
Congenital hypoplasia of lung	30/125	0.107398	0.999996	0	0	1.33111	2.96999	RYR1;INVS;PIGN;GREB1L;ETFA;FHIT;GLDN;GLE1;GRIP1;BMPER;ERBB4;ERBB2;LMNA;NEK1;SFTPB;S100A2;SETDB1;DAPK1;EGF;MCAT;WDR35;PAX2;RAD51;FRAS1;WDR60;LCK;NFIB;DOK7;FAM20C;ROR2	30	125	0.24	0.969005	Congenital hypoplasia of lung
drug response	8/26	0.109385	0.999996	0	0	1.87158	4.1416	SPSB1;GALNT18;MYO18B;PHACTR3;CDH13;ETFA;SLC6A11;ENOX1	8	26	0.307692	0.961043	drug response
Fatty acid measurement	8/26	0.109385	0.999996	0	0	1.87158	4.1416	FADS2;SNX29;GCKR;ATP8A2;MYO3B;HIF1AN;SHISA9;CNN3	8	26	0.307692	0.961043	Fatty acid measurement
Radial polydactyly	8/26	0.109385	0.999996	0	0	1.87158	4.1416	WDR60;SALL4;AGO2;TULP3;ZSWIM6;HPD;GLI3;FGFR2	8	26	0.307692	0.961043	Radial polydactyly
Gait, Unsteady	14/52	0.110447	0.999996	0	0	1.55195	3.41929	VAC14;CREBBP;VWA3B;PLA2G6;DNAJB2;DHX30;HERC2;DAB1;PDE10A;CWF19L1;CCDC88C;CAMTA1;KIF1A;DCPS	14	52	0.269231	0.956847	Gait, Unsteady
Dystonia Musculorum Deformans	7/22	0.112423	0.999996	0	0	1.96501	4.29451	GSN;GNAL;SLC2A1;CACNA1A;ASS1;ANO3;TAF1	7	22	0.318182	0.949143	Dystonia Musculorum Deformans
Impaired left ventricular function	7/22	0.112423	0.999996	0	0	1.96501	4.29451	ABCG8;FKRP;PCSK9;MYH11;LDLR;MYLK;TGFBR2	7	22	0.318182	0.949143	Impaired left ventricular function
Infiltrating duct carcinoma of female breast	7/22	0.112423	0.999996	0	0	1.96501	4.29451	EPHA10;RPS6KC1;GRK6;CDC42BPB;PKN1;ANKK1;CAMK1G	7	22	0.318182	0.949143	Infiltrating duct carcinoma of female breast
Platelet Storage Pool Deficiency	7/22	0.112423	0.999996	0	0	1.96501	4.29451	ABCC4;GFI1B;AP3D1;HPS4;LYST;FLI1;RUNX1	7	22	0.318182	0.949143	Platelet Storage Pool Deficiency
Self-harm	7/22	0.112423	0.999996	0	0	1.96501	4.29451	RERE;NTRK1;SKI;MBD5;IQSEC2;DEAF1;HECW2	7	22	0.318182	0.949143	Self-harm
Self-Injurious Behavior	7/22	0.112423	0.999996	0	0	1.96501	4.29451	RERE;NTRK1;SKI;MBD5;IQSEC2;DEAF1;HECW2	7	22	0.318182	0.949143	Self-Injurious Behavior
Tetany	7/22	0.112423	0.999996	0	0	1.96501	4.29451	SLC12A3;HIRA;ARVCF;JMJD1C;CNNM2;SEC24C;TRPM6	7	22	0.318182	0.949143	Tetany
Childhood Medulloblastoma	23/93	0.11248	0.999996	0	0	1.3846	3.02532	DNMT1;KDM4C;UHRF1;MGMT;PTCH2;EHMT1;SPINT2;MIR100HG;NTN1;BMP7;GLI3;VAV1;ESR2;FLI1;GLI2;SMARCA4;SCML2;ERBB4;SUFU;KAT6A;ERBB2;NTF3;EPHB2	23	93	0.247312	0.948926	Childhood Medulloblastoma
Frontal bossing	49/216	0.112872	0.999996	0	0	1.23741	2.69942	RERE;YWHAE;PIGN;ANTXR1;GLI3;IFT52;SUFU;NELFA;DDX59;MAP2K2;TCF12;MITF;WDR34;WDR35;RUNX2;EDAR;POR;ACOX1;POLR1D;PIGL;ROR2;MOCS1;PAFAH1B1;HDAC4;SEC23A;NXN;NPR2;ANKRD11;PLA2G6;PTPA;KIAA0556;PTDSS1;ORC1;DEAF1;NSD1;NLRP3;FLNB;CREBBP;MBD5;IQSEC2;PTCH2;IFT122;CTNS;FLI1;LETM1;SKI;WDR60;ALPL;FGFR2	49	216	0.226852	0.947415	Frontal bossing
Histiocytoma, Angiomatoid Fibrous	5/14	0.113275	0.999996	0	0	2.33895	5.09409	ATF1;ETFA;MITF;ERG;MET	5	14	0.357143	0.945866	Histiocytoma, Angiomatoid Fibrous
Aarskog syndrome	5/14	0.113275	0.999996	0	0	2.33895	5.09409	PLEK;RASGRF1;ROR2;ARHGEF2;GLI3	5	14	0.357143	0.945866	Aarskog syndrome
Absence of sensation	5/14	0.113275	0.999996	0	0	2.33895	5.09409	RYR1;SPTLC1;CD38;TRPM8;CYP7B1	5	14	0.357143	0.945866	Absence of sensation
Decreased number of large peripheral myelinated nerve fibers	5/14	0.113275	0.999996	0	0	2.33895	5.09409	SPTLC1;SH3TC2;HSPB8;PLEKHG5;APTX	5	14	0.357143	0.945866	Decreased number of large peripheral myelinated nerve fibers
Micronodular cirrhosis	5/14	0.113275	0.999996	0	0	2.33895	5.09409	DGUOK;CASP8;AXIN1;MET;IGF2R	5	14	0.357143	0.945866	Micronodular cirrhosis
Miller Dieker syndrome	5/14	0.113275	0.999996	0	0	2.33895	5.09409	YWHAE;ABR;ESPL1;SF3B1;PAFAH1B1	5	14	0.357143	0.945866	Miller Dieker syndrome
Mirror movements disorder	5/14	0.113275	0.999996	0	0	2.33895	5.09409	CREBBP;RAD51;DCC;GDF6;NTN1	5	14	0.357143	0.945866	Mirror movements disorder
Peripheral arterial stenosis	5/14	0.113275	0.999996	0	0	2.33895	5.09409	ABCG8;LMNA;PCSK9;JAK2;LDLR	5	14	0.357143	0.945866	Peripheral arterial stenosis
Serum iron measurement	5/14	0.113275	0.999996	0	0	2.33895	5.09409	DTWD2;TMPRSS6;TFR2;ERG;ZDHHC14	5	14	0.357143	0.945866	Serum iron measurement
Skin tag	5/14	0.113275	0.999996	0	0	2.33895	5.09409	SUFU;PTCH2;NSMCE2;TSC1;ANTXR1	5	14	0.357143	0.945866	Skin tag
Abnormal levels of creatine kinase in blood	6/18	0.114128	0.999996	0	0	2.10522	4.56924	B3GALNT2;FKRP;COL4A1;DAG1;LARGE1;SIL1	6	18	0.333333	0.942609	Abnormal levels of creatine kinase in blood
Adult Burkitt Lymphoma	6/18	0.114128	0.999996	0	0	2.10522	4.56924	HSP90AA1;HACE1;PARP1;BCL2;DLEU1;PIK3CB	6	18	0.333333	0.942609	Adult Burkitt Lymphoma
Chorioretinal atrophy	6/18	0.114128	0.999996	0	0	2.10522	4.56924	GUCY2D;CYP4V2;CRX;SAG;ERG;PAX2	6	18	0.333333	0.942609	Chorioretinal atrophy
Chorioretinal dysplasia	6/18	0.114128	0.999996	0	0	2.10522	4.56924	B3GALNT2;FKRP;COL4A1;DAG1;TUBGCP6;LARGE1	6	18	0.333333	0.942609	Chorioretinal dysplasia
Chronic Neutrophilic Leukemia	6/18	0.114128	0.999996	0	0	2.10522	4.56924	BCR;ASXL1;SETBP1;ABL1;JAK2;JAK1	6	18	0.333333	0.942609	Chronic Neutrophilic Leukemia
Dysseborrheic dermatitis	6/18	0.114128	0.999996	0	0	2.10522	4.56924	HIRA;ARVCF;SLCO2A1;TMC8;JMJD1C;SEC24C	6	18	0.333333	0.942609	Dysseborrheic dermatitis
Laryngitis	6/18	0.114128	0.999996	0	0	2.10522	4.56924	MUC16;MUC17;MUC19;MUC12;MUC3A;MUC6	6	18	0.333333	0.942609	Laryngitis
Majewski Syndrome	6/18	0.114128	0.999996	0	0	2.10522	4.56924	EVC2;IFT52;WDR60;NEK1;WDR34;WDR35	6	18	0.333333	0.942609	Majewski Syndrome
Metatarsal Valgus	6/18	0.114128	0.999996	0	0	2.10522	4.56924	B3GALNT2;FKRP;COL4A1;DAG1;LARGE1;SIL1	6	18	0.333333	0.942609	Metatarsal Valgus
Oguchi disease	6/18	0.114128	0.999996	0	0	2.10522	4.56924	TRPM1;CABP4;GRK7;SAG;TRAPPC9;FGFR2	6	18	0.333333	0.942609	Oguchi disease
Radial bowing	6/18	0.114128	0.999996	0	0	2.10522	4.56924	NPR2;SHOX;WNT7A;FLNB;PCNT;GLI3	6	18	0.333333	0.942609	Radial bowing
Dyschezia	41/178	0.115155	0.999996	0	0	1.26182	2.72739	RERE;HPSE2;JMJD1C;ECE1;PPM1D;SLC6A3;LMNB1;HIRA;ARVCF;SCN11A;DEAF1;EPCAM;CAMTA1;GTF2I;CREBBP;MBD5;CSNK2A1;IQSEC2;RFC2;ATRX;LIMK1;TBCD;GPBAR1;CTNS;SDHC;BAZ1B;FLI1;TGFBR2;MSH6;SKI;CLIP2;MLXIPL;SCN10A;TG;PCCA;PAX8;PACS1;PCCB;ALPL;GTF2IRD1;SEC24C	41	178	0.230337	0.938719	Dyschezia
Tremor	51/226	0.115345	0.999996	0	0	1.22908	2.65459	KCNC1;PIGN;CTNND2;LRRK2;SLC2A1;LYST;SLC6A3;GRM1;LMNB1;CABIN1;HNF4A;MCF2L;ADORA1;FBXO7;SPG11;SCN1B;GTF2I;RFC2;HNF1A;BAZ1B;ANO3;CLIP2;PRKN;TMED10;SLC20A2;STXBP1;KCNA2;CACNA1A;LRP2;PLA2G6;SLC30A10;SPAST;CDH23;MYH14;DRD3;LINGO1;EGR2;LIMK1;ADA2;APTX;ASS1;QDPR;DAB1;GNAL;UROC1;CWF19L1;SFXN4;CNTN2;GTF2IRD1;TAF1;CCDC62	51	226	0.225664	0.938001	Tremor
Cardiac defects	15/57	0.117904	0.999996	0	0	1.50446	3.21637	FBLN7;TMEM87B;KLF13;SPNS2;GATA4;PTPN11;GCK;HPX;VANGL2;ERBB4;WNK1;LMNA;TAB2;SCN5A;FGFR2	15	57	0.263158	0.928472	Cardiac defects
Intracranial Hypertension	10/35	0.118864	0.999996	0	0	1.68457	3.58777	MSH6;CASP8;EPCAM;TCF12;BCL2;NLRP3;CCM2;HMGB1;FGFR2;TGFBR2	10	35	0.285714	0.924951	Intracranial Hypertension
Sandal gap	10/35	0.118864	0.999996	0	0	1.68457	3.58777	IFT52;MBD5;CANT1;HERC2;SALL4;FLNB;PCNT;DCPS;ATRIP;TRAIP	10	35	0.285714	0.924951	Sandal gap
Congenital clinodactyly	22/89	0.119029	0.999996	0	0	1.38359	2.94482	TRIO;CSNK2A1;ANKRD11;ATRX;PAX3;WNT7A;IFT122;PTPN11;SMC1A;GCK;POR;HERC2;G6PC3;CHSY1;CDH1;KIF1BP;LMNA;POC1A;MKRN3;ROR2;SLC29A3;FGFR2	22	89	0.247191	0.924347	Congenital clinodactyly
Mental and motor retardation	211/1021	0.120369	0.999996	0	0	1.10147	2.33202	SMARCB1;CLPB;PGAP3;MYT1L;EHMT1;JMJD1C;CRKL;HERC2;PPP2R1A;AKT3;DAG1;AP1S1;MLYCD;SIL1;SCN1B;MFSD2A;CDK5RAP2;CDON;CSNK2A1;ALG6;DDX11;MCCC1;ARMC9;MYO7A;EML1;ANK1;BCR;TARS2;PRKD1;DNA2;STXBP1;TWIST2;NEDD4L;GATA4;PLA2G6;DHX30;PTDSS1;KAT14;SPTBN2;B3GALNT2;CREBBP;HACE1;IQSEC2;XRCC2;INSR;FLI1;GRIN2D;SMARCA4;TG;NDUFAF6;MYO5B;CWF19L1;OGDH;TECPR2;AARS;GABRB3;INVS;SETD5;PIGN;CTCF;FMN2;PEPD;LYST;SLC6A3;GLI2;FAR…	211	1021	0.20666	0.919485	Mental and motor retardation
Abnormality of the fingernails	20/80	0.121444	0.999996	0	0	1.40443	2.96097	EVC2;GABBR2;RFC2;STXBP1;LIMK1;PARN;KCTD1;IFT122;TRPV3;USB1;PEPD;BAZ1B;WDR35;EDAR;IFT52;CLIP2;NSD1;SLCO2A1;GTF2IRD1;GTF2I	20	80	0.25	0.915624	Abnormality of the fingernails
Depressed nasal ridge	20/80	0.121444	0.999996	0	0	1.40443	2.96097	RERE;SMARCB1;ATRX;GREB1L;TWIST2;PAX3;PTPN11;PEPD;ARID1A;GLI3;GLI2;SMARCA4;SKI;RPGRIP1;BMPER;NSD1;DZIP1L;FAM20C;B9D1;PIGL	20	80	0.25	0.915624	Depressed nasal ridge
Blue sclera	12/44	0.123288	0.999996	0	0	1.57943	3.30611	FKBP10;ADAMTS2;CANT1;COL5A1;C1R;ABCC6;KIF1BP;XYLT1;ALPL;ZNF469;PLOD1;TGFBR2	12	44	0.272727	0.909079	Blue sclera
Peripheral motor neuropathy	12/44	0.123288	0.999996	0	0	1.57943	3.30611	DNAJB2;CTDP1;WARS;SYT2;AMACR;SCP2;HSPB8;MYH14;KIF1B;SPG11;APTX;AARS	12	44	0.272727	0.909079	Peripheral motor neuropathy
Short ribs	12/44	0.123288	0.999996	0	0	1.57943	3.30611	EVC2;ORC1;DDRGK1;WDR60;SUFU;PTCH2;NEK1;IFT122;ALPL;WDR34;WDR35;RUNX2	12	44	0.272727	0.909079	Short ribs
Narrow forehead	16/62	0.124669	0.999996	0	0	1.46523	3.05075	MAP2K2;KCNK9;PIGN;LGI4;ATRX;PPP2R5D;FRMD4A;TRAPPC9;SMC1A;ASXL1;MLXIPL;HERC2;KAT6A;MKRN3;SLC16A2;FGFR2	16	62	0.258065	0.904241	Narrow forehead
Diagnosis, Psychiatric	9/31	0.124716	0.999996	0	0	1.72273	3.58624	CNTNAP2;NALCN-AS1;AGO2;NOS1;NCKAP5;HPD;RIN2;SLC6A3;PHF8	9	31	0.290323	0.904079	Diagnosis, Psychiatric
Refractory anemia, without ringed sideroblasts, without excess blasts	9/31	0.124716	0.999996	0	0	1.72273	3.58624	YWHAE;CSF1R;CSF1;FLT3;RARS;JAK2;SF3B1;RUNX1;PAFAH1B1	9	31	0.290323	0.904079	Refractory anemia, without ringed sideroblasts, without excess blasts
Reduced number of teeth	9/31	0.124716	0.999996	0	0	1.72273	3.58624	GHR;CCBE1;DPP6;POLR1D;PCNT;ATRIP;TP63;FGFR2;TRAIP	9	31	0.290323	0.904079	Reduced number of teeth
Slow-growing hair	9/31	0.124716	0.999996	0	0	1.72273	3.58624	EDAR;SMARCB1;MAP2K2;LIPH;IFT122;ARID1A;KRT74;TP63;SMARCA4	9	31	0.290323	0.904079	Slow-growing hair
Spinal fusion	9/31	0.124716	0.999996	0	0	1.72273	3.58624	LETM1;FKRP;ANKRD11;SUFU;PTCH2;FLNB;ROR2;GDF6;CPLX1	9	31	0.290323	0.904079	Spinal fusion
Language Disorders	14/53	0.124845	0.999996	0	0	1.51206	3.14613	CNTNAP2;SHC2;MBD5;CHRNA7;SORL1;CMIP;CRKL;ETV6;BCR;PRKAR1B;MAPK1;ZNF385D;ANKK1;SHANK2	14	53	0.264151	0.903631	Language Disorders
Big calvaria	48/213	0.125447	0.999996	0	0	1.22668	2.54643	SEC23A;SMARCB1;B4GALT1;PIGN;NXN;GNAI3;LRP5;ETFA;LRP2;ANTXR2;GLI3;RNF135;PTDSS1;ANKH;SUFU;NSD1;AKT3;DAG1;POC1A;NLRP3;ZNF469;PDSS1;LARGE1;GUSB;DIS3L2;B3GALNT2;MAP2K2;FKRP;PTCH2;DNMT3A;HUWE1;MITF;SDHC;PPP2R5D;LAMB1;WDR34;EML1;WDR35;FLI1;PEX14;SUMF1;WDR60;COL4A1;L2HGDH;ROR2;MOCS1;SLC29A3;FGFR2	48	213	0.225352	0.901538	Big calvaria
Increased size of skull	48/213	0.125447	0.999996	0	0	1.22668	2.54643	SEC23A;SMARCB1;B4GALT1;PIGN;NXN;GNAI3;LRP5;ETFA;LRP2;ANTXR2;GLI3;RNF135;PTDSS1;ANKH;SUFU;NSD1;AKT3;DAG1;POC1A;NLRP3;ZNF469;PDSS1;LARGE1;GUSB;DIS3L2;B3GALNT2;MAP2K2;FKRP;PTCH2;DNMT3A;HUWE1;MITF;SDHC;PPP2R5D;LAMB1;WDR34;EML1;WDR35;FLI1;PEX14;SUMF1;WDR60;COL4A1;L2HGDH;ROR2;MOCS1;SLC29A3;FGFR2	48	213	0.225352	0.901538	Increased size of skull
Convex nasal bridge	21/85	0.126034	0.999996	0	0	1.38251	2.86345	RB1;ATPAF2;COLEC11;SEC23A;NDE1;JMJD1C;PAX3;ECE1;SMC1A;HIRA;ARVCF;KANSL1;POLR1A;KAT6A;KIF1BP;PRKD1;TXNL4A;PCNT;SNAP29;SEC24C;FGFR2	21	85	0.247059	0.899512	Convex nasal bridge
Prominent nasal bridge	21/85	0.126034	0.999996	0	0	1.38251	2.86345	RB1;ATPAF2;COLEC11;SEC23A;NDE1;JMJD1C;PAX3;ECE1;SMC1A;HIRA;ARVCF;KANSL1;POLR1A;KAT6A;KIF1BP;PRKD1;TXNL4A;PCNT;SNAP29;SEC24C;FGFR2	21	85	0.247059	0.899512	Prominent nasal bridge
Syndactyly	21/85	0.126034	0.999996	0	0	1.38251	2.86345	VAC14;CREBBP;ANKRD11;TCF12;NEDD4L;CACNA1C;WDR35;GLI3;ASXL1;PTDSS1;CDH3;FRAS1;CHSY1;WDR60;SALL4;LMNA;ZSWIM6;ROR2;PRKD1;TP63;FGFR2	21	85	0.247059	0.899512	Syndactyly
Malformations of Cortical Development	24/99	0.126857	0.999996	0	0	1.34841	2.78406	B3GALNT2;CNTNAP2;ARFGEF2;FKRP;CSNK2A1;LAMC3;NDE1;SLC1A1;MOK;NEDD4L;TSC1;LAMB1;HMGB1;PIK3CB;PEX14;AKT3;KIF1BP;DAG1;BCL2;RTTN;MLYCD;LARGE1;DLGAP2;PAFAH1B1	24	99	0.242424	0.896686	Malformations of Cortical Development
Night blindness, congenital stationary	8/27	0.130547	0.999996	0	0	1.77297	3.6098	TRPM1;CABP4;GRK7;SAG;TRAPPC9;CACNA2D4;ERG;FGFR2	8	27	0.296296	0.884232	Night blindness, congenital stationary
Achondroplasia	8/27	0.130547	0.999996	0	0	1.77297	3.6098	SPRED2;NPR2;BCL2;MAPK1;NLRP3;EPHB2;TP63;FGFR2	8	27	0.296296	0.884232	Achondroplasia
Lobular carcinoma in situ of breast	8/27	0.130547	0.999996	0	0	1.77297	3.6098	MAP3K1;CDH1;ERBB2;LMNA;CTCF;LGR6;PRLR;FGFR2	8	27	0.296296	0.884232	Lobular carcinoma in situ of breast
Congenital aneurysm of ascending aorta	15/58	0.132182	0.999996	0	0	1.46938	2.9734	ACVR1;SLC2A10;ABCC6;PLOD1;FBLN5;MYLK;TGFBR2;SKI;ADAMTS2;COL5A1;COL4A1;KCNN1;MYH11;ZNF469;COL9A2	15	58	0.258621	0.878827	Congenital aneurysm of ascending aorta
Chronic schizophrenia	13/49	0.132276	0.999996	0	0	1.52095	3.07668	HSPA9;DNMT1;CYP4F3;TET1;NRG1;SLC6A3;RTN4;GLI2;SP1;SP4;NOS1;PAK3;DRD3	13	49	0.265306	0.87852	Chronic schizophrenia
Low anterior hairline	13/49	0.132276	0.999996	0	0	1.52095	3.07668	SETD5;CREBBP;ANKRD11;KREMEN1;FRMD4A;PEPD;SMC1A;ARID1A;ASXL1;PACS1;POLR1D;TECPR2;FGFR2	13	49	0.265306	0.87852	Low anterior hairline
Anaplastic astrocytoma	38/166	0.133886	0.999996	0	0	1.25143	2.51634	RB1;GRIA1;YWHAE;ATP23;PXN;SPINT2;PIK3CB;MKI67;ABR;DMBT1;ADGRE5;MAPK1;CAMK2G;SF3B1;ACVR1;NTRK2;ABCC1;LRRN2;DCC;CD70;EGF;MGMT;NCOA3;ATRX;PTPN11;APTX;ESR2;PTK2;LATS1;ASXL1;ATRN;MSH4;BCL2;GRB2;HPSE;MET;FGFR2;PAFAH1B1	38	166	0.228916	0.873264	Anaplastic astrocytoma
Adenocarcinoma, Scirrhous	3/7	0.134596	0.999996	0	0	3.15692	6.33112	MMP15;MET;FGFR2	3	7	0.428571	0.870967	Adenocarcinoma, Scirrhous
Dysarthria, Spastic	3/7	0.134596	0.999996	0	0	3.15692	6.33112	MAG;NPC1;ERLIN2	3	7	0.428571	0.870967	Dysarthria, Spastic
Lacrimal Puncta, Absence of	3/7	0.134596	0.999996	0	0	3.15692	6.33112	IGSF3;FGFR2;TP63	3	7	0.428571	0.870967	Lacrimal Puncta, Absence of
NEURAL TUBE DEFECTS, SUSCEPTIBILITY TO	3/7	0.134596	0.999996	0	0	3.15692	6.33112	VANGL2;PARD3;CELSR1	3	7	0.428571	0.870967	NEURAL TUBE DEFECTS, SUSCEPTIBILITY TO
Short rib-polydactyly syndrome, Verma-Naumoff type	3/7	0.134596	0.999996	0	0	3.15692	6.33112	WDR60;WDR34;WDR35	3	7	0.428571	0.870967	Short rib-polydactyly syndrome, Verma-Naumoff type
Spina Bifida, Folate-Sensitive	3/7	0.134596	0.999996	0	0	3.15692	6.33112	VANGL2;PAX3;LRP6	3	7	0.428571	0.870967	Spina Bifida, Folate-Sensitive
Abnormal platelets	3/7	0.134596	0.999996	0	0	3.15692	6.33112	GFI1B;STIM1;NLRP3	3	7	0.428571	0.870967	Abnormal platelets
Abnormality of internal carotid artery	3/7	0.134596	0.999996	0	0	3.15692	6.33112	ABCG8;PCSK9;LDLR	3	7	0.428571	0.870967	Abnormality of internal carotid artery
Acute glaucoma	3/7	0.134596	0.999996	0	0	3.15692	6.33112	CASP8;NLRP3;NLRP1	3	7	0.428571	0.870967	Acute glaucoma
Albinism with hemorrhagic diathesis and pigmented reticuloendothelial cells	3/7	0.134596	0.999996	0	0	3.15692	6.33112	AP3D1;FLI1;RUNX1	3	7	0.428571	0.870967	Albinism with hemorrhagic diathesis and pigmented reticuloendothelial cells
Benign neoplasm of esophagus	3/7	0.134596	0.999996	0	0	3.15692	6.33112	WWOX;DCC;TGFBR2	3	7	0.428571	0.870967	Benign neoplasm of esophagus
Blood platelet disease	3/7	0.134596	0.999996	0	0	3.15692	6.33112	GFI1B;STIM1;NLRP3	3	7	0.428571	0.870967	Blood platelet disease
Broad eyebrow	3/7	0.134596	0.999996	0	0	3.15692	6.33112	RERE;KCNK9;MAN1B1	3	7	0.428571	0.870967	Broad eyebrow
Calcification of falx cerebri	3/7	0.134596	0.999996	0	0	3.15692	6.33112	SUFU;ABCC6;PTCH2	3	7	0.428571	0.870967	Calcification of falx cerebri
Carcinoma in situ of esophagus	3/7	0.134596	0.999996	0	0	3.15692	6.33112	WWOX;DCC;TGFBR2	3	7	0.428571	0.870967	Carcinoma in situ of esophagus
Carcinoma of unknown primary	3/7	0.134596	0.999996	0	0	3.15692	6.33112	MET;SLC6A2;ELK3	3	7	0.428571	0.870967	Carcinoma of unknown primary
Cerebral artery atherosclerosis	3/7	0.134596	0.999996	0	0	3.15692	6.33112	ABCG8;PCSK9;LDLR	3	7	0.428571	0.870967	Cerebral artery atherosclerosis
Chordee	3/7	0.134596	0.999996	0	0	3.15692	6.33112	POR;PTDSS1;MAP3K1	3	7	0.428571	0.870967	Chordee
Chromosome 2q37 deletion syndrome	3/7	0.134596	0.999996	0	0	3.15692	6.33112	HDAC4;FARP2;PASK	3	7	0.428571	0.870967	Chromosome 2q37 deletion syndrome
Circling behavior	3/7	0.134596	0.999996	0	0	3.15692	6.33112	GRXCR1;MYO15A;MYO7A	3	7	0.428571	0.870967	Circling behavior
Clinodactyly of the 5th toe	3/7	0.134596	0.999996	0	0	3.15692	6.33112	WWOX;DLEC1;TGFBR2	3	7	0.428571	0.870967	Clinodactyly of the 5th toe
Curvature of the little toe	3/7	0.134596	0.999996	0	0	3.15692	6.33112	WWOX;DLEC1;TGFBR2	3	7	0.428571	0.870967	Curvature of the little toe
Deformity of bone	3/7	0.134596	0.999996	0	0	3.15692	6.33112	ATP4A;SHOX;ALPL	3	7	0.428571	0.870967	Deformity of bone
Drinking behavior processes	3/7	0.134596	0.999996	0	0	3.15692	6.33112	CUX2;HECTD4;CCDC63	3	7	0.428571	0.870967	Drinking behavior processes
Head tremor	3/7	0.134596	0.999996	0	0	3.15692	6.33112	SCP2;CACNA1B;ANO3	3	7	0.428571	0.870967	Head tremor
Hypoplasia of muscle	3/7	0.134596	0.999996	0	0	3.15692	6.33112	GLE1;COLEC11;SLC16A2	3	7	0.428571	0.870967	Hypoplasia of muscle
Idiopathic central precocious puberty	3/7	0.134596	0.999996	0	0	3.15692	6.33112	KISS1;KCNK9;MKRN3	3	7	0.428571	0.870967	Idiopathic central precocious puberty
Impaired horizontal smooth pursuit	3/7	0.134596	0.999996	0	0	3.15692	6.33112	ATXN2;ATXN1;STXBP1	3	7	0.428571	0.870967	Impaired horizontal smooth pursuit
Megacystis	3/7	0.134596	0.999996	0	0	3.15692	6.33112	LMOD1;MYH11;MYLK	3	7	0.428571	0.870967	Megacystis
Microcolon	3/7	0.134596	0.999996	0	0	3.15692	6.33112	LMOD1;MYH11;MYLK	3	7	0.428571	0.870967	Microcolon
Microcolon on contrast enema	3/7	0.134596	0.999996	0	0	3.15692	6.33112	LMOD1;MYH11;MYLK	3	7	0.428571	0.870967	Microcolon on contrast enema
Molluscoid pseudotumors	3/7	0.134596	0.999996	0	0	3.15692	6.33112	COL5A1;ZNF469;PLOD1	3	7	0.428571	0.870967	Molluscoid pseudotumors
Myocardial steatosis	3/7	0.134596	0.999996	0	0	3.15692	6.33112	ABCG8;PCSK9;LDLR	3	7	0.428571	0.870967	Myocardial steatosis
Neural tube defects X-linked	3/7	0.134596	0.999996	0	0	3.15692	6.33112	VANGL2;PAX3;LRP6	3	7	0.428571	0.870967	Neural tube defects X-linked
PAROXYSMAL EXTREME PAIN DISORDER	3/7	0.134596	0.999996	0	0	3.15692	6.33112	SCN10A;SCN11A;MCF2L2	3	7	0.428571	0.870967	PAROXYSMAL EXTREME PAIN DISORDER
Pediatric follicular lymphoma	3/7	0.134596	0.999996	0	0	3.15692	6.33112	BCL2;MAPK1;EPHB2	3	7	0.428571	0.870967	Pediatric follicular lymphoma
Peripheral axonal degeneration	3/7	0.134596	0.999996	0	0	3.15692	6.33112	CTDP1;SH3TC2;APTX	3	7	0.428571	0.870967	Peripheral axonal degeneration
Philadelphia chromosome negative chronic myelogenous leukemia	3/7	0.134596	0.999996	0	0	3.15692	6.33112	BCR;ABL1;JAK2	3	7	0.428571	0.870967	Philadelphia chromosome negative chronic myelogenous leukemia
Postaxial polydactyly type A	3/7	0.134596	0.999996	0	0	3.15692	6.33112	ZNF141;IQCE;GLI3	3	7	0.428571	0.870967	Postaxial polydactyly type A
Prominent antihelix	3/7	0.134596	0.999996	0	0	3.15692	6.33112	EVC2;SLC16A2;GLI2	3	7	0.428571	0.870967	Prominent antihelix
Retinal Hemorrhage	3/7	0.134596	0.999996	0	0	3.15692	6.33112	COL4A1;ABCC6;DNM2	3	7	0.428571	0.870967	Retinal Hemorrhage
secondary myelodysplastic syndromes	3/7	0.134596	0.999996	0	0	3.15692	6.33112	RARS;DNMT3A;RUNX1	3	7	0.428571	0.870967	secondary myelodysplastic syndromes
Urethrovaginal fistula	3/7	0.134596	0.999996	0	0	3.15692	6.33112	WDR60;WDR34;WDR35	3	7	0.428571	0.870967	Urethrovaginal fistula
Vitreous Hemorrhage	3/7	0.134596	0.999996	0	0	3.15692	6.33112	RB1;CAPN5;LRP5	3	7	0.428571	0.870967	Vitreous Hemorrhage
Hypoplasia of optic disc	7/23	0.136124	0.999996	0	0	1.84209	3.67347	TRPM1;CABP4;SALL4;SAG;CACNA2D4;GDF6;SNAP29	7	23	0.304348	0.866065	Hypoplasia of optic disc
Myasthenias	7/23	0.136124	0.999996	0	0	1.84209	3.67347	RYR1;CHRNE;GFPT1;ACAD9;DOK7;AGRN;ENOX1	7	23	0.304348	0.866065	Myasthenias
Persistant truncus arteriosus	7/23	0.136124	0.999996	0	0	1.84209	3.67347	BCR;HIRA;ARVCF;JMJD1C;MAPK1;SEC24C;CRKL	7	23	0.304348	0.866065	Persistant truncus arteriosus
Hereditary Motor and Sensory-Neuropathy Type II	10/36	0.137693	0.999996	0	0	1.61968	3.21138	DNAJB2;SPTLC1;WNK1;KIF5A;LMNA;KIF1B;KIF1A;DHTKD1;DNM2;AARS	10	36	0.277778	0.861087	Hereditary Motor and Sensory-Neuropathy Type II
Curvature of digit	21/86	0.138022	0.999996	0	0	1.36115	2.69554	TRIO;CSNK2A1;ANKRD11;ATRX;PAX3;WNT7A;IFT122;PTPN11;SMC1A;GCK;POR;HERC2;G6PC3;CHSY1;CDH1;KIF1BP;LMNA;POC1A;MKRN3;ROR2;SLC29A3	21	86	0.244186	0.860051	Curvature of digit
Neuro-degenerative disease	16/63	0.138801	0.999996	0	0	1.43397	2.83168	EPHA4;PON3;UNC13A;TAF15;PLA2G6;LYST;GLE1;FA2H;ATXN2;DAO;ERBB4;VAPB;NEK1;GUSB;ABCD1;NEFH	16	63	0.253968	0.857606	Neuro-degenerative disease
Cognitive delay	199/966	0.138853	0.999996	0	0	1.09651	2.16489	SMARCB1;CLPB;PGAP3;MYT1L;EHMT1;JMJD1C;CRKL;HERC2;PPP2R1A;DAG1;AP1S1;MLYCD;SIL1;SCN1B;MFSD2A;CDK5RAP2;CDON;CSNK2A1;ALG6;DDX11;MCCC1;ARMC9;MYO7A;EML1;ANK1;BCR;TARS2;PRKD1;DNA2;TWIST2;NEDD4L;GATA4;PLA2G6;PTDSS1;SPTBN2;B3GALNT2;HACE1;IQSEC2;XRCC2;INSR;FLI1;GRIN2D;SMARCA4;TG;NDUFAF6;MYO5B;CWF19L1;OGDH;TECPR2;AARS;GABRB3;INVS;SETD5;PIGN;CTCF;FMN2;PEPD;LYST;SLC6A3;GLI2;FARS2;AUH;RARS;NELFA;KIF1A;ACADS;A…	199	966	0.206004	0.857445	Cognitive delay
Atypical Teratoid Rhabdoid Tumor	12/45	0.140242	0.999996	0	0	1.53147	3.0084	RIMS2;SUN2;SMARCB1;EGF;BMS1;INSR;BCL2;PTK2B;PIK3CB;SLC25A20;ACACA;SMARCA4	12	45	0.266667	0.853123	Atypical Teratoid Rhabdoid Tumor
gallbladder neoplasm	12/45	0.140242	0.999996	0	0	1.53147	3.0084	ZEB1;CDH1;ERBB4;DCC;EGF;MGMT;AXL;ERBB2;BCL2;KEAP1;CDH13;ESR2	12	45	0.266667	0.853123	gallbladder neoplasm
Widely spaced teeth	12/45	0.140242	0.999996	0	0	1.53147	3.0084	ACVR1;SETD5;MBD5;CDH3;KANSL1;TBCD;IFT122;PRKD1;PIGL;SMC1A;WDR35;TP63	12	45	0.266667	0.853123	Widely spaced teeth
Dizziness	14/54	0.140261	0.999996	0	0	1.47417	2.89564	RYR2;JUP;EGF;TPK1;CHRNA7;CHRNA6;CACNA1A;ADA2;MYO7A;CACNB4;SLC17A5;JAK2;CNNM2;SIL1	14	54	0.259259	0.853062	Dizziness
Increased head circumference	48/215	0.140382	0.999996	0	0	1.21184	2.37931	SEC23A;SMARCB1;B4GALT1;PIGN;NXN;GNAI3;LRP5;ETFA;LRP2;ANTXR2;GLI3;RNF135;PTDSS1;ANKH;SUFU;NSD1;AKT3;DAG1;POC1A;NLRP3;ZNF469;PDSS1;LARGE1;GUSB;DIS3L2;B3GALNT2;MAP2K2;FKRP;PTCH2;DNMT3A;HUWE1;MITF;SDHC;PPP2R5D;LAMB1;WDR34;EML1;WDR35;FLI1;PEX14;SUMF1;WDR60;COL4A1;L2HGDH;ROR2;MOCS1;SLC29A3;FGFR2	48	215	0.223256	0.852688	Increased head circumference
Histiocytoma, Benign Fibrous	6/19	0.140999	0.999996	0	0	1.94316	3.80665	KIRREL1;PRKCB;PRKCD;MOV10L1;MKI67;FGFR2	6	19	0.315789	0.850785	Histiocytoma, Benign Fibrous
Bell-shaped thorax	6/19	0.140999	0.999996	0	0	1.94316	3.80665	CANT1;BMPER;DDRGK1;XYLT1;WDR34;FGFR2	6	19	0.315789	0.850785	Bell-shaped thorax
Calvarial defect	6/19	0.140999	0.999996	0	0	1.94316	3.80665	LETM1;COL18A1;GRIP1;FRAS1;BMS1;NELFA	6	19	0.315789	0.850785	Calvarial defect
Holt-Oram syndrome	6/19	0.140999	0.999996	0	0	1.94316	3.80665	KLF13;SALL4;LMNA;BCL2;MET;TRIM66	6	19	0.315789	0.850785	Holt-Oram syndrome
Hypopigmentation of hair	6/19	0.140999	0.999996	0	0	1.94316	3.80665	MLPH;LIPH;CTNS;MITF;LYST;KRT74	6	19	0.315789	0.850785	Hypopigmentation of hair
RETINITIS PIGMENTOSA 1	6/19	0.140999	0.999996	0	0	1.94316	3.80665	SLC6A6;RP1;PDE6G;PDE6A;CCDC66;FGFR2	6	19	0.315789	0.850785	RETINITIS PIGMENTOSA 1
Shallow orbits	6/19	0.140999	0.999996	0	0	1.94316	3.80665	SKI;KCNJ6;SETBP1;MITF;FLNB;FGFR2	6	19	0.315789	0.850785	Shallow orbits
Profound Mental Retardation	44/196	0.143286	0.999996	0	0	1.22033	2.371	ZCCHC8;HDAC4;COL18A1;LAMA1;DOCK8;KCNA2;SLC1A2;SLC2A1;FRY;SAMHD1;CNDP1;DEAF1;NSD1;VPS53;SRGAP3;ASCC3;DISC1;LARGE1;SCAPER;SPTAN1;MFSD2A;PRKCG;CCBE1;KCNJ6;FKRP;PARP1;DCC;NDE1;DNMT3A;ERLIN2;MCC;LETM1;METTL23;ASXL1;GON4L;SETBP1;UROC1;KANSL1;KIF1BP;L2HGDH;MAN1B1;FGFR2;SHANK2;TAF2	44	196	0.22449	0.843796	Profound Mental Retardation
Hernia, Femoral	4/11	0.143922	0.999996	0	0	2.40545	4.66293	ADAMTS2;PTDSS1;COL5A1;SLC2A10	4	11	0.363636	0.841874	Hernia, Femoral
Mixed Tumor, Mullerian	4/11	0.143922	0.999996	0	0	2.40545	4.66293	ZEB1;MUC16;NBR1;KIAA1324	4	11	0.363636	0.841874	Mixed Tumor, Mullerian
Sensory Neuropathy, Hereditary	4/11	0.143922	0.999996	0	0	2.40545	4.66293	NTRK1;DNMT1;SPTLC1;ATL1	4	11	0.363636	0.841874	Sensory Neuropathy, Hereditary
Spastic paraplegia 10, autosomal dominant	4/11	0.143922	0.999996	0	0	2.40545	4.66293	SPAST;ATL1;KIF5A;KIF1B	4	11	0.363636	0.841874	Spastic paraplegia 10, autosomal dominant
Abnormal diaphysis morphology	4/11	0.143922	0.999996	0	0	2.40545	4.66293	IFT52;IFT122;ANTXR2;WDR35	4	11	0.363636	0.841874	Abnormal diaphysis morphology
Absence of rib	4/11	0.143922	0.999996	0	0	2.40545	4.66293	BMPER;PTPN11;ROR2;FLI1	4	11	0.363636	0.841874	Absence of rib
Absent fingernail	4/11	0.143922	0.999996	0	0	2.40545	4.66293	BCR;MAPK1;ROR2;CRKL	4	11	0.363636	0.841874	Absent fingernail
Absent toenail	4/11	0.143922	0.999996	0	0	2.40545	4.66293	BCR;MAPK1;WNT7A;CRKL	4	11	0.363636	0.841874	Absent toenail
Congenital Pain Insensitivity	4/11	0.143922	0.999996	0	0	2.40545	4.66293	NTRK1;SCN10A;SCN11A;WNK1	4	11	0.363636	0.841874	Congenital Pain Insensitivity
HSAN Type IV	4/11	0.143922	0.999996	0	0	2.40545	4.66293	NTRK1;DNMT1;SCN11A;TRPV1	4	11	0.363636	0.841874	HSAN Type IV
Limited elbow movement	4/11	0.143922	0.999996	0	0	2.40545	4.66293	COLEC11;SALL4;PTPN11;SMC1A	4	11	0.363636	0.841874	Limited elbow movement
Miyoshi myopathy	4/11	0.143922	0.999996	0	0	2.40545	4.66293	DYSF;PARVB;ADD2;DNM2	4	11	0.363636	0.841874	Miyoshi myopathy
Organic aciduria	4/11	0.143922	0.999996	0	0	2.40545	4.66293	PCCA;SLC25A19;PCCB;MCCC1	4	11	0.363636	0.841874	Organic aciduria
Right ventricular cardiomyopathy	4/11	0.143922	0.999996	0	0	2.40545	4.66293	RYR2;JUP;LMNA;SCN5A	4	11	0.363636	0.841874	Right ventricular cardiomyopathy
Sarcoglycanopathies	4/11	0.143922	0.999996	0	0	2.40545	4.66293	SGCD;FKRP;LMNA;DAG1	4	11	0.363636	0.841874	Sarcoglycanopathies
Sinonasal undifferentiated carcinoma	4/11	0.143922	0.999996	0	0	2.40545	4.66293	NUTM1;ERBB2;PAX3;MAML3	4	11	0.363636	0.841874	Sinonasal undifferentiated carcinoma
Spermatocytic seminoma	4/11	0.143922	0.999996	0	0	2.40545	4.66293	STK10;STK11;SLC22A2;POU2F2	4	11	0.363636	0.841874	Spermatocytic seminoma
Splanchnic vein thrombosis	4/11	0.143922	0.999996	0	0	2.40545	4.66293	BCR;SP1;ABL1;JAK2	4	11	0.363636	0.841874	Splanchnic vein thrombosis
Thick nasal alae	4/11	0.143922	0.999996	0	0	2.40545	4.66293	INSR;ZSWIM6;ANTXR1;SMARCA4	4	11	0.363636	0.841874	Thick nasal alae
Tooth absent	4/11	0.143922	0.999996	0	0	2.40545	4.66293	C1S;C1R;KCTD1;LRP6	4	11	0.363636	0.841874	Tooth absent
Uterus bilocularis	4/11	0.143922	0.999996	0	0	2.40545	4.66293	WDR60;AXIN1;WDR34;WDR35	4	11	0.363636	0.841874	Uterus bilocularis
Carpal synostosis	5/15	0.14427	0.999996	0	0	2.10493	4.07528	POR;CHSY1;SALL4;PAX3;FLNB	5	15	0.333333	0.840824	Carpal synostosis
Cobblestone Lissencephaly	5/15	0.14427	0.999996	0	0	2.10493	4.07528	B3GALNT2;FKRP;DAG1;LAMB1;LARGE1	5	15	0.333333	0.840824	Cobblestone Lissencephaly
COENZYME Q10 DEFICIENCY	5/15	0.14427	0.999996	0	0	2.10493	4.07528	PDSS2;PDSS1;COQ8A;APTX;ATG5	5	15	0.333333	0.840824	COENZYME Q10 DEFICIENCY
Congenital abnormal Synostosis	5/15	0.14427	0.999996	0	0	2.10493	4.07528	NELL1;TCF12;FLNB;GDF6;FGFR2	5	15	0.333333	0.840824	Congenital abnormal Synostosis
Dentin Dysplasia	5/15	0.14427	0.999996	0	0	2.10493	4.07528	NET1;SMOC2;AKR1C1;SSUH2;SLC6A2	5	15	0.333333	0.840824	Dentin Dysplasia
Executive dysfunction	5/15	0.14427	0.999996	0	0	2.10493	4.07528	CACNA1C;ANKK1;SPG11;SLC6A3;ELK3	5	15	0.333333	0.840824	Executive dysfunction
Fracture	5/15	0.14427	0.999996	0	0	2.10493	4.07528	SVIL;LRP5;BMP7;TGFBR2;SLC25A13	5	15	0.333333	0.840824	Fracture
Hypoketotic hypoglycemia	5/15	0.14427	0.999996	0	0	2.10493	4.07528	HADHB;HNF4A;HNF1A;SLC25A20;GCK	5	15	0.333333	0.840824	Hypoketotic hypoglycemia
maternal hyperglycemia	5/15	0.14427	0.999996	0	0	2.10493	4.07528	SLC2A1;CACNA1D;PPP1R3A;GCK;LRP1B	5	15	0.333333	0.840824	maternal hyperglycemia
response to ACE inhibitor	5/15	0.14427	0.999996	0	0	2.10493	4.07528	RBFOX3;KCNMB2-AS1;ASIC2;CLASP1;ANKS1B	5	15	0.333333	0.840824	response to ACE inhibitor
Retinal depigmentation	5/15	0.14427	0.999996	0	0	2.10493	4.07528	OCA2;COL4A1;PAX3;MITF;PRPF8	5	15	0.333333	0.840824	Retinal depigmentation
Saldino-Noonan Syndrome	5/15	0.14427	0.999996	0	0	2.10493	4.07528	IFT52;WDR60;NEK1;WDR34;WDR35	5	15	0.333333	0.840824	Saldino-Noonan Syndrome
Bone Density	26/110	0.144603	0.999996	0	0	1.30422	2.52205	RERE;CELF1;LRP5;GPATCH1;LDLRAD3;FMN2;SLC8A1;SMG6;LSM12;RPS6KA5;ADAMTS18;PPP6R3;GCKR;TCF7L1;SPATS2;AXIN1;RUNX2;DCDC1;DNM3;STK24;FUBP3;BDNF-AS;MYO15A;GNG12-AS1;RIN3;LINC02345	26	110	0.236364	0.839822	Bone Density
Grade I Astrocytoma	9/32	0.145488	0.999996	0	0	1.64773	3.17626	ACVR1;LATS1;NTRK2;TLE2;GOLPH3;NCOA3;PTPN11;MET;ESR2	9	32	0.28125	0.837174	Grade I Astrocytoma
Hemorrhagic Disorders	15/59	0.147393	0.999996	0	0	1.4359	2.74925	B4GALT1;VWF;PARN;PTPN11;USB1;A2ML1;CYP7B1;FAH;LYST;C3;F8;STIM1;TBXA2R;RAF1;ATG5	15	59	0.254237	0.831523	Hemorrhagic Disorders
Breaking out	11/41	0.148792	0.999996	0	0	1.54412	2.94186	HIRA;ARVCF;H6PD;IL12A-AS1;SH3PXD2B;SLCO2A1;CDH23;JMJD1C;SEC24C;FGFR2;UBAC2	11	41	0.268293	0.827419	Breaking out
Dysmorphic facies	21/87	0.150647	0.999996	0	0	1.34045	2.53722	WWOX;KLF13;CTDP1;KCNK9;HPSE2;AUTS2;CHRNA7;INSR;EHMT1;ETFA;PTPN11;PEPD;GHR;RNF135;HECW2;MYH9;FAM20C;RAF1;HIBCH;FGFR2;DIS3L2	21	87	0.241379	0.82204	Dysmorphic facies
Everted lower lip vermilion	21/87	0.150647	0.999996	0	0	1.34045	2.53722	MBD5;RFC2;ATRX;LIMK1;EHMT1;IFT122;FRMD4A;BAZ1B;CYP4F22;ANTXR1;WDR35;TGM1;EDAR;IFT52;CLIP2;ADAMTS2;KANSL1;MYO18B;KIF1BP;GTF2IRD1;GTF2I	21	87	0.241379	0.82204	Everted lower lip vermilion
Protruding lower lip	21/87	0.150647	0.999996	0	0	1.34045	2.53722	MBD5;RFC2;ATRX;LIMK1;EHMT1;IFT122;FRMD4A;BAZ1B;CYP4F22;ANTXR1;WDR35;TGM1;EDAR;IFT52;CLIP2;ADAMTS2;KANSL1;MYO18B;KIF1BP;GTF2IRD1;GTF2I	21	87	0.241379	0.82204	Protruding lower lip
Corneal dystrophy	8/28	0.153634	0.999996	0	0	1.68422	3.15484	UBIAD1;ZEB1;AGBL1;TBCD;COL8A2;SLC4A11;ZNF469;OVOL2	8	28	0.285714	0.813512	Corneal dystrophy
Philadelphia chromosome positive chronic myelogenous leukemia	8/28	0.153634	0.999996	0	0	1.68422	3.15484	YWHAE;BCR;ABL1;A2ML1;NUP98;SF3B1;ETV6;PAFAH1B1	8	28	0.285714	0.813512	Philadelphia chromosome positive chronic myelogenous leukemia
Small labia majora	8/28	0.153634	0.999996	0	0	1.68422	3.15484	SETD5;POR;ORC1;SETBP1;ROR2;SMC1A;TP63;FGFR2	8	28	0.285714	0.813512	Small labia majora
Spina Bifida Occulta	8/28	0.153634	0.999996	0	0	1.68422	3.15484	COLEC11;CCBE1;CREBBP;VANGL2;SALL4;FLNB;PTPN11;RUNX2	8	28	0.285714	0.813512	Spina Bifida Occulta
Extrapyramidal sign	16/64	0.153792	0.999996	0	0	1.40401	2.62853	CLPB;RFC2;LIMK1;CYP4F3;BAZ1B;SLC6A3;CLIP2;ATXN1;DEAF1;RARS;GTF2IRD1;L2HGDH;NEFH;FBXO7;DRD3;GTF2I	16	64	0.25	0.813068	Extrapyramidal sign
Mitral Valve Prolapse Syndrome	16/64	0.153792	0.999996	0	0	1.40401	2.62853	VWF;RFC2;ABCC6;LIMK1;PTPN11;PLOD1;BAZ1B;SLC6A2;SKI;CLIP2;COL5A1;SH3PXD2B;ZNF469;GTF2IRD1;RAF1;GTF2I	16	64	0.25	0.813068	Mitral Valve Prolapse Syndrome
Nephronophthisis	16/64	0.153792	0.999996	0	0	1.40401	2.62853	INVS;MAPKBP1;WWTR1;CEP164;HNF1B;RPGRIP1;DAP;HNF4A;TIMP2;BCL2;RCC1;ANKS6;CEP83;NPHP4;MLYCD;ZNF423	16	64	0.25	0.813068	Nephronophthisis
Smooth philtrum	16/64	0.153792	0.999996	0	0	1.40401	2.62853	CCBE1;SEC23A;ANKRD11;AP3D1;PAX3;TRAPPC9;SMC1A;PTPRF;FLI1;CRKL;SUMF1;BCR;PACS1;MAPK1;MAN1B1;DIS3L2	16	64	0.25	0.813068	Smooth philtrum
Protruding ear	19/78	0.155202	0.999996	0	0	1.35655	2.5273	RB1;MBD5;RFC2;LGI4;ANKRD11;LIMK1;KCTD1;FRMD4A;PTPN11;BAZ1B;ANTXR1;CLIP2;COL5A1;SH3PXD2B;TUBGCP6;GTF2IRD1;TXNL4A;GTF2I;TAF1	19	78	0.24359	0.809104	Protruding ear
Strabismus	86/404	0.156358	0.999996	0	0	1.14089	2.11705	RERE;SETD5;ATP8A2;SMARCB1;NDUFA10;CTCF;LYST;HHAT;HERC2;SALL4;SUFU;LARGE1;SIL1;HIBCH;GTF2I;MAP2K2;ALG6;RFC2;TCF12;MITF;FRMD4A;PPP2R5D;BAZ1B;ARID1A;CLIP2;PACS1;ACOX1;KAT6A;POLR1D;NDUFS3;PIGL;L2HGDH;ERG;RAF1;OCA2;COLEC11;CTDP1;ZNF592;LAMA1;STXBP1;NEDD4L;PLA2G6;PPM1D;CPLX1;DHX30;ORC1;DEAF1;CHRNE;NSD1;CAMTA1;COX10;B3GALNT2;EVC2;HACE1;FKRP;IQSEC2;AUTS2;AGK;ZBTB16;GFPT1;PTCH2;LIMK1;FANCA;NDUFA1;AP3D1;PT…	86	404	0.212871	0.805881	Strabismus
Influenza due to Influenza A virus subtype H1N1	10/37	0.157982	0.999996	0	0	1.5596	2.87788	LINGO2;SPRED2;CFAP74;DLG2;NUMA1;ADAM12;MITF;PXDNL;GTF2IRD1;LRP1B	10	37	0.27027	0.801392	Influenza due to Influenza A virus subtype H1N1
Juvenile Pilocytic Astrocytoma	10/37	0.157982	0.999996	0	0	1.5596	2.87788	ACVR1;LATS1;ABR;NTRK2;NCOA3;BCL2;PTPN11;MET;ESR2;CD276	10	37	0.27027	0.801392	Juvenile Pilocytic Astrocytoma
QRS complex feature	10/37	0.157982	0.999996	0	0	1.5596	2.87788	FHOD3;CAND2;FADS2;SCN10A;SIPA1L1;SETBP1;MITF;SCN5A;NSRP1;LITAF	10	37	0.27027	0.801392	QRS complex feature
Spinocerebellar Ataxia Type 4	10/37	0.157982	0.999996	0	0	1.5596	2.87788	PRKCG;WWOX;ATXN2;ATXN1;CWF19L1;CCDC88C;CACNA1A;VWA3B;GRM1;SPTBN2	10	37	0.27027	0.801392	Spinocerebellar Ataxia Type 4
Spinocerebellar Ataxia Type 5	12/46	0.158375	0.999996	0	0	1.48633	2.73901	PRKCG;WWOX;ATXN2;ATXN1;CWF19L1;CCDC88C;CACNA1A;VWA3B;SLC1A6;ANK1;GRM1;SPTBN2	12	46	0.26087	0.800315	Spinocerebellar Ataxia Type 5
Juvenile Myelomonocytic Leukemia	28/121	0.16158	0.999996	0	0	1.26857	2.3123	YWHAE;PRKN;PPP1R13B;FLT3;EBI3;PIK3CB;FAM107B;INPP5D;ABL1;CD38;MAPK1;IGFBP7;EPHB2;JAK2;SF3B1;ZHX2;DNMT3A;PTPN11;CBFA2T2;RUNX1;BCR;ASXL1;SETBP1;MYH9;NUP98;RAF1;ARHGEF7;PAFAH1B1	28	121	0.231405	0.791612	Juvenile Myelomonocytic Leukemia
Hyperreflexia	65/301	0.161701	0.999996	0	0	1.16143	2.11614	ATP8A2;PIGN;NDUFA10;SLC2A1;GRM1;GPHN;FARS2;LMNB1;AUH;RARS;KIF5A;KIF1C;KIF1A;SLC16A2;FBXO7;SPTAN1;SPG11;CDK5RAP2;MFSD2A;GTF2I;PRKCG;RFC2;MCCC1;ATRX;BAZ1B;CYP7B1;CIT;CLIP2;ACOX1;NDUFS3;SLC25A12;MCPH1;PRKN;CSF1R;VAC14;DNMT1;ZNF592;SLC20A2;ATL1;CACNA1A;PLA2G6;DGUOK;SPAST;ATXN1;NSD1;COX10;SPTBN2;JAM3;WWOX;CREBBP;STIL;KCNJ6;NDE1;LIMK1;NDUFA1;ERLIN2;VWA3B;PEX14;MLXIPL;POLR3A;NDUFAF6;CCDC88C;GTF2IRD1;COQ…	65	301	0.215947	0.791287	Hyperreflexia
Decreased projection of lower jaw	84/395	0.161997	0.999996	0	0	1.13934	2.0738	RB1;RERE;SETD5;TRIO;PIGN;PEPD;ANTXR1;GLE1;GHR;ADAMTS2;BMPER;SH3PXD2B;MYO18B;DZIP1L;NELFA;TXNL4A;TP63;GTF2I;DIS3L2;CSNK2A1;SLC2A10;RFC2;PUS1;ATRX;NSMCE2;MITF;BAZ1B;WDR34;SMC1A;WDR35;ANK1;RUNX2;TRAIP;TGFBR2;CLIP2;POLR1A;SLC25A19;DOK7;POLR1D;FAM20C;ROR2;DNA2;RAF1;AHDC1;VAC14;CTDP1;ZNF592;NXN;ANKRD11;NEDD4L;GATA4;PLA2G6;CPLX1;LRP6;PTDSS1;ORC1;DEAF1;NSD1;LMNA;SHOX;FLNB;PCNT;ATRIP;CREBBP;MBD5;KCNJ6;IQS…	84	395	0.212658	0.790494	Decreased projection of lower jaw
Decreased projection of mandible	84/395	0.161997	0.999996	0	0	1.13934	2.0738	RB1;RERE;SETD5;TRIO;PIGN;PEPD;ANTXR1;GLE1;GHR;ADAMTS2;BMPER;SH3PXD2B;MYO18B;DZIP1L;NELFA;TXNL4A;TP63;GTF2I;DIS3L2;CSNK2A1;SLC2A10;RFC2;PUS1;ATRX;NSMCE2;MITF;BAZ1B;WDR34;SMC1A;WDR35;ANK1;RUNX2;TRAIP;TGFBR2;CLIP2;POLR1A;SLC25A19;DOK7;POLR1D;FAM20C;ROR2;DNA2;RAF1;AHDC1;VAC14;CTDP1;ZNF592;NXN;ANKRD11;NEDD4L;GATA4;PLA2G6;CPLX1;LRP6;PTDSS1;ORC1;DEAF1;NSD1;LMNA;SHOX;FLNB;PCNT;ATRIP;CREBBP;MBD5;KCNJ6;IQS…	84	395	0.212658	0.790494	Decreased projection of mandible
Hypoplastic mandible condyle	84/395	0.161997	0.999996	0	0	1.13934	2.0738	RB1;RERE;SETD5;TRIO;PIGN;PEPD;ANTXR1;GLE1;GHR;ADAMTS2;BMPER;SH3PXD2B;MYO18B;DZIP1L;NELFA;TXNL4A;TP63;GTF2I;DIS3L2;CSNK2A1;SLC2A10;RFC2;PUS1;ATRX;NSMCE2;MITF;BAZ1B;WDR34;SMC1A;WDR35;ANK1;RUNX2;TRAIP;TGFBR2;CLIP2;POLR1A;SLC25A19;DOK7;POLR1D;FAM20C;ROR2;DNA2;RAF1;AHDC1;VAC14;CTDP1;ZNF592;NXN;ANKRD11;NEDD4L;GATA4;PLA2G6;CPLX1;LRP6;PTDSS1;ORC1;DEAF1;NSD1;LMNA;SHOX;FLNB;PCNT;ATRIP;CREBBP;MBD5;KCNJ6;IQS…	84	395	0.212658	0.790494	Hypoplastic mandible condyle
Retrusion of lower jaw	84/395	0.161997	0.999996	0	0	1.13934	2.0738	RB1;RERE;SETD5;TRIO;PIGN;PEPD;ANTXR1;GLE1;GHR;ADAMTS2;BMPER;SH3PXD2B;MYO18B;DZIP1L;NELFA;TXNL4A;TP63;GTF2I;DIS3L2;CSNK2A1;SLC2A10;RFC2;PUS1;ATRX;NSMCE2;MITF;BAZ1B;WDR34;SMC1A;WDR35;ANK1;RUNX2;TRAIP;TGFBR2;CLIP2;POLR1A;SLC25A19;DOK7;POLR1D;FAM20C;ROR2;DNA2;RAF1;AHDC1;VAC14;CTDP1;ZNF592;NXN;ANKRD11;NEDD4L;GATA4;PLA2G6;CPLX1;LRP6;PTDSS1;ORC1;DEAF1;NSD1;LMNA;SHOX;FLNB;PCNT;ATRIP;CREBBP;MBD5;KCNJ6;IQS…	84	395	0.212658	0.790494	Retrusion of lower jaw
Adiponectin Measurement	7/24	0.162036	0.999996	0	0	1.73362	3.15509	ST6GAL1;TIMP2;CDH13;PEPD;ST6GALNAC3;FSTL4;CMIP	7	24	0.291667	0.79039	Adiponectin Measurement
Hyperphenylalaninaemia	7/24	0.162036	0.999996	0	0	1.73362	3.15509	QDPR;EGLN3;CACNA1A;PDSS1;HNF1A;HPD;PAM	7	24	0.291667	0.79039	Hyperphenylalaninaemia
Penis carcinoma	7/24	0.162036	0.999996	0	0	1.73362	3.15509	RASSF2;DAPK1;EGF;MGMT;FHIT;RPL6;SLC8A1	7	24	0.291667	0.79039	Penis carcinoma
Thickened helices	7/24	0.162036	0.999996	0	0	1.73362	3.15509	RB1;MAP2K2;PTPN11;A2ML1;RAF1;TAF1;DIS3L2	7	24	0.291667	0.79039	Thickened helices
Micrognathism	85/400	0.162228	0.999996	0	0	1.13828	2.07025	RB1;RERE;SETD5;TRIO;PIGN;PEPD;ANTXR1;GLE1;GHR;ADAMTS2;BMPER;SH3PXD2B;MYO18B;DZIP1L;NELFA;TXNL4A;TP63;GTF2I;DIS3L2;CCT3;CSNK2A1;SLC2A10;RFC2;PUS1;ATRX;NSMCE2;MITF;BAZ1B;WDR34;SMC1A;WDR35;ANK1;RUNX2;TRAIP;TGFBR2;CLIP2;POLR1A;SLC25A19;DOK7;POLR1D;FAM20C;ROR2;DNA2;RAF1;AHDC1;VAC14;CTDP1;ZNF592;NXN;ANKRD11;NEDD4L;GATA4;PLA2G6;CPLX1;LRP6;PTDSS1;ORC1;DEAF1;NSD1;LMNA;SHOX;FLNB;PCNT;ATRIP;CREBBP;MBD5;KCNJ…	85	400	0.2125	0.789875	Micrognathism
Congenital anomaly of face	29/126	0.1641	0.999996	0	0	1.25972	2.27666	YWHAE;HDAC4;CTDP1;HPSE2;KCNK9;CHRNA7;ANKRD11;PPP1R3A;ETFA;LRP2;PEPD;FBLN5;GHR;RNF135;HIBCH;DIS3L2;NUP214;KLF13;AUTS2;VWF;INSR;PAX3;PTPN11;G6PC3;HECW2;RAF1;CRK;FGFR2;PAFAH1B1	29	126	0.230159	0.784891	Congenital anomaly of face
Convex nasal ridge	13/51	0.166718	0.999996	0	0	1.44072	2.58099	CREBBP;SLC2A10;PEPD;CPLX1;RUNX2;TRAIP;LETM1;ASXL1;LMNA;DNA2;PCNT;ATRIP;FGFR2	13	51	0.254902	0.778019	Convex nasal ridge
Albinism, Oculocutaneous	9/33	0.167868	0.999996	0	0	1.57897	2.8178	OCA2;SLC24A4;CRYBG1;HERC2;G6PC3;MGMT;HPS4;MITF;LYST	9	33	0.272727	0.775031	Albinism, Oculocutaneous
Hepatic Fibrosis, Congenital	9/33	0.167868	0.999996	0	0	1.57897	2.8178	RPGRIP1;HJV;WDR60;DZIP1L;B9D1;PRKD1;CYP7B1;WDR34;WDR35	9	33	0.272727	0.775031	Hepatic Fibrosis, Congenital
Acute biphenotypic leukemia	9/33	0.167868	0.999996	0	0	1.57897	2.8178	BCR;NCOA2;FLT3;KAT6A;ABL1;IGFBP7;ERG;NUP98;ETV6	9	33	0.272727	0.775031	Acute biphenotypic leukemia
Autosomal Dominant Parkinsonism	9/33	0.167868	0.999996	0	0	1.57897	2.8178	PRKN;ATXN2;PARP1;LRRK2;ALDH1A2;LRRK1;GSR;PRKCD;SLC30A10	9	33	0.272727	0.775031	Autosomal Dominant Parkinsonism
Disproportionate short-limb short stature	9/33	0.167868	0.999996	0	0	1.57897	2.8178	CANT1;NXN;WDR60;SHOX;XYLT1;ALPL;ROR2;WDR34;WDR35	9	33	0.272727	0.775031	Disproportionate short-limb short stature
Fibrillary Astrocytoma	9/33	0.167868	0.999996	0	0	1.57897	2.8178	ACVR1;LATS1;NTRK2;MGMT;NCOA3;BCL2;PTPN11;MET;ESR2	9	33	0.272727	0.775031	Fibrillary Astrocytoma
Metaphyseal widening	9/33	0.167868	0.999996	0	0	1.57897	2.8178	ACVR1;SKI;CANT1;ANKH;LMNA;NSMCE2;LRP5;XYLT1;CTNS	9	33	0.272727	0.775031	Metaphyseal widening
Polyarteritis Nodosa	9/33	0.167868	0.999996	0	0	1.57897	2.8178	KDM5B;WWOX;INPP4B;EPCAM;AXL;ADA2;WASF1;CASC15;CRKL	9	33	0.272727	0.775031	Polyarteritis Nodosa
Spastic	9/33	0.167868	0.999996	0	0	1.57897	2.8178	GRIA1;SGCD;SPAST;GRM7;ATL1;GRIK3;RPA1;CYP7B1;SPG11	9	33	0.272727	0.775031	Spastic
Ventricular hypertrophy	9/33	0.167868	0.999996	0	0	1.57897	2.8178	SGCD;SLC2A10;LMNA;NSMCE2;CARD6;PRKAG2;NLRP3;CACNA1D;SLC25A20	9	33	0.272727	0.775031	Ventricular hypertrophy
Adenocarcinoma of large intestine	64/297	0.168434	0.999996	0	0	1.1582	2.063	SLC2A1;FADS2;EEF2K;CDH1;RPS6KA2;FAM3B;EPHB2;TP63;SLC12A9;ABCC1;PRKCB;DCC;AXIN1;DLEC1;TYK2;RUNX2;MSH6;ZMIZ1-AS1;ROR1;ROR2;MET;STK40;FKBP5;CAMK2B;LAMA5;NXN;PRKCZ;FHIT;CAMKK2;POLD3;LIMA1;MAPK9;PAK1;ZNRF3;CUX1;PHKG1;EPCAM;ERBB4;ERBB2;IGFBP7;RIPK1;RHPN2;PAK3;MARK4;LDLR;PAK5;NTRK1;CREBBP;MGMT;EGF;SMOX;INSR;CDC42BPB;MCC;ESR2;NAT1;PTK7;FABP6;DLC1;NEURL1;CDK12;PKN1;NEK11;TAF1	64	297	0.215488	0.77357	Adenocarcinoma of large intestine
Cerebellar Diseases	11/42	0.168567	0.999996	0	0	1.49421	2.66033	PRKCG;SCN10A;ATCAY;CACNA1A;KIF1C;NOS1;ZNF423;CYP7B1;SIL1;GRM1;SPTBN2	11	42	0.261905	0.773229	Cerebellar Diseases
Late fontanel closure	11/42	0.168567	0.999996	0	0	1.49421	2.66033	RERE;SKI;PTDSS1;CREBBP;LMNA;SH3PXD2B;FAM20C;ROR2;ANTXR1;FBLN5;FGFR2	11	42	0.261905	0.773229	Late fontanel closure
TARSAL-CARPAL COALITION SYNDROME	37/165	0.169247	0.999996	0	0	1.21818	2.16397	CD86;RB1;DNMT1;UBIAD1;DOC2A;TNKS;FHIT;ZFYVE26;LASP1;ERBB4;ERBB2;IGFBP7;SLC25A20;EPHB2;SPG11;BCL2L14;SLC12A9;SPAG9;NTRK2;ABCC1;JUP;APAF1;DAPK1;DCC;MGMT;DNMT3A;TSC1;TYK2;ARID1A;UPK3A;BLCAP;ASS1;MSH6;DAP;IL2RA;NEURL1;BCL2	37	165	0.224242	0.771478	TARSAL-CARPAL COALITION SYNDROME
Limitation of joint mobility	16/65	0.169614	0.999996	0	0	1.37527	2.44005	ACVR1;SMARCB1;LGI4;TYK2;GLE1;TGM1;ASXL1;MAFB;IL2RA;SLCO2A1;LMNA;IL2RB;KIF1A;CD247;COL9A2;FGFR2	16	65	0.246154	0.770539	Limitation of joint mobility
Psychotic Disorders	68/317	0.170273	0.999996	0	0	1.15158	2.0387	CNTNAP2;NALCN-AS1;WWC1;GRIK3;GRIK4;ADARB1;SLC6A3;ELK3;PHF8;GHR;ZFYVE26;DPYSL2;PGPEP1;NCKAP5;ACADS;RGS9;ABCD1;KCNH6;TET1;NRG1;GABRG3;DHDDS;NPC1;COL21A1;ARHGEF7;RAPGEF5;RIN2;PVALB;PAFAH1B1;FKBP5;RTN3;DNMT1;SLC20A2;CHRNA7;SLC1A1;SLC1A2;CACNA1A;CSF2RB;CACNA1C;PLA2G6;NPAS1;CPLX1;TRPM2;GRIN2A;HRH1;SPAST;ERBB4;NTF3;PDSS1;PAK3;PCNT;DISC1;DRD3;PAK5;HSPA9;NTRK1;ASCC1;NDE1;ZNF804A;SLC52A1;PER2;DAO;PDE10A;SP…	68	317	0.214511	0.768854	Psychotic Disorders
Mental Disorders, Severe	6/20	0.170467	0.999996	0	0	1.80425	3.1921	CNTNAP2;NALCN-AS1;NOS1;RIN2;NCKAP5;PHF8	6	20	0.3	0.768359	Mental Disorders, Severe
Thymoma, type C	6/20	0.170467	0.999996	0	0	1.80425	3.1921	HSP90AA1;NUTM1;CD70;MGMT;ERBB2;HMGB1	6	20	0.3	0.768359	Thymoma, type C
Abnormality of the heart valves	6/20	0.170467	0.999996	0	0	1.80425	3.1921	EVC2;LETM1;MAP2K2;NELFA;SMC1A;GUSB	6	20	0.3	0.768359	Abnormality of the heart valves
Adenosis of Breast	6/20	0.170467	0.999996	0	0	1.80425	3.1921	NTRK1;INPP4B;ERBB2;ERG;FGFR2;TP63	6	20	0.3	0.768359	Adenosis of Breast
Adult Myelodysplastic Syndrome	6/20	0.170467	0.999996	0	0	1.80425	3.1921	YWHAE;ASXL1;DNMT1;FECH;SF3B1;PAFAH1B1	6	20	0.3	0.768359	Adult Myelodysplastic Syndrome
Aplasia/Hypoplasia involving the skeletal musculature	6/20	0.170467	0.999996	0	0	1.80425	3.1921	B3GALNT2;FKRP;COL4A1;DAG1;LARGE1;SIL1	6	20	0.3	0.768359	Aplasia/Hypoplasia involving the skeletal musculature
Calvarial skull defect	6/20	0.170467	0.999996	0	0	1.80425	3.1921	LETM1;COL18A1;GRIP1;FRAS1;BMS1;NELFA	6	20	0.3	0.768359	Calvarial skull defect
Cutaneous finger syndactyly	6/20	0.170467	0.999996	0	0	1.80425	3.1921	CCBE1;GRIP1;FRAS1;ORC1;PAX3;FGFR2	6	20	0.3	0.768359	Cutaneous finger syndactyly
Dysgraphia	6/20	0.170467	0.999996	0	0	1.80425	3.1921	CLIP2;RFC2;LIMK1;GTF2IRD1;BAZ1B;GTF2I	6	20	0.3	0.768359	Dysgraphia
Glycogen Storage Disease Type I	6/20	0.170467	0.999996	0	0	1.80425	3.1921	LATS1;MLXIPL;G6PC3;VWF;HNF1A;IGF2R	6	20	0.3	0.768359	Glycogen Storage Disease Type I
Motion Sickness	6/20	0.170467	0.999996	0	0	1.80425	3.1921	SDK1;AUTS2;CPNE4;POU6F2;ST18;LRP1B	6	20	0.3	0.768359	Motion Sickness
Piebaldism	6/20	0.170467	0.999996	0	0	1.80425	3.1921	OCA2;MLPH;CCDC26;PAX3;MITF;LYST	6	20	0.3	0.768359	Piebaldism
Rokitansky Kuster Hauser syndrome	6/20	0.170467	0.999996	0	0	1.80425	3.1921	DLG1;WNT9B;SHOX;WNT7A;PTK2B;HNF1B	6	20	0.3	0.768359	Rokitansky Kuster Hauser syndrome
Soft skin	6/20	0.170467	0.999996	0	0	1.80425	3.1921	MLXIPL;COL5A1;C1R;ZNF469;PLOD1;PAX2	6	20	0.3	0.768359	Soft skin
Velvety skin	6/20	0.170467	0.999996	0	0	1.80425	3.1921	MLXIPL;COL5A1;C1R;ZNF469;PLOD1;PAX2	6	20	0.3	0.768359	Velvety skin
Vitamin A Deficiency	6/20	0.170467	0.999996	0	0	1.80425	3.1921	TGM1;PARP1;ALDH1A2;BCO1;ABCC11;PVALB	6	20	0.3	0.768359	Vitamin A Deficiency
Paralysed	14/56	0.174036	0.999996	0	0	1.4038	2.45453	EPHA4;PON3;SLC12A3;UNC13A;TAF15;SLC2A1;GLE1;ATXN2;DAO;SLC25A19;ERBB4;VAPB;NEK1;NEFH	14	56	0.25	0.759361	Paralysed
Aplasia/Hypoplasia of the mandible	84/397	0.174736	0.999996	0	0	1.13191	1.9746	RB1;RERE;SETD5;TRIO;PIGN;PEPD;ANTXR1;GLE1;GHR;ADAMTS2;BMPER;SH3PXD2B;MYO18B;DZIP1L;NELFA;TXNL4A;TP63;GTF2I;DIS3L2;CSNK2A1;SLC2A10;RFC2;PUS1;ATRX;NSMCE2;MITF;BAZ1B;WDR34;SMC1A;WDR35;ANK1;RUNX2;TRAIP;TGFBR2;CLIP2;POLR1A;SLC25A19;DOK7;POLR1D;FAM20C;ROR2;DNA2;RAF1;AHDC1;VAC14;CTDP1;ZNF592;NXN;ANKRD11;NEDD4L;GATA4;PLA2G6;CPLX1;LRP6;PTDSS1;ORC1;DEAF1;NSD1;LMNA;SHOX;FLNB;PCNT;ATRIP;CREBBP;MBD5;KCNJ6;IQS…	84	397	0.211587	0.757618	Aplasia/Hypoplasia of the mandible
Chromosome 8, trisomy	17/70	0.175088	0.999996	0	0	1.35096	2.354	YWHAE;TMEM185A;FLT3;PVT1;GSR;PML;RUNX1;ETV6;BCR;ASXL1;ERBB2;ABL1;CD38;JAK2;SF3B1;CD33;PAFAH1B1	17	70	0.242857	0.756744	Chromosome 8, trisomy
Metabolic acidosis	17/70	0.175088	0.999996	0	0	1.35096	2.354	MRPS22;SLC52A1;MTO1;AUH;PCCA;CA5A;SLC25A19;WNK1;EHHADH;MYO5B;PCCB;OGDH;VIPAS39;MLYCD;LCT;FBP1;HPD	17	70	0.242857	0.756744	Metabolic acidosis
Low set ears	63/293	0.175429	0.999996	0	0	1.15489	2.0101	RB1;RERE;YWHAE;PIGN;JMJD1C;ANTXR1;GLE1;GRIP1;IFT52;BMPER;SH3PXD2B;MYO18B;DIS3L2;ATPAF2;CCBE1;CSNK2A1;MRPS22;ATRX;KCTD1;FRMD4A;ARID1A;WDR35;PAX2;POR;PLCB4;SETBP1;PACS1;ACOX1;KAT6A;KIF1BP;FAM20C;RAF1;AHDC1;PAFAH1B1;VAC14;ZNF592;TWIST2;GNAI3;GREB1L;GLIS3;GATA4;LRP2;PPM1D;HIRA;ARVCF;ORC1;LMNA;PCNT;DCPS;CREBBP;MBD5;BRF1;AUTS2;INSR;AP3D1;WNT7A;PTPN11;SKI;ASXL1;FRAS1;VIPAS39;SEC24C;FGFR2	63	293	0.215017	0.755897	Low set ears
Cerebellar atrophy	42/190	0.176143	0.999996	0	0	1.19602	2.07683	COL18A1;DNMT1;ATP8A2;BEAN1;CLPB;PIGN;CACNA1A;PLA2G6;GRM1;PIK3R5;FARS2;SYNE1;ATXN2;ATXN1;RNF216;VPS53;KCNN3;KIF1A;SIL1;SPTAN1;GCN1;SPTBN2;PRKCG;WWOX;KCNJ10;FKRP;COG5;KCND3;TBCD;NDUFA1;VWA3B;APTX;SUMF1;REEP1;FA2H;MAG;POLR3A;COL4A1;NDUFS3;ACO2;L2HGDH;COQ8A	42	190	0.221053	0.754134	Cerebellar atrophy
Long philtrum	42/190	0.176143	0.999996	0	0	1.19602	2.07683	RERE;SETD5;SEC23A;PIGN;NXN;STXBP1;ANKRD11;GLIS3;XYLT1;JMJD1C;ANTXR1;RNF135;HIRA;ARVCF;NSD1;MYO18B;CAMTA1;GTF2I;GABBR2;MAP2K2;RFC2;SLC2A10;PUS1;LIMK1;SMC1A;BAZ1B;WDR34;WDR35;FLI1;GCK;SKI;CLIP2;MLXIPL;POR;WDR60;DOK7;GTF2IRD1;ROR2;RIN2;MOCS1;SEC24C;FGFR2	42	190	0.221053	0.754134	Long philtrum
Abnormality of the cornea	12/47	0.177633	0.999996	0	0	1.44378	2.4949	UBIAD1;CREBBP;GSN;ZEB1;AGBL1;ADAMTS18;CYP4V2;ABCA3;COL8A2;SLC4A11;ZNF469;OVOL2	12	47	0.255319	0.750476	Abnormality of the cornea
Smell Perception	12/47	0.177633	0.999996	0	0	1.44378	2.4949	LINC01494;KIAA1217;OCA2;HERC2;PHF20;NCOA6;SPATA33;FANCA;TRPC4AP;ABCG1;EXOC2;LIN52	12	47	0.255319	0.750476	Smell Perception
RETINOSCHISIS 1, X-LINKED, JUVENILE	5/16	0.178423	0.999996	0	0	1.91345	3.29802	YWHAE;CCL18;CCL17;SF3B1;PAFAH1B1	5	16	0.3125	0.748549	RETINOSCHISIS 1, X-LINKED, JUVENILE
SPHEROCYTOSIS, TYPE 1 (disorder)	5/16	0.178423	0.999996	0	0	1.91345	3.29802	GRIN2A;GRIK1;ANK1;ADD2;BBC3	5	16	0.3125	0.748549	SPHEROCYTOSIS, TYPE 1
Asymmetric crying face association	5/16	0.178423	0.999996	0	0	1.91345	3.29802	HIRA;ARVCF;PARP1;JMJD1C;SEC24C	5	16	0.3125	0.748549	Asymmetric crying face association
Cleft face	5/16	0.178423	0.999996	0	0	1.91345	3.29802	EVC2;GRIP1;FRAS1;TP63;PHF8	5	16	0.3125	0.748549	Cleft face
Complete congenital stationary night blindness	5/16	0.178423	0.999996	0	0	1.91345	3.29802	TRPM1;CABP4;SAG;TRAPPC9;FGFR2	5	16	0.3125	0.748549	Complete congenital stationary night blindness
Increased number of platelets	5/16	0.178423	0.999996	0	0	1.91345	3.29802	BCR;LMNA;ABL1;JAK2;RUNX1	5	16	0.3125	0.748549	Increased number of platelets
Large for gestational age	5/16	0.178423	0.999996	0	0	1.91345	3.29802	RNF135;HNF4A;HNF1A;PIGL;DIS3L2	5	16	0.3125	0.748549	Large for gestational age
Morphine Dependence	5/16	0.178423	0.999996	0	0	1.91345	3.29802	GRIA1;GRIN2A;SLC1A2;BCL2;NOS1	5	16	0.3125	0.748549	Morphine Dependence
Ph-Like Acute Lymphoblastic Leukemia	5/16	0.178423	0.999996	0	0	1.91345	3.29802	BCR;EBI3;ABL1;JAK2;JAK1	5	16	0.3125	0.748549	Ph-Like Acute Lymphoblastic Leukemia
Alport Syndrome	8/29	0.178509	0.999996	0	0	1.60392	2.76373	ZEB1;TG;SLC2A10;COL4A4;PAX3;MYH9;MITF;MKI67	8	29	0.275862	0.748339	Alport Syndrome
Congenital Fiber Type Disproportion	8/29	0.178509	0.999996	0	0	1.60392	2.76373	RYR1;FKRP;STIM1;MTMR14;LMNA;CD38;LARGE1;DNM2	8	29	0.275862	0.748339	Congenital Fiber Type Disproportion
Cortical white matter abnormalities seen on MRI	8/29	0.178509	0.999996	0	0	1.60392	2.76373	CSF1R;FKRP;KIF1C;LAMB1;CYP7B1;ACADS;ABCD1;PAFAH1B1	8	29	0.275862	0.748339	Cortical white matter abnormalities seen on MRI
Exostoses	8/29	0.178509	0.999996	0	0	1.60392	2.76373	CHSY1;ATL1;LRP5;SHOX;PTPN11;TSC1;HPSE;EXTL3	8	29	0.275862	0.748339	Exostoses
Macrothrombocytopenia	8/29	0.178509	0.999996	0	0	1.60392	2.76373	ABCG8;GFI1B;TPM4;VWF;MAGI2;DAB2IP;MYH9;FLI1	8	29	0.275862	0.748339	Macrothrombocytopenia
Pigmented Basal Cell Carcinoma	8/29	0.178509	0.999996	0	0	1.60392	2.76373	RB1;LATS1;PPP6C;SUFU;ERBB2;PTCH2;CLPTM1L;GLI2	8	29	0.275862	0.748339	Pigmented Basal Cell Carcinoma
Torticollis	8/29	0.178509	0.999996	0	0	1.60392	2.76373	COLEC11;PNKD;GNAL;SCP2;CACNA1B;CACNA1A;DNM2;ANO3	8	29	0.275862	0.748339	Torticollis
Keratoconus	37/166	0.17939	0.999996	0	0	1.20866	2.07672	GUCY2D;CRX;PLOD1;ANTXR1;PRPF8;ELAVL1;NR2E3;RXRA;ACP2;ZNF469;PDE6A;SCAPER;EYS;BANP;SEMA4A;GSN;S100A2;PARP1;PDE6G;FNDC3B;SLC4A11;TSC1;GDF6;MERTK;DHDDS;RPGRIP1;PRPF4;RP1;ZEB1;FAM161A;COL5A1;NMNAT1;SP1;COL8A2;SAG;REEP6;CNGB1	37	166	0.222892	0.746203	Keratoconus
Hypoplasia of the brainstem	10/38	0.179647	0.999996	0	0	1.5038	2.58167	ASXL1;ZNF592;FKRP;NDE1;KIF1BP;LAMB1;LARGE1;MFSD2A;CIT;PAFAH1B1	10	38	0.263158	0.74558	Hypoplasia of the brainstem
Shprintzen syndrome	10/38	0.179647	0.999996	0	0	1.5038	2.58167	HIRA;ARVCF;MBD5;CHRNA7;CHRD;JMJD1C;MAPK1;SNAP29;SEC24C;CRKL	10	38	0.263158	0.74558	Shprintzen syndrome
Gastrointestinal Hemorrhage	15/61	0.180498	0.999996	0	0	1.3733	2.35114	VWF;IL12A-AS1;ABCC6;SDHC;PLOD1;CYP7B1;FAH;TGFBR2;UBAC2;MSH6;STK11;GFI1B;EPCAM;MYH9;JAK2	15	61	0.245902	0.743528	Gastrointestinal Hemorrhage
Ciliopathies	40/181	0.183456	0.999996	0	0	1.1955	2.02731	INVS;MAPKBP1;CEP164;GLI3;IFT52;SUFU;POC1A;NEK1;BBS9;NPHP4;ZNF423;NINL;EVC2;DNAH11;DNAI2;DDX59;TNFSF14;DNAAF1;CCDC114;ARMC9;MICAL3;IFT122;HNF1B;DNAAF5;WDR34;WDR35;RPGRIP1;DAP;FAM161A;WDR60;ALMS1;ANKS6;CEP83;B9D1;PRKD1;RAF1;CCDC151;CFAP53;RCOR1;CCDC40	40	181	0.220994	0.736467	Ciliopathies
Prominent ear	19/80	0.184474	0.999996	0	0	1.31191	2.21745	RB1;MBD5;RFC2;LGI4;ANKRD11;LIMK1;KCTD1;FRMD4A;PTPN11;BAZ1B;ANTXR1;CLIP2;COL5A1;SH3PXD2B;TUBGCP6;GTF2IRD1;TXNL4A;GTF2I;TAF1	19	80	0.2375	0.734064	Prominent ear
Auditory Processing Disorder, Central	4/12	0.18468	0.999996	0	0	2.10464	3.55501	CNTNAP2;GRIN2A;SETBP1;KCNA2	4	12	0.333333	0.73358	Auditory Processing Disorder, Central
Abnormal cortical gyration	4/12	0.18468	0.999996	0	0	2.10464	3.55501	GRIP1;FRAS1;CAMTA1;GLI2	4	12	0.333333	0.73358	Abnormal cortical gyration
Abnormality of aortic arch	4/12	0.18468	0.999996	0	0	2.10464	3.55501	HIRA;ARVCF;JMJD1C;SEC24C	4	12	0.333333	0.73358	Abnormality of aortic arch
Abnormality of the tonsils	4/12	0.18468	0.999996	0	0	2.10464	3.55501	HIRA;ARVCF;JMJD1C;SEC24C	4	12	0.333333	0.73358	Abnormality of the tonsils
Atelectasis	4/12	0.18468	0.999996	0	0	2.10464	3.55501	CCDC114;PAX3;TSC1;FBLN5	4	12	0.333333	0.73358	Atelectasis
Cerebellar dysplasia	4/12	0.18468	0.999996	0	0	2.10464	3.55501	B3GALNT2;FKRP;LAMA1;LARGE1	4	12	0.333333	0.73358	Cerebellar dysplasia
Citrullinemia	4/12	0.18468	0.999996	0	0	2.10464	3.55501	SLC25A37;SLC25A12;ASS1;SLC25A13	4	12	0.333333	0.73358	Citrullinemia
Decreased circulating high-density lipoprotein levels	4/12	0.18468	0.999996	0	0	2.10464	3.55501	LMNA;ALMS1;PPP1R3A;SLC25A13	4	12	0.333333	0.73358	Decreased circulating high-density lipoprotein levels
Female Pseudo-Turner Syndrome	4/12	0.18468	0.999996	0	0	2.10464	3.55501	MAP2K2;PTPN11;RAF1;EPHA2	4	12	0.333333	0.73358	Female Pseudo-Turner Syndrome
HUNTINGTON DISEASE-LIKE 2	4/12	0.18468	0.999996	0	0	2.10464	3.55501	RIMS2;MBNL2;BEAN1;TK2	4	12	0.333333	0.73358	HUNTINGTON DISEASE-LIKE 2
Idiopathic gingival hyperplasia	4/12	0.18468	0.999996	0	0	2.10464	3.55501	REST;FAM20C;TSC1;ANTXR2	4	12	0.333333	0.73358	Idiopathic gingival hyperplasia
Insulin measurement	4/12	0.18468	0.999996	0	0	2.10464	3.55501	MADD;GRB10;CDKAL1;ARAP1	4	12	0.333333	0.73358	Insulin measurement
Lacrimal Duct Obstruction	4/12	0.18468	0.999996	0	0	2.10464	3.55501	CREBBP;IGSF3;FGFR2;TP63	4	12	0.333333	0.73358	Lacrimal Duct Obstruction
Obstruction of nasolacrimal duct	4/12	0.18468	0.999996	0	0	2.10464	3.55501	CREBBP;IGSF3;FGFR2;TP63	4	12	0.333333	0.73358	Obstruction of nasolacrimal duct
Pelvic girdle weakness	4/12	0.18468	0.999996	0	0	2.10464	3.55501	RYR1;FKRP;DNAJB6;LMNA	4	12	0.333333	0.73358	Pelvic girdle weakness
pineoblastoma	4/12	0.18468	0.999996	0	0	2.10464	3.55501	RB1;SMARCB1;ASMT;CRX	4	12	0.333333	0.73358	pineoblastoma
Rib segmentation abnormalities	4/12	0.18468	0.999996	0	0	2.10464	3.55501	LETM1;LFNG;NELFA;CPLX1	4	12	0.333333	0.73358	Rib segmentation abnormalities
Semantic-Pragmatic Disorder	4/12	0.18468	0.999996	0	0	2.10464	3.55501	CNTNAP2;GRIN2A;SETBP1;KCNA2	4	12	0.333333	0.73358	Semantic-Pragmatic Disorder
Slender finger	4/12	0.18468	0.999996	0	0	2.10464	3.55501	LFNG;ZNF592;KANSL1;ATRX	4	12	0.333333	0.73358	Slender finger
Waardenburg Syndrome	4/12	0.18468	0.999996	0	0	2.10464	3.55501	AEBP2;PAX3;POLR2F;MITF	4	12	0.333333	0.73358	Waardenburg Syndrome
Hoarseness	13/52	0.185474	0.999996	0	0	1.40369	2.36499	IQSEC2;RFC2;C1R;LIMK1;SDHC;BAZ1B;CLIP2;MLXIPL;DEAF1;NSD1;MYH14;GTF2IRD1;GTF2I	13	52	0.25	0.731716	Hoarseness
Amyloidosis, Primary Cutaneous	3/8	0.18581	0.999996	0	0	2.52538	4.25029	NTRK1;GSN;IL31RA	3	8	0.375	0.730932	Amyloidosis, Primary Cutaneous
Anticipation, Genetic	3/8	0.18581	0.999996	0	0	2.52538	4.25029	ATXN2;SPAST;CACNA1A	3	8	0.375	0.730932	Anticipation, Genetic
Cerebellar Ataxia, Early Onset	3/8	0.18581	0.999996	0	0	2.52538	4.25029	APTX;SIL1;DLGAP4	3	8	0.375	0.730932	Cerebellar Ataxia, Early Onset
Epispadias, male (disorder)	3/8	0.18581	0.999996	0	0	2.52538	4.25029	EVC2;PTDSS1;TP63	3	8	0.375	0.730932	Epispadias, male
Fetal Membranes, Premature Rupture	3/8	0.18581	0.999996	0	0	2.52538	4.25029	ADAMTS2;LMNA;PLOD1	3	8	0.375	0.730932	Fetal Membranes, Premature Rupture
Seizure, Febrile, Simple	3/8	0.18581	0.999996	0	0	2.52538	4.25029	STX1B;SCN1B;ANO3	3	8	0.375	0.730932	Seizure, Febrile, Simple
Abdominal symptom	3/8	0.18581	0.999996	0	0	2.52538	4.25029	MUC16;NBR1;TRPV1	3	8	0.375	0.730932	Abdominal symptom
Abnormal maturation of the pelvis bone	3/8	0.18581	0.999996	0	0	2.52538	4.25029	WDR60;WDR34;WDR35	3	8	0.375	0.730932	Abnormal maturation of the pelvis bone
Abnormal pelvis bone ossification	3/8	0.18581	0.999996	0	0	2.52538	4.25029	WDR60;WDR34;WDR35	3	8	0.375	0.730932	Abnormal pelvis bone ossification
Abnormality of femur morphology	3/8	0.18581	0.999996	0	0	2.52538	4.25029	TBXAS1;SHOX;FLNB	3	8	0.375	0.730932	Abnormality of femur morphology
Abnormality of the cervical spine	3/8	0.18581	0.999996	0	0	2.52538	4.25029	CREBBP;CTDP1;FGFR2	3	8	0.375	0.730932	Abnormality of the cervical spine
Abnormality of the menstrual cycle	3/8	0.18581	0.999996	0	0	2.52538	4.25029	POR;GFI1B;CDH23	3	8	0.375	0.730932	Abnormality of the menstrual cycle
Acute lymphoblastic leukemia with lymphomatous features	3/8	0.18581	0.999996	0	0	2.52538	4.25029	ABL1;JAK2;JAK1	3	8	0.375	0.730932	Acute lymphoblastic leukemia with lymphomatous features
Acute Q fever	3/8	0.18581	0.999996	0	0	2.52538	4.25029	PER2;LDLR;LSS	3	8	0.375	0.730932	Acute Q fever
Alcohol Related Birth Defect	3/8	0.18581	0.999996	0	0	2.52538	4.25029	NTRK2;BPIFA1;NOS1	3	8	0.375	0.730932	Alcohol Related Birth Defect
Aplasia/Hypoplasia involving the nose	3/8	0.18581	0.999996	0	0	2.52538	4.25029	GHR;LMNA;PAX3	3	8	0.375	0.730932	Aplasia/Hypoplasia involving the nose
Aplasia/Hypoplasia of the distal phalanx of the 5th finger	3/8	0.18581	0.999996	0	0	2.52538	4.25029	SMARCB1;ARID1A;SMARCA4	3	8	0.375	0.730932	Aplasia/Hypoplasia of the distal phalanx of the 5th finger
Apocrine Carcinoma	3/8	0.18581	0.999996	0	0	2.52538	4.25029	CDH1;ERBB2;PLIN2	3	8	0.375	0.730932	Apocrine Carcinoma
Carnitine palmitoyl transferase 2 deficiency	3/8	0.18581	0.999996	0	0	2.52538	4.25029	MB;SLC25A20;DHDDS	3	8	0.375	0.730932	Carnitine palmitoyl transferase 2 deficiency
Cerebellar vermis atrophy	3/8	0.18581	0.999996	0	0	2.52538	4.25029	DAB1;CACNA1A;SYN3	3	8	0.375	0.730932	Cerebellar vermis atrophy
Cleft palate and bilateral cleft lip	3/8	0.18581	0.999996	0	0	2.52538	4.25029	CDH1;GLI2;PHF8	3	8	0.375	0.730932	Cleft palate and bilateral cleft lip
Congenital hypoplasia of nose	3/8	0.18581	0.999996	0	0	2.52538	4.25029	GHR;LMNA;PAX3	3	8	0.375	0.730932	Congenital hypoplasia of nose
Cryptophthalmos	3/8	0.18581	0.999996	0	0	2.52538	4.25029	GRIP1;FRAS1;TWIST2	3	8	0.375	0.730932	Cryptophthalmos
Dermal translucency	3/8	0.18581	0.999996	0	0	2.52538	4.25029	COL5A1;LMNA;TGFBR2	3	8	0.375	0.730932	Dermal translucency
Diabetic cataract	3/8	0.18581	0.999996	0	0	2.52538	4.25029	CAPN5;CACNA1C;CAPN1	3	8	0.375	0.730932	Diabetic cataract
Diffuse Cerebral Sclerosis of Schilder	3/8	0.18581	0.999996	0	0	2.52538	4.25029	DGUOK;ABCD1;FARS2	3	8	0.375	0.730932	Diffuse Cerebral Sclerosis of Schilder
Distichiasis	3/8	0.18581	0.999996	0	0	2.52538	4.25029	CDH1;PUS1;TWIST2	3	8	0.375	0.730932	Distichiasis
Duplicated collecting system	3/8	0.18581	0.999996	0	0	2.52538	4.25029	FANCA;PIGL;TP63	3	8	0.375	0.730932	Duplicated collecting system
Expressive language delay	3/8	0.18581	0.999996	0	0	2.52538	4.25029	SETBP1;NSD1;AHDC1	3	8	0.375	0.730932	Expressive language delay
Familial hypercholesterolemia - homozygous	3/8	0.18581	0.999996	0	0	2.52538	4.25029	ABCG8;PCSK9;LDLR	3	8	0.375	0.730932	Familial hypercholesterolemia - homozygous
Fingernail dysplasia	3/8	0.18581	0.999996	0	0	2.52538	4.25029	NXN;ROR2;TP63	3	8	0.375	0.730932	Fingernail dysplasia
Fused cervical vertebrae	3/8	0.18581	0.999996	0	0	2.52538	4.25029	SALL4;MYO18B;FLNB	3	8	0.375	0.730932	Fused cervical vertebrae
Genitourinary Neoplasms	3/8	0.18581	0.999996	0	0	2.52538	4.25029	HSP90AA1;BCL2;WNT7A	3	8	0.375	0.730932	Genitourinary Neoplasms
Hereditary Clear Cell Renal Cell Carcinoma	3/8	0.18581	0.999996	0	0	2.52538	4.25029	HSPBAP1;FHIT;DIRC3	3	8	0.375	0.730932	Hereditary Clear Cell Renal Cell Carcinoma
Hereditary Renal Cell Carcinoma	3/8	0.18581	0.999996	0	0	2.52538	4.25029	PRKN;FHIT;MET	3	8	0.375	0.730932	Hereditary Renal Cell Carcinoma
Hooked clavicle	3/8	0.18581	0.999996	0	0	2.52538	4.25029	SKI;ORC1;NEK1	3	8	0.375	0.730932	Hooked clavicle
Hypoplastic fifth fingernail	3/8	0.18581	0.999996	0	0	2.52538	4.25029	SMARCB1;ARID1A;SMARCA4	3	8	0.375	0.730932	Hypoplastic fifth fingernail
Hypotrophic nose	3/8	0.18581	0.999996	0	0	2.52538	4.25029	GHR;LMNA;PAX3	3	8	0.375	0.730932	Hypotrophic nose
Infantile fibrosarcoma	3/8	0.18581	0.999996	0	0	2.52538	4.25029	NTRK3;NTF3;ETV6	3	8	0.375	0.730932	Infantile fibrosarcoma
Juvenile pauciarticular chronic arthritis	3/8	0.18581	0.999996	0	0	2.52538	4.25029	IL2RA;IL2RB;CD247	3	8	0.375	0.730932	Juvenile pauciarticular chronic arthritis
Krukenberg Tumor	3/8	0.18581	0.999996	0	0	2.52538	4.25029	CDH1;SPINT2;FHIT	3	8	0.375	0.730932	Krukenberg Tumor
KUFOR-RAKEB SYNDROME	3/8	0.18581	0.999996	0	0	2.52538	4.25029	FA2H;LRRK2;SLC6A3	3	8	0.375	0.730932	KUFOR-RAKEB SYNDROME
Medullary cystic disease	3/8	0.18581	0.999996	0	0	2.52538	4.25029	INVS;HNF1B;MLYCD	3	8	0.375	0.730932	Medullary cystic disease
Menstrual abnormalities	3/8	0.18581	0.999996	0	0	2.52538	4.25029	POR;GFI1B;CDH23	3	8	0.375	0.730932	Menstrual abnormalities
Morphine Abuse	3/8	0.18581	0.999996	0	0	2.52538	4.25029	GRIA1;GRIN2A;NOS1	3	8	0.375	0.730932	Morphine Abuse
Neuroleptic-Induced Tardive Dyskinesia	3/8	0.18581	0.999996	0	0	2.52538	4.25029	DPP6;SLC6A11;GABRG3	3	8	0.375	0.730932	Neuroleptic-Induced Tardive Dyskinesia
Opsoclonus-Myoclonus Syndrome	3/8	0.18581	0.999996	0	0	2.52538	4.25029	GPI;CCL22;CCL17	3	8	0.375	0.730932	Opsoclonus-Myoclonus Syndrome
Peritoneal Mesothelioma	3/8	0.18581	0.999996	0	0	2.52538	4.25029	MUC16;NBR1;MAPK13	3	8	0.375	0.730932	Peritoneal Mesothelioma
Pfeiffer Syndrome	3/8	0.18581	0.999996	0	0	2.52538	4.25029	FGF13;RUNX2;FGFR2	3	8	0.375	0.730932	Pfeiffer Syndrome
Phencyclidine-Related Disorders	3/8	0.18581	0.999996	0	0	2.52538	4.25029	CAMK2B;SCARB1;FDFT1	3	8	0.375	0.730932	Phencyclidine-Related Disorders
Phencyclidine Abuse	3/8	0.18581	0.999996	0	0	2.52538	4.25029	CAMK2B;SCARB1;FDFT1	3	8	0.375	0.730932	Phencyclidine Abuse
Polybrominated biphenyl measurement	3/8	0.18581	0.999996	0	0	2.52538	4.25029	LOXHD1;PTPRM;MICB	3	8	0.375	0.730932	Polybrominated biphenyl measurement
Portal hypertensive gastropathy	3/8	0.18581	0.999996	0	0	2.52538	4.25029	WNK1;BCL2;ARRB1	3	8	0.375	0.730932	Portal hypertensive gastropathy
Propionic acidemia	3/8	0.18581	0.999996	0	0	2.52538	4.25029	OCA2;PCCA;PCCB	3	8	0.375	0.730932	Propionic acidemia
Proximal weakness	3/8	0.18581	0.999996	0	0	2.52538	4.25029	RYR1;DYSF;NEFH	3	8	0.375	0.730932	Proximal weakness
Pseudoepiphyses of the metacarpals	3/8	0.18581	0.999996	0	0	2.52538	4.25029	LETM1;PCNT;CPLX1	3	8	0.375	0.730932	Pseudoepiphyses of the metacarpals
Recurrent mycobacterial infections	3/8	0.18581	0.999996	0	0	2.52538	4.25029	IFNGR2;ISG15;TYK2	3	8	0.375	0.730932	Recurrent mycobacterial infections
relapsing chronic myelogenous leukemia	3/8	0.18581	0.999996	0	0	2.52538	4.25029	FLT3;ABL1;PTK2B	3	8	0.375	0.730932	relapsing chronic myelogenous leukemia
Severe T-cell immunodeficiency	3/8	0.18581	0.999996	0	0	2.52538	4.25029	GRIP1;FRAS1;STIM1	3	8	0.375	0.730932	Severe T-cell immunodeficiency
Short distal phalanx of the thumb	3/8	0.18581	0.999996	0	0	2.52538	4.25029	SUFU;SALL4;PTCH2	3	8	0.375	0.730932	Short distal phalanx of the thumb
Shprintzen-Goldberg syndrome	3/8	0.18581	0.999996	0	0	2.52538	4.25029	SKI;KIF1BP;TGFBR2	3	8	0.375	0.730932	Shprintzen-Goldberg syndrome
Spondylolysis	3/8	0.18581	0.999996	0	0	2.52538	4.25029	FLNB;BMP7;RUNX2	3	8	0.375	0.730932	Spondylolysis
Treatment related secondary malignancy	3/8	0.18581	0.999996	0	0	2.52538	4.25029	DAPK1;PML;RAD9A	3	8	0.375	0.730932	Treatment related secondary malignancy
Upper airway obstruction	3/8	0.18581	0.999996	0	0	2.52538	4.25029	KCNJ6;POR;FGFR2	3	8	0.375	0.730932	Upper airway obstruction
Urethral Obstruction	3/8	0.18581	0.999996	0	0	2.52538	4.25029	HPSE2;MAPK1;NOS1	3	8	0.375	0.730932	Urethral Obstruction
Arachnodactyly	16/66	0.186236	0.999996	0	0	1.34768	2.2651	SLC2A10;NPR2;JMJD1C;PLOD1;PEPD;FBLN5;TGFBR2;LETM1;SKI;HIRA;POR;ARVCF;ZNF469;NELFA;SEC24C;FGFR2	16	66	0.242424	0.729936	Arachnodactyly
Pulmonary Stenosis	16/66	0.186236	0.999996	0	0	1.34768	2.2651	MAP2K2;RFC2;GALNT1;LIMK1;GATA4;PTPN11;BAZ1B;CLIP2;MLXIPL;G6PC3;KANSL1;IGFBP7;GTF2IRD1;RAF1;GTF2I;EPHA2	16	66	0.242424	0.729936	Pulmonary Stenosis
Ataxias, Hereditary	37/167	0.189857	0.999996	0	0	1.19929	1.9926	DNMT1;ATP8A2;BEAN1;ZNF592;SAR1B;SLC2A1;CACNA1A;PLA2G6;GRM1;PIK3R5;SYNE1;ZFYVE26;ATXN2;ATCAY;ATXN1;RNF216;VPS53;CAMTA1;KIF1C;SIL1;SPTBN2;PRKCG;WWOX;KCNJ10;COG5;KCND3;VPS13D;APTX;PAX2;CACNB4;DAB1;POLR3A;NPC1;CWF19L1;CCDC88C;COQ8A;AARS	37	167	0.221557	0.721574	Ataxias, Hereditary
Degenerative brain disorder	37/167	0.189857	0.999996	0	0	1.19929	1.9926	COL18A1;DNMT1;ATP8A2;CTDP1;ZNF592;CLPB;PIGN;STXBP1;SLC1A2;PLA2G6;FARS2;DGUOK;RNF216;AUH;VPS53;SLC17A5;TK2;SPTAN1;HACE1;ATRX;AP3D1;CTNS;SUMF1;GNAO1;PCCA;SETBP1;COL4A1;HECW2;PCCB;LYRM7;TUBGCP6;PIGL;CARS2;TECPR2;MOCS1;AARS;TAF1	37	167	0.221557	0.721574	Degenerative brain disorder
Lymphoma, Follicular, Grade 1	7/25	0.189953	0.999996	0	0	1.63721	2.71937	CD86;CREBBP;PVT1;DLEU1;BCL2;KDSR;LPP	7	25	0.28	0.721353	Lymphoma, Follicular, Grade 1
Horizontal Nystagmus	7/25	0.189953	0.999996	0	0	1.63721	2.71937	RPGRIP1;DAB1;STXBP1;KIF1C;LARGE1;NR2E3;GRM1	7	25	0.28	0.721353	Horizontal Nystagmus
Insulin-resistant diabetes mellitus	7/25	0.189953	0.999996	0	0	1.63721	2.71937	INSR;LMNA;NSMCE2;ALMS1;PRKAG2;PPP1R3A;CIDEC	7	25	0.28	0.721353	Insulin-resistant diabetes mellitus
Non-infiltrating lobular carcinoma	7/25	0.189953	0.999996	0	0	1.63721	2.71937	MAP3K1;CDH1;ERBB2;LMNA;LGR6;PRLR;FGFR2	7	25	0.28	0.721353	Non-infiltrating lobular carcinoma
Prematurely aged appearance	7/25	0.189953	0.999996	0	0	1.63721	2.71937	PTDSS1;INSR;TWIST2;PCNT;ANTXR1;ATRIP;TRAIP	7	25	0.28	0.721353	Prematurely aged appearance
Uroureter	7/25	0.189953	0.999996	0	0	1.63721	2.71937	HPSE2;SETBP1;LMOD1;MYH11;GLI3;TP63;MYLK	7	25	0.28	0.721353	Uroureter
Amyotrophic Lateral Sclerosis, Guam Form	9/34	0.191741	0.999996	0	0	1.51572	2.50337	DPP6;ATXN2;UNC13A;LRRK2;GSR;SLC1A2;NEK1;SLC6A1;CAMK1G	9	34	0.264706	0.717284	Amyotrophic Lateral Sclerosis, Guam Form
Sarcoma, Spindle Cell	9/34	0.191741	0.999996	0	0	1.51572	2.50337	NTRK1;CDH1;NTRK3;MOV10L1;PAX3;MAML3;MET;ETV6;SMARCA4	9	34	0.264706	0.717284	Sarcoma, Spindle Cell
Cleft Lip with or without Cleft Palate	9/34	0.191741	0.999996	0	0	1.51572	2.50337	GABRB3;CUBN;CDH1;PAX7;CLPTM1;MYH9;JARID2;STK32B;TP63	9	34	0.264706	0.717284	Cleft Lip with or without Cleft Palate
Monocytosis	9/34	0.191741	0.999996	0	0	1.51572	2.50337	BCR;MLXIPL;G6PC3;ABL1;BCL2;JAK2;SF3B1;RUNX1;ETV6	9	34	0.264706	0.717284	Monocytosis
Neuroectodermal Tumors	9/34	0.191741	0.999996	0	0	1.51572	2.50337	PTPRU;SMARCB1;CASP8;AMACR;FLT3;PAX3;MET;PTPRF;CD276	9	34	0.264706	0.717284	Neuroectodermal Tumors
Prolonged bleeding time	9/34	0.191741	0.999996	0	0	1.51572	2.50337	ADAMTS2;GFI1B;MAP2K2;VWF;TBXAS1;MYH9;JAK2;RIN2;RUNX1	9	34	0.264706	0.717284	Prolonged bleeding time
Rickets	9/34	0.191741	0.999996	0	0	1.51572	2.50337	ADAMTS2;HNF4A;EHHADH;EPHX1;CTNS;ALPL;FAM20C;LRP2;RAPGEF5	9	34	0.264706	0.717284	Rickets
Secondary malignant neoplasm of pancreas	9/34	0.191741	0.999996	0	0	1.51572	2.50337	PAK1;GSN;RAD51;MUC16;ERBB4;EGF;ERBB2;HPSE;EPHA2	9	34	0.264706	0.717284	Secondary malignant neoplasm of pancreas
Trigonocephaly	9/34	0.191741	0.999996	0	0	1.51572	2.50337	RB1;ASXL1;NELL1;TCF12;BBS9;IFT122;WDR35;GLI3;FGFR2	9	34	0.264706	0.717284	Trigonocephaly
Ectodermal Dysplasia	14/57	0.192311	0.999996	0	0	1.37107	2.26039	EVC2;TWIST2;IFT122;WDR35;KRT74;EDAR;CDH3;STIM1;TRAF3;BMS1;PKP1;TAB2;NLRP1;TP63	14	57	0.245614	0.715995	Ectodermal Dysplasia
Obsessive compulsive behavior	14/57	0.192311	0.999996	0	0	1.37107	2.26039	CYFIP1;SETD5;TRIO;RFC2;SLC1A1;LIMK1;EHMT1;SMC1A;BAZ1B;PPM1D;CLIP2;TAL1;GTF2IRD1;GTF2I	14	57	0.245614	0.715995	Obsessive compulsive behavior
Pachygyria	22/95	0.195548	0.999996	0	0	1.2694	2.07159	B3GALNT2;CNTNAP2;CCBE1;VAC14;STIL;ZNF592;FKRP;NDE1;ETFA;TBCB;LAMB1;CIT;COL4A1;KIF1BP;DAG1;TUBGCP6;LARGE1;SNAP29;CDK5RAP2;MFSD2A;PAFAH1B1;MCPH1	22	95	0.231579	0.708746	Pachygyria
Axonal neuropathy	18/76	0.195951	0.999996	0	0	1.30705	2.13036	CD86;PRKN;ASCC1;HSPB8;ATL1;DNM2;DGUOK;ZFYVE26;SH3TC2;SLC25A19;TRIM2;MARS;KIF5A;LMNA;KIF1B;KIF1A;SPG11;AARS	18	76	0.236842	0.707854	Axonal neuropathy
Mental Retardation	234/1158	0.196129	0.999996	0	0	1.06965	1.74244	RB1;SMARCB1;CLPB;PGAP3;MYT1L;EHMT1;XYLT1;CRKL;ZFYVE26;HERC2;PPP2R1A;AKT3;DAG1;AP1S1;DIP2B;SCAPER;SIL1;EYS;CDK5RAP2;CCBE1;CSNK2A1;COG5;DDX11;MCCC1;ARMC9;MYO7A;HNF1A;ANK1;BCR;POR;HECW2;DNA2;TMEM185A;SAR1B;STXBP1;NEDD4L;PLA2G6;GRIN2A;PTDSS1;SPAST;ATRIP;B3GALNT2;CREBBP;HACE1;IQSEC2;HOMER1;XRCC2;FLI1;SMARCA4;FA2H;TG;NDUFAF6;CWF19L1;CCDC88C;SFXN4;GTF2IRD1;GABRB3;GPI;SETD5;PIGN;TECR;GRIK4;CTCF;FMN2;SLC6…	234	1158	0.202073	0.707459	Mental Retardation
Low Vision	56/261	0.196363	0.999996	0	0	1.15143	1.87429	INVS;COL18A1;SMARCB1;LRRK2;CEP164;PLOD1;PEPD;ANTXR1;LYST;NR2E3;ZFYVE26;SALL4;LARGE1;RGS9;SPG11;GTF2I;MECR;RFC2;ABCC6;MITF;CACNA2D4;SYN3;BAZ1B;ARID1A;PAX2;SUMF1;CLIP2;SAG;POLR1D;ATF6;COL17A1;OCA2;CABP4;TWIST2;CRX;PLA2G6;SH3BP2;NPHP4;PDE6A;CNNM4;B3GALNT2;MBD5;FKRP;LIMK1;AP3D1;SLC4A11;CTNS;GDF6;PEX14;RPGRIP1;AMACR;SFXN4;TUBGCP6;GTF2IRD1;ACO2;FGFR2	56	261	0.214559	0.706939	Low Vision
Polycystic Kidney Diseases	28/124	0.197699	0.999996	0	0	1.2287	1.99174	RASGRF1;GLIS3;ETFA;PKD1L2;LRP2;STK11;GANAB;CUX1;ERBB2;RCC1;NEK1;MAPK1;EPHB2;ZNF423;WWTR1;EGF;DNAAF1;HNF1B;TSC1;CDC25C;WDR35;PAX2;SP1;BCL2;ANKS6;BIRC6;PRKD1;PTMA	28	124	0.225806	0.703996	Polycystic Kidney Diseases
Epilepsies, Partial	12/48	0.197952	0.999996	0	0	1.40359	2.27344	CNTNAP2;GRIN2A;RBFOX1;KCNT1;KANSL1;PLEK;LGI2;SLC2A1;DAG1;TSC1;SYN3;SPTAN1	12	48	0.25	0.703441	Epilepsies, Partial
Infantile Spasm	12/48	0.197952	0.999996	0	0	1.40359	2.27344	GABRB3;RIMS2;NTRK2;ATXN2;KDM2B;STXBP1;AKT3;MAGI2;TSC1;KIF1A;SPTAN1;PAFAH1B1	12	48	0.25	0.703441	Infantile Spasm
Acute myelomonocytic leukemia	19/81	0.200084	0.999996	0	0	1.29067	2.07671	TMEM132D;CSF1R;CREBBP;CSF1;FLT3;AATK;WDR76;FLI1;RUNX1;BCR;MLLT10;CCND3;KAT6A;NSD1;CD38;PTK2B;MAPK1;MYH11;NUP98	19	81	0.234568	0.698787	Acute myelomonocytic leukemia
Large auricle	30/134	0.201655	0.999996	0	0	1.21523	1.94582	TRIO;ZNF592;ANKRD11;GLI2;HHAT;PTDSS1;NSD1;LMNA;DZIP1L;KIF1A;SLC16A2;PAK3;GTF2I;MAP2K2;RFC2;SLC2A10;INSR;NDE1;LIMK1;AP3D1;BAZ1B;CIT;CLIP2;KANSL1;POLR1A;PACS1;HECW2;GTF2IRD1;FGFR2;TAF1	30	134	0.223881	0.69539	Large auricle
Large pinnae	30/134	0.201655	0.999996	0	0	1.21523	1.94582	TRIO;ZNF592;ANKRD11;GLI2;HHAT;PTDSS1;NSD1;LMNA;DZIP1L;KIF1A;SLC16A2;PAK3;GTF2I;MAP2K2;RFC2;SLC2A10;INSR;NDE1;LIMK1;AP3D1;BAZ1B;CIT;CLIP2;KANSL1;POLR1A;PACS1;HECW2;GTF2IRD1;FGFR2;TAF1	30	134	0.223881	0.69539	Large pinnae
Macrotia	30/134	0.201655	0.999996	0	0	1.21523	1.94582	TRIO;ZNF592;ANKRD11;GLI2;HHAT;PTDSS1;NSD1;LMNA;DZIP1L;KIF1A;SLC16A2;PAK3;GTF2I;MAP2K2;RFC2;SLC2A10;INSR;NDE1;LIMK1;AP3D1;BAZ1B;CIT;CLIP2;KANSL1;POLR1A;PACS1;HECW2;GTF2IRD1;FGFR2;TAF1	30	134	0.223881	0.69539	Macrotia
Lymphoma, Follicular, Grade 2	6/21	0.202217	0.999996	0	0	1.68386	2.69151	CD86;CREBBP;PVT1;BCL2;KDSR;LPP	6	21	0.285714	0.694183	Lymphoma, Follicular, Grade 2
Lymphoma, Mixed-Cell, Follicular	6/21	0.202217	0.999996	0	0	1.68386	2.69151	CD86;CREBBP;PVT1;BCL2;KDSR;LPP	6	21	0.285714	0.694183	Lymphoma, Mixed-Cell, Follicular
Lymphoma, Small Cleaved-Cell, Follicular	6/21	0.202217	0.999996	0	0	1.68386	2.69151	CD86;CREBBP;PVT1;BCL2;KDSR;LPP	6	21	0.285714	0.694183	Lymphoma, Small Cleaved-Cell, Follicular
Anaplastic Ependymoma	6/21	0.202217	0.999996	0	0	1.68386	2.69151	SMARCB1;MGMT;TNKS;BCL7C;PDGFA;EPHB2	6	21	0.285714	0.694183	Anaplastic Ependymoma
Hypoalphalipoproteinemias	6/21	0.202217	0.999996	0	0	1.68386	2.69151	LMNA;ALMS1;PPP1R3A;LPA;LDLR;SLC25A13	6	21	0.285714	0.694183	Hypoalphalipoproteinemias
Mental handicap	6/21	0.202217	0.999996	0	0	1.68386	2.69151	ZFYVE26;CHRD;AQP7;PAK3;CNNM2;SPG11	6	21	0.285714	0.694183	Mental handicap
Neonatal Death	6/21	0.202217	0.999996	0	0	1.68386	2.69151	GLE1;KCNMA1;FAM20C;ETFA;FLNB;GLI3	6	21	0.285714	0.694183	Neonatal Death
Pathological accumulation of air in tissues	6/21	0.202217	0.999996	0	0	1.68386	2.69151	PPP2R2C;ABCA3;EPHX1;MET;FBLN5;FGFR2	6	21	0.285714	0.694183	Pathological accumulation of air in tissues
Walker-Warburg congenital muscular dystrophy	6/21	0.202217	0.999996	0	0	1.68386	2.69151	B3GALNT2;FKRP;COL4A1;DAG1;B3GNT2;LARGE1	6	21	0.285714	0.694183	Walker-Warburg congenital muscular dystrophy
Abnormality of coagulation	10/39	0.202587	0.999996	0	0	1.45186	2.31801	B4GALT1;STIM1;PARN;PTPN11;USB1;A2ML1;FAH;CYP7B1;RAF1;LYST	10	39	0.25641	0.693387	Abnormality of coagulation
Absent auditory canals	10/39	0.202587	0.999996	0	0	1.45186	2.31801	SETD5;GRIP1;FKRP;FRAS1;ORC1;LARGE1;SMC1A;GLI3;TP63;FGFR2	10	39	0.25641	0.693387	Absent auditory canals
Absent external auditory canals	10/39	0.202587	0.999996	0	0	1.45186	2.31801	SETD5;GRIP1;FKRP;FRAS1;ORC1;LARGE1;SMC1A;GLI3;TP63;FGFR2	10	39	0.25641	0.693387	Absent external auditory canals
Atresia of the external auditory canal	10/39	0.202587	0.999996	0	0	1.45186	2.31801	SETD5;GRIP1;FKRP;FRAS1;ORC1;LARGE1;SMC1A;GLI3;TP63;FGFR2	10	39	0.25641	0.693387	Atresia of the external auditory canal
Atretic auditory canal	10/39	0.202587	0.999996	0	0	1.45186	2.31801	SETD5;GRIP1;FKRP;FRAS1;ORC1;LARGE1;SMC1A;GLI3;TP63;FGFR2	10	39	0.25641	0.693387	Atretic auditory canal
Abnormality of cardiovascular system morphology	16/67	0.20362	0.999996	0	0	1.32117	2.10265	RB1;SMARCB1;IQSEC2;GREB1L;GATA4;PTPN11;ARID1A;WDR34;WDR35;SMARCA4;ASXL1;ADAP2;DEAF1;WDR60;WASF2;FGFR2	16	67	0.238806	0.69118	Abnormality of cardiovascular system morphology
Fine hair	16/67	0.20362	0.999996	0	0	1.32117	2.10265	GABBR2;MAP2K2;BRF1;STXBP1;TWIST2;IFT122;KRT74;EDAR;CDH3;SLC7A7;LIPH;NSD1;PIGL;PCNT;HPD;TP63	16	67	0.238806	0.69118	Fine hair
Carcinoma, Signet Ring Cell	8/30	0.205006	0.999996	0	0	1.53092	2.42607	WWOX;CASP10;CDH1;MGMT;REG4;BCL2;MUC3A;MUC6	8	30	0.266667	0.688234	Carcinoma, Signet Ring Cell
Amyotrophic Lateral Sclerosis With Dementia	8/30	0.205006	0.999996	0	0	1.53092	2.42607	DPP6;ATXN2;UNC13A;GSR;SLC1A2;NEK1;SLC6A1;CAMK1G	8	30	0.266667	0.688234	Amyotrophic Lateral Sclerosis With Dementia
Dilatation of ureter	8/30	0.205006	0.999996	0	0	1.53092	2.42607	EPHA4;HPSE2;SETBP1;LMOD1;MYH11;GLI3;TP63;MYLK	8	30	0.266667	0.688234	Dilatation of ureter
familial atrial fibrillation	8/30	0.205006	0.999996	0	0	1.53092	2.42607	ZFHX3;SCN10A;SH3PXD2A;VWF;KCND3;KCNN3;SCN5A;PPFIA4	8	30	0.266667	0.688234	familial atrial fibrillation
heart rate	8/30	0.205006	0.999996	0	0	1.53092	2.42607	KIAA1755;RBFOX1;CPNE5;HECTD4;CEP85L;FNDC3B;MTSS1;UMODL1	8	30	0.266667	0.688234	heart rate
Hypoplasia of the optic nerve	8/30	0.205006	0.999996	0	0	1.53092	2.42607	B3GALNT2;HERC2;MAP2K2;FKRP;ANKRD11;SALL4;LARGE1;GLI2	8	30	0.266667	0.688234	Hypoplasia of the optic nerve
Noncancerous mole	8/30	0.205006	0.999996	0	0	1.53092	2.42607	COL5A1;SUFU;PTCH2;PTPN11;SDHC;RAF1;TP63;FGFR2	8	30	0.266667	0.688234	Noncancerous mole
Persistent atrial fibrillation	8/30	0.205006	0.999996	0	0	1.53092	2.42607	ZFHX3;SCN10A;SH3PXD2A;VWF;KCND3;KCNN3;SCN5A;PPFIA4	8	30	0.266667	0.688234	Persistent atrial fibrillation
Protoplasmic astrocytoma	8/30	0.205006	0.999996	0	0	1.53092	2.42607	ACVR1;LATS1;NTRK2;NCOA3;BCL2;PTPN11;MET;ESR2	8	30	0.266667	0.688234	Protoplasmic astrocytoma
Serum cholesterol raised	8/30	0.205006	0.999996	0	0	1.53092	2.42607	ABCG8;IQSEC2;DEAF1;LMNA;PCSK9;LDLR;APTX;SLC25A13	8	30	0.266667	0.688234	Serum cholesterol raised
X-Linked Emery-Dreifuss Muscular Dystrophy	8/30	0.205006	0.999996	0	0	1.53092	2.42607	SGCD;FKRP;TRAF3;LRRC7;LMNA;DYSF;DAG1;SYNE1	8	30	0.266667	0.688234	X-Linked Emery-Dreifuss Muscular Dystrophy
Developmental delay (disorder)	42/193	0.205939	0.999996	0	0	1.17203	1.85202	YWHAE;HDAC4;MACF1;RYR2;DOCK3;FLT3;STXBP1;CHRNA7;SLC2A1;CRX;LRP5;PARN;PEPD;CMIP;NKAIN2;HERC2;GRM7;SALL4;NLRP5;CAMTA1;MLYCD;SLC16A2;RPP14;DRD3;CTNNBL1;ATG5;NUP214;NTRK2;EXOC6B;NDUFA1;NRG1;GNAO1;ASXL1;FABP3;AGO3;NRG3;SETBP1;AGO1;IL2RA;CWF19L1;AHDC1;PAFAH1B1	42	193	0.217617	0.686261	Developmental delay
Congenital clubfoot	43/198	0.206806	0.999996	0	0	1.16899	1.8423	RYR1;FKBP10;CTDP1;ZNF592;CANT1;PLOD1;CPLX1;GLI3;CAND2;GRIP1;ZFYVE27;BMPER;ORC1;CASP10;TRIM2;SH3PXD2B;FLNB;ZSWIM6;NELFA;FBXO7;MFSD2A;EVC2;CCBE1;APAF1;LGI4;NDE1;PLEKHG5;ATRX;WNT7A;PAX2;TRAIP;TGFBR2;NCOR2;LETM1;SKI;FRAS1;COL5A1;SETBP1;SLC25A19;SLCO2A1;DOK7;BCL2;B9D1	43	198	0.217172	0.684438	Congenital clubfoot
Melanocytic nevus	44/203	0.207617	0.999996	0	0	1.1661	1.83318	OCA2;KDM5B;HDAC1;SLC2A1;LRP2;MKI67;PLA2G6;NID1;STK11;PPP1R13L;SUFU;ERBB2;SHOX;MAPK1;IGFBP7;EPHB2;TP63;SLC12A9;CREBBP;HSP90AA1;PARP1;PRKCB;MGMT;EGF;CTNNBIP1;PTCH2;PAX4;PAX3;MITF;SDHC;PTPN11;TRPV1;ARHGAP24;TGFBR2;KISS1;MCM3AP;AMACR;COL5A1;BCL2;TERF2IP;RAF1;FGF13;PAM;FGFR2	44	203	0.216749	0.682737	Melanocytic nevus
Spinocerebellar Ataxia Type 7	17/72	0.208332	0.999996	0	0	1.30167	2.04184	PRKCG;WWOX;CRX;CACNA1A;CTCF;VWA3B;GRM1;PML;KAT2B;DNAJB1;ATXN2;ATXN1;CWF19L1;CCDC88C;ENPP2;TAF2;SPTBN2	17	72	0.236111	0.681245	Spinocerebellar Ataxia Type 7
Renal failure in adulthood	22/96	0.210274	0.999996	0	0	1.25217	1.95256	ZNF592;GSN;RFC2;ABCC6;LIMK1;CTNS;TSC1;BAZ1B;FAH;PAX2;C3;CLIP2;MLXIPL;MAFB;COL4A1;ALMS1;DZIP1L;BSND;ANKS6;NLRP3;GTF2IRD1;GTF2I	22	96	0.229167	0.677214	Renal failure in adulthood
Extrapyramidal Disorders	14/58	0.211443	0.999996	0	0	1.33982	2.08181	CLPB;SLC20A2;RFC2;LIMK1;BAZ1B;SLC6A3;CLIP2;ATXN1;RARS;GTF2IRD1;L2HGDH;FBXO7;DRD3;GTF2I	14	58	0.241379	0.674806	Extrapyramidal Disorders
Inadequate arch length for tooth size	14/58	0.211443	0.999996	0	0	1.33982	2.08181	SETD5;CREBBP;TRIO;LGI4;GNAI3;PLOD1;GRIP1;PLCB4;FRAS1;SETBP1;LMNA;ROR2;TECPR2;FGFR2	14	58	0.241379	0.674806	Inadequate arch length for tooth size
Tooth Crowding	14/58	0.211443	0.999996	0	0	1.33982	2.08181	SETD5;CREBBP;TRIO;LGI4;GNAI3;PLOD1;GRIP1;PLCB4;FRAS1;SETBP1;LMNA;ROR2;TECPR2;FGFR2	14	58	0.241379	0.674806	Tooth Crowding
Tooth mass arch size discrepancy	14/58	0.211443	0.999996	0	0	1.33982	2.08181	SETD5;CREBBP;TRIO;LGI4;GNAI3;PLOD1;GRIP1;PLCB4;FRAS1;SETBP1;LMNA;ROR2;TECPR2;FGFR2	14	58	0.241379	0.674806	Tooth mass arch size discrepancy
Tooth size discrepancy	14/58	0.211443	0.999996	0	0	1.33982	2.08181	SETD5;CREBBP;TRIO;LGI4;GNAI3;PLOD1;GRIP1;PLCB4;FRAS1;SETBP1;LMNA;ROR2;TECPR2;FGFR2	14	58	0.241379	0.674806	Tooth size discrepancy
Liposarcoma, Myxoid	11/44	0.211623	0.999996	0	0	1.40348	2.17953	ATF1;HSP90AA1;FLT1;TAF15;PTPRA;CREB3L2;TCF12;PDGFA;ERG;PML;FGFR2	11	44	0.25	0.674436	Liposarcoma, Myxoid
Medullomyoblastoma	11/44	0.211623	0.999996	0	0	1.40348	2.17953	DNMT1;SCML2;KDM4C;SUFU;KAT6A;ERBB2;PTCH2;EHMT1;ESR2;FLI1;VAV1	11	44	0.25	0.674436	Medullomyoblastoma
Melanotic medulloblastoma	11/44	0.211623	0.999996	0	0	1.40348	2.17953	DNMT1;SCML2;KDM4C;SUFU;KAT6A;ERBB2;PTCH2;EHMT1;ESR2;FLI1;VAV1	11	44	0.25	0.674436	Melanotic medulloblastoma
Affective Disorders, Psychotic	5/17	0.215219	0.999996	0	0	1.75389	2.69414	PNLDC1;CACNA1C;DISC1;FKBP5;SKAP2	5	17	0.294118	0.667119	Affective Disorders, Psychotic
Aplastic clavicles	5/17	0.215219	0.999996	0	0	1.75389	2.69414	PTDSS1;ORC1;LMNA;PIGL;RUNX2	5	17	0.294118	0.667119	Aplastic clavicles
Childhood Myelodysplastic Syndrome	5/17	0.215219	0.999996	0	0	1.75389	2.69414	YWHAE;DNMT1;FECH;SF3B1;PAFAH1B1	5	17	0.294118	0.667119	Childhood Myelodysplastic Syndrome
de novo myelodysplastic syndromes	5/17	0.215219	0.999996	0	0	1.75389	2.69414	YWHAE;ASXL1;SF3B1;RUNX1;PAFAH1B1	5	17	0.294118	0.667119	de novo myelodysplastic syndromes
Dopa-Responsive Dystonia	5/17	0.215219	0.999996	0	0	1.75389	2.69414	PRKN;GNAL;HPD;SLC6A3;CIT	5	17	0.294118	0.667119	Dopa-Responsive Dystonia
Hypomagnesemia	5/17	0.215219	0.999996	0	0	1.75389	2.69414	SLC12A3;KCNJ10;EGF;CNNM2;TRPM6	5	17	0.294118	0.667119	Hypomagnesemia
Lipoprotein (a) measurement	5/17	0.215219	0.999996	0	0	1.75389	2.69414	PRKN;FNDC1;LPA;DSCAML1;IGF2R	5	17	0.294118	0.667119	Lipoprotein measurement
Multiple congenital anomalies	5/17	0.215219	0.999996	0	0	1.75389	2.69414	SETBP1;PACS1;AFF4;FGFR2;TP63	5	17	0.294118	0.667119	Multiple congenital anomalies
Occlusive vascular disease	5/17	0.215219	0.999996	0	0	1.75389	2.69414	ABCG8;LMNA;PCSK9;JAK2;LDLR	5	17	0.294118	0.667119	Occlusive vascular disease
Patella aplasia-hypoplasia	5/17	0.215219	0.999996	0	0	1.75389	2.69414	FKBP10;SMARCB1;ORC1;ARID1A;SMARCA4	5	17	0.294118	0.667119	Patella aplasia-hypoplasia
Charcot-Marie-Tooth Disease	63/298	0.215786	0.999996	0	0	1.12996	1.73276	RYR2;CSF1;HSPB8;PLEK;PRKAG2;LITAF;DHTKD1;ZFYVE26;ZFYVE27;SPTLC1;SGCD;SCN11A;TRIM2;KIF5A;KIF1B;KIF1A;SCN5A;SIL1;NEFH;SPG11;PRKCG;SUN2;GUSBP1;MAP2K2;DGAT2;PLEKHG5;DNM2;HADHB;MAG;CACNB4;RBM20;ARHGEF2;RAF1;PRKN;VAC14;DNMT1;CTDP1;ATL1;FBLN5;DNAJB2;SPAST;SH3TC2;LMNA;NTF3;ERBB2;MYH14;DCPS;SPTBN2;NTRK1;EGR2;SYT2;JUP;SLC52A1;PTPN11;APTX;REEP1;MCM3AP;WNK1;MYO1A;MYO15A;MARS;COQ8A;AARS	63	298	0.211409	0.665978	Charcot-Marie-Tooth Disease
Salivary Gland Neoplasms	19/82	0.216303	0.999996	0	0	1.27011	1.94463	ATF1;SPEN;PYGB;SLC24A3;DAPK1;NTRK3;FANCA;ETV6;ESPL1;CDH1;MIER2;ERBB2;ST3GAL4;BCL2;EFHD1;PRKD1;DTL;TP63;MUC6	19	82	0.231707	0.664938	Salivary Gland Neoplasms
Hereditary Melanoma	9/35	0.216968	0.999996	0	0	1.45733	2.22681	COL17A1;OCA2;MGMT;CHD5;TERF2IP;TSC1;PLA2G6;RPP14;CTNNBL1	9	35	0.257143	0.663604	Hereditary Melanoma
Intrahepatic Cholestasis	9/35	0.216968	0.999996	0	0	1.45733	2.22681	AMACR;UTP4;TMPRSS6;ATP8B1;SLC22A2;AP1S1;CYP7B1;ESR2;SLC25A13	9	35	0.257143	0.663604	Intrahepatic Cholestasis
Lipoidosis	9/35	0.216968	0.999996	0	0	1.45733	2.22681	FADS2;NPC1;SFTPD;DOK7;AP1S1;LSS;SREBF2;RAB11A;ABCG1	9	35	0.257143	0.663604	Lipoidosis
Tooth agenesis	9/35	0.216968	0.999996	0	0	1.45733	2.22681	GHR;CCBE1;DPP6;POLR1D;PCNT;ATRIP;TP63;FGFR2;TRAIP	9	35	0.257143	0.663604	Tooth agenesis
Dystonia, Limb	7/26	0.219636	0.999996	0	0	1.55094	2.35089	GNAL;SCP2;COL4A1;CACNA1B;SLC30A10;SLC6A3;ANO3	7	26	0.269231	0.658296	Dystonia, Limb
Amino acids measurement	7/26	0.219636	0.999996	0	0	1.55094	2.35089	SEMA5A;BCAS3;GCKR;ANKH;PRKAG2;SHROOM3;PSPH	7	26	0.269231	0.658296	Amino acids measurement
Aortic root dilatation	7/26	0.219636	0.999996	0	0	1.55094	2.35089	COL5A1;SLC2A10;NDE1;LMNA;MYH11;FBLN5;TGFBR2	7	26	0.269231	0.658296	Aortic root dilatation
Conjugated hyperbilirubinemia	7/26	0.219636	0.999996	0	0	1.55094	2.35089	ABCC1;ATP8B1;ABCC6;SLC17A5;VIPAS39;MMEL1;TNPO3	7	26	0.269231	0.658296	Conjugated hyperbilirubinemia
Ectrodactyly	7/26	0.219636	0.999996	0	0	1.55094	2.35089	USP14;CDH3;INSIG2;WNT7A;BTRC;TP63;GLI2	7	26	0.269231	0.658296	Ectrodactyly
Neonatal onset	7/26	0.219636	0.999996	0	0	1.55094	2.35089	RYR1;AMACR;STXBP1;SLC1A2;CYP7B1;ACADS;ASS1	7	26	0.269231	0.658296	Neonatal onset
Opisthotonus	7/26	0.219636	0.999996	0	0	1.55094	2.35089	KCNJ6;SETBP1;VPS53;MCCC1;ACP2;MOCS1;CARS2	7	26	0.269231	0.658296	Opisthotonus
Overactive Bladder	7/26	0.219636	0.999996	0	0	1.55094	2.35089	FA2H;ZFYVE26;SPAST;ATL1;KIF5A;SPG11;LMNB1	7	26	0.269231	0.658296	Overactive Bladder
Retinal Dysplasia	7/26	0.219636	0.999996	0	0	1.55094	2.35089	B3GALNT2;GUCY2D;FKRP;COL4A1;DAG1;LARGE1;NR2E3	7	26	0.269231	0.658296	Retinal Dysplasia
Generalized muscle weakness	20/87	0.21969	0.999996	0	0	1.25715	1.90526	RYR1;EPHA4;PON3;SLC12A3;UNC13A;TAF15;FKRP;EGF;ACAD9;PLA2G6;GLE1;HADHB;ATXN2;DAO;DNAJB6;ERBB4;VAPB;NEK1;CNNM2;NEFH	20	87	0.229885	0.65819	Generalized muscle weakness
Ischemic cardiomyopathy	26/116	0.220101	0.999996	0	0	1.21682	1.84186	SCARB1;SP100;FLT1;PCSK9;GATA4;C2;SMG6;GRK3;ATXN2;ATXN1;GRK5;ERBB2;PTK2B;IL6R;LDLR;ABCG8;BCAS3;HNF1A;RHOA;RUNX1;MRAS;COL4A1;AXL;CDH13;LPA;JCAD	26	116	0.224138	0.657377	Ischemic cardiomyopathy
Low posterior hairline	16/68	0.22172	0.999996	0	0	1.29569	1.95174	SETD5;CREBBP;MAP2K2;ANKRD11;PTPN11;A2ML1;PEPD;SMC1A;GDF6;CPLX1;PHF8;LETM1;MAFB;MYO18B;NELFA;RAF1	16	68	0.235294	0.654195	Low posterior hairline
Congenital small ears	17/73	0.225967	0.999996	0	0	1.27835	1.90138	EVC2;MBD5;FKRP;ATRX;TWIST2;KCTD1;GLI3;LETM1;ORC1;POLR1A;POLR1D;POC1A;NELFA;LARGE1;PCNT;TP63;FGFR2	17	73	0.232877	0.645956	Congenital small ears
Acute Myeloid Leukemia Arising from Previous Myelodysplastic Syndrome	10/40	0.226686	0.999996	0	0	1.40338	2.08287	YWHAE;DNMT1;FLT3;CTNNA1;NUP98;TRIB1;SF3B1;RUNX1;ETV6;PAFAH1B1	10	40	0.25	0.644575	Acute Myeloid Leukemia Arising from Previous Myelodysplastic Syndrome
Hereditary Nonpolyposis Colorectal Neoplasms	10/40	0.226686	0.999996	0	0	1.40338	2.08287	MSH6;SEMA4A;CDH1;EPCAM;CHEK2;EPHX1;CTNNA1;MYH11;SMARCA4;TGFBR2	10	40	0.25	0.644575	Hereditary Nonpolyposis Colorectal Neoplasms
Hypertrophy of lower jaw	23/102	0.22801	0.999996	0	0	1.22617	1.81273	IQSEC2;INSR;GFPT1;PTCH2;TWIST2;LRP5;EHMT1;PAX3;PTPN11;ANTXR1;RUNX2;PTDSS1;HERC2;ANKH;DEAF1;SUFU;CHRNE;NSD1;SH3PXD2B;POC1A;TXNL4A;RAF1;FGFR2	23	102	0.22549	0.642046	Hypertrophy of lower jaw
mandibular excess (physical finding)	23/102	0.22801	0.999996	0	0	1.22617	1.81273	IQSEC2;INSR;GFPT1;PTCH2;TWIST2;LRP5;EHMT1;PAX3;PTPN11;ANTXR1;RUNX2;PTDSS1;HERC2;ANKH;DEAF1;SUFU;CHRNE;NSD1;SH3PXD2B;POC1A;TXNL4A;RAF1;FGFR2	23	102	0.22549	0.642046	mandibular excess
Mandibular hyperplasia	23/102	0.22801	0.999996	0	0	1.22617	1.81273	IQSEC2;INSR;GFPT1;PTCH2;TWIST2;LRP5;EHMT1;PAX3;PTPN11;ANTXR1;RUNX2;PTDSS1;HERC2;ANKH;DEAF1;SUFU;CHRNE;NSD1;SH3PXD2B;POC1A;TXNL4A;RAF1;FGFR2	23	102	0.22549	0.642046	Mandibular hyperplasia
Fibromatosis, Gingival	4/13	0.228593	0.999996	0	0	1.87067	2.76077	REST;FAM20C;TSC1;ANTXR2	4	13	0.307692	0.640938	Fibromatosis, Gingival
Niemann-Pick Disease, Type C1	4/13	0.228593	0.999996	0	0	1.87067	2.76077	FABP3;NPC1;MPRIP;RIPK1	4	13	0.307692	0.640938	Niemann-Pick Disease, Type C1
22q11 partial monosomy syndrome	4/13	0.228593	0.999996	0	0	1.87067	2.76077	HIRA;ARVCF;JMJD1C;SEC24C	4	13	0.307692	0.640938	22q11 partial monosomy syndrome
Abnormality of the abdominal wall	4/13	0.228593	0.999996	0	0	1.87067	2.76077	DDRGK1;INSR;IFT122;FAH	4	13	0.307692	0.640938	Abnormality of the abdominal wall
Abnormally small eyeball on both sides	4/13	0.228593	0.999996	0	0	1.87067	2.76077	VAC14;GRIP1;FRAS1;GDF6	4	13	0.307692	0.640938	Abnormally small eyeball on both sides
Autosomal Recessive Hereditary Spastic Paraplegia	4/13	0.228593	0.999996	0	0	1.87067	2.76077	ZFYVE26;CYP7B1;TECPR2;SPG11	4	13	0.307692	0.640938	Autosomal Recessive Hereditary Spastic Paraplegia
Bethlem myopathy	4/13	0.228593	0.999996	0	0	1.87067	2.76077	FKRP;VWF;LMNA;LAMB1	4	13	0.307692	0.640938	Bethlem myopathy
Bifid tongue	4/13	0.228593	0.999996	0	0	1.87067	2.76077	GRIP1;FRAS1;NXN;ROR2	4	13	0.307692	0.640938	Bifid tongue
Bilateral nanophthalmos	4/13	0.228593	0.999996	0	0	1.87067	2.76077	VAC14;GRIP1;FRAS1;GDF6	4	13	0.307692	0.640938	Bilateral nanophthalmos
Blood urea nitrogen measurement	4/13	0.228593	0.999996	0	0	1.87067	2.76077	BCAS3;PAX8;HECTD4;PRKAG2	4	13	0.307692	0.640938	Blood urea nitrogen measurement
Cleft tongue	4/13	0.228593	0.999996	0	0	1.87067	2.76077	GRIP1;FRAS1;NXN;ROR2	4	13	0.307692	0.640938	Cleft tongue
Coffin-Lowry syndrome	4/13	0.228593	0.999996	0	0	1.87067	2.76077	EGF;ATRX;MAPK1;EPHB2	4	13	0.307692	0.640938	Coffin-Lowry syndrome
Delayed eruption of primary teeth	4/13	0.228593	0.999996	0	0	1.87067	2.76077	IQSEC2;DEAF1;RUNX2;FGFR2	4	13	0.307692	0.640938	Delayed eruption of primary teeth
Diabetes in children	4/13	0.228593	0.999996	0	0	1.87067	2.76077	PTPRU;HNF4A;HNF1A;GCK	4	13	0.307692	0.640938	Diabetes in children
Familial hematuria	4/13	0.228593	0.999996	0	0	1.87067	2.76077	LAMA5;COL4A1;COL4A4;MYH9	4	13	0.307692	0.640938	Familial hematuria
Hyperactive deep tendon reflexes	4/13	0.228593	0.999996	0	0	1.87067	2.76077	UROC1;EGF;SLC2A1;CNNM2	4	13	0.307692	0.640938	Hyperactive deep tendon reflexes
Language Development Disorders	4/13	0.228593	0.999996	0	0	1.87067	2.76077	CNTNAP2;GRIN2A;SETBP1;KCNA2	4	13	0.307692	0.640938	Language Development Disorders
Malignant Mixed Mesodermal (Mullerian) Tumor	4/13	0.228593	0.999996	0	0	1.87067	2.76077	MUC16;ERBB2;NBR1;KIAA1324	4	13	0.307692	0.640938	Malignant Mixed Mesodermal Tumor
Multi-core congenital myopathy	4/13	0.228593	0.999996	0	0	1.87067	2.76077	RYR1;FKRP;LMNA;LARGE1	4	13	0.307692	0.640938	Multi-core congenital myopathy
Multiple Acyl Coenzyme A Dehydrogenase Deficiency	4/13	0.228593	0.999996	0	0	1.87067	2.76077	TXNRD1;GSR;MADD;ETFA	4	13	0.307692	0.640938	Multiple Acyl Coenzyme A Dehydrogenase Deficiency
Neonatal hepatitis	4/13	0.228593	0.999996	0	0	1.87067	2.76077	AMACR;ATP8B1;VIPAS39;SLC25A13	4	13	0.307692	0.640938	Neonatal hepatitis
Prelingual sensorineural hearing impairment	4/13	0.228593	0.999996	0	0	1.87067	2.76077	RIPOR2;CDH23;OTOF;MITF	4	13	0.307692	0.640938	Prelingual sensorineural hearing impairment
Rectal Prolapse	4/13	0.228593	0.999996	0	0	1.87067	2.76077	CCBE1;MLXIPL;STK11;TAB2	4	13	0.307692	0.640938	Rectal Prolapse
Rieger syndrome	4/13	0.228593	0.999996	0	0	1.87067	2.76077	LETM1;EGF;PLOD1;CPLX1	4	13	0.307692	0.640938	Rieger syndrome
Sparse eyebrow	4/13	0.228593	0.999996	0	0	1.87067	2.76077	VAC14;HECW2;LMNA;TBCD	4	13	0.307692	0.640938	Sparse eyebrow
Status Dysraphicus	4/13	0.228593	0.999996	0	0	1.87067	2.76077	VANGL2;CHKA;PAX3;FGFR2	4	13	0.307692	0.640938	Status Dysraphicus
Ulnar bowing	4/13	0.228593	0.999996	0	0	1.87067	2.76077	POR;SHOX;PCNT;FGFR2	4	13	0.307692	0.640938	Ulnar bowing
White forelock	4/13	0.228593	0.999996	0	0	1.87067	2.76077	LMNA;PAX3;MITF;PEPD	4	13	0.307692	0.640938	White forelock
Narrow thorax	18/78	0.229736	0.999996	0	0	1.26333	1.85813	EVC2;CCBE1;SEC23A;CANT1;IFT122;PLOD1;WDR34;WDR35;RUNX2;ASXL1;IFT52;HHAT;POR;WDR60;NEK1;FLNB;AGRN;FGFR2	18	78	0.230769	0.63877	Narrow thorax
Fibromatosis, Aggressive	14/59	0.23137	0.999996	0	0	1.30997	1.91745	COL18A1;TCF7L1;CSF1;EGF;CTNNBIP1;PDGFA;ATXN1;HNF4A;CREB3L2;PECAM1;BCL2;ROR2;TCF3;IFNAR1	14	59	0.237288	0.635693	Fibromatosis, Aggressive
Skin Abnormalities	14/59	0.23137	0.999996	0	0	1.30997	1.91745	FKBP10;ZNF592;APAF1;JUP;KCTD1;IL1RL2;SPTLC1;HYAL1;APOC1;NLRP3;ZNF469;BCO1;TP63;FGFR2	14	59	0.237288	0.635693	Skin Abnormalities
SVEINSSON CHORIORETINAL ATROPHY	14/59	0.23137	0.999996	0	0	1.30997	1.91745	YWHAE;SLC23A2;HSP90AA1;EGF;MGMT;GNAO1;CHEK2;ERBB2;MAPK1;ERG;EPHB2;TEAD1;SF3B1;PAFAH1B1	14	59	0.237288	0.635693	SVEINSSON CHORIORETINAL ATROPHY
Albinism, Ocular	8/31	0.232932	0.999996	0	0	1.46426	2.13344	OCA2;LRMDA;GNAI3;AP3D1;HPS4;MITF;TBL1X;LYST	8	31	0.258065	0.63277	Albinism, Ocular
Juvenile psoriatic arthritis	35/161	0.233022	0.999996	0	0	1.17016	1.70447	RERE;RBM47;UBE3C;ZFAND3;LINC01250;LRRK2;DYSF;JMJD1C;GMPR;LPP;ADCY7;CAMSAP1;CACNA1I;SIPA1L1;ZMIZ1;RASGEF1B;PACSIN2;MAPK1;WWOX;DAPK1;FNBP1;EGF;UBE2E1;PLAUR;KCNJ15;MSN;NRG1;NEAT1;MTSS1;ETV6;TFDP1;STIM1;ATG16L1;IL2RA;ADGRL2	35	161	0.217391	0.632603	Juvenile psoriatic arthritis
Inherited neuropathies	11/45	0.234718	0.999996	0	0	1.36212	1.97422	DNAJB2;EGR2;SPTLC1;CSF1;SH3TC2;MYO1A;LMNA;NTF3;KIF1B;LITAF;FBLN5	11	45	0.244444	0.629454	Inherited neuropathies
Sleeplessness	11/45	0.234718	0.999996	0	0	1.36212	1.97422	GABRB3;CLIP2;SCFD2;RFC2;LRRK2;LIMK1;CACNA1D;GTF2IRD1;CTCF;BAZ1B;GTF2I	11	45	0.244444	0.629454	Sleeplessness
Dystonia, Paroxysmal	6/22	0.235889	0.999996	0	0	1.57852	2.28	PNKD;GNAL;SCP2;CACNA1B;SLC30A10;ANO3	6	22	0.272727	0.627292	Dystonia, Paroxysmal
Lymphoma, Follicular, Grade 3	6/22	0.235889	0.999996	0	0	1.57852	2.28	CD86;CREBBP;PVT1;BCL2;KDSR;LPP	6	22	0.272727	0.627292	Lymphoma, Follicular, Grade 3
Absent eyebrow	6/22	0.235889	0.999996	0	0	1.57852	2.28	GRIP1;MAP2K2;CDH3;FRAS1;LMNA;TWIST2	6	22	0.272727	0.627292	Absent eyebrow
Agenesis of eyebrows	6/22	0.235889	0.999996	0	0	1.57852	2.28	GRIP1;MAP2K2;CDH3;FRAS1;LMNA;TWIST2	6	22	0.272727	0.627292	Agenesis of eyebrows
Anorectal Malformations	6/22	0.235889	0.999996	0	0	1.57852	2.28	PARN;ARMC9;LHFPL5;MYH14;USB1;FGFR2	6	22	0.272727	0.627292	Anorectal Malformations
Aplasia of eyebrows	6/22	0.235889	0.999996	0	0	1.57852	2.28	GRIP1;MAP2K2;CDH3;FRAS1;LMNA;TWIST2	6	22	0.272727	0.627292	Aplasia of eyebrows
Hypoplastic iliac wing	6/22	0.235889	0.999996	0	0	1.57852	2.28	EVC2;CCBE1;CREBBP;WNT7A;PCNT;RUNX2	6	22	0.272727	0.627292	Hypoplastic iliac wing
Laryngomalacia	6/22	0.235889	0.999996	0	0	1.57852	2.28	CREBBP;POR;LMNA;AFF4;FGFR2;AHDC1	6	22	0.272727	0.627292	Laryngomalacia
Madarosis of eyebrow	6/22	0.235889	0.999996	0	0	1.57852	2.28	GRIP1;MAP2K2;CDH3;FRAS1;LMNA;TWIST2	6	22	0.272727	0.627292	Madarosis of eyebrow
Saethre-Chotzen Syndrome	6/22	0.235889	0.999996	0	0	1.57852	2.28	PRKN;TCF12;PIK3CB;RUNX2;GLI3;FGFR2	6	22	0.272727	0.627292	Saethre-Chotzen Syndrome
Manic	21/93	0.238795	0.999996	0	0	1.22828	1.75909	NTRK1;NTRK2;EGF;NCAN;NRG1;CACNA1D;CACNA1C;CPLX1;SLC6A3;CAMKK2;LFNG;PER2;TRPM2;GRK3;MFNG;SP4;NOS1;ANKK1;DISC1;SULT4A1;PVALB	21	93	0.225806	0.621976	Manic
Mucinous Adenocarcinoma	21/93	0.238795	0.999996	0	0	1.22828	1.75909	ZHX2;DCC;AKR1C1;REG4;MOK;NRG1;ARID1A;TRAK1;MUC3A;MSH6;STK11;PPP2R1A;EPCAM;ERBB2;BCL2;MAPK1;TUBGCP3;HPSE;EPHB2;RAF1;SF3B1	21	93	0.225806	0.621976	Mucinous Adenocarcinoma
Malignant neoplasm of salivary gland	16/69	0.240486	0.999996	0	0	1.27116	1.81152	PYGB;SLC24A3;CRTC1;DAPK1;NTRK3;FANCA;ETV6;ESPL1;CDH1;MIER2;ERBB2;ST3GAL4;EFHD1;PRKD1;MET;DTL	16	69	0.231884	0.61891	Malignant neoplasm of salivary gland
EPILEPSY, LATERAL TEMPORAL LOBE, AUTOSOMAL DOMINANT	3/9	0.240985	0.999996	0	0	2.10435	2.99453	SMUG1;CRISPLD2;LGI4	3	9	0.333333	0.61801	EPILEPSY, LATERAL TEMPORAL LOBE, AUTOSOMAL DOMINANT
Epithelioid hemangioendothelioma, malignant	3/9	0.240985	0.999996	0	0	2.10435	2.99453	WWTR1;ATRX;CAMTA1	3	9	0.333333	0.61801	Epithelioid hemangioendothelioma, malignant
MUSCULAR DYSTROPHY, LIMB-GIRDLE, TYPE 2B	3/9	0.240985	0.999996	0	0	2.10435	2.99453	MYOF;DYSF;PARVB	3	9	0.333333	0.61801	MUSCULAR DYSTROPHY, LIMB-GIRDLE, TYPE 2B
Neural tube defect, folate-sensitive	3/9	0.240985	0.999996	0	0	2.10435	2.99453	VANGL2;PAX3;LRP6	3	9	0.333333	0.61801	Neural tube defect, folate-sensitive
PEROXISOME BIOGENESIS DISORDER, COMPLEMENTATION GROUP A	3/9	0.240985	0.999996	0	0	2.10435	2.99453	BMS1;MCCC1;ACACA	3	9	0.333333	0.61801	PEROXISOME BIOGENESIS DISORDER, COMPLEMENTATION GROUP A
Seizure, Febrile, Complex	3/9	0.240985	0.999996	0	0	2.10435	2.99453	STX1B;SCN1B;ANO3	3	9	0.333333	0.61801	Seizure, Febrile, Complex
SHORT STATURE, IDIOPATHIC, X-LINKED	3/9	0.240985	0.999996	0	0	2.10435	2.99453	GHR;MAGI2;SHOX	3	9	0.333333	0.61801	SHORT STATURE, IDIOPATHIC, X-LINKED
Spastic paraplegia 4, autosomal dominant	3/9	0.240985	0.999996	0	0	2.10435	2.99453	SPAST;ATL1;IFT122	3	9	0.333333	0.61801	Spastic paraplegia 4, autosomal dominant
Spastic paraplegia type 5A, recessive	3/9	0.240985	0.999996	0	0	2.10435	2.99453	CYP7B1;SPG11;FARS2	3	9	0.333333	0.61801	Spastic paraplegia type 5A, recessive
Ventricular tachycardia, polymorphic	3/9	0.240985	0.999996	0	0	2.10435	2.99453	RYR2;ATXN2;SCN5A	3	9	0.333333	0.61801	Ventricular tachycardia, polymorphic
Abnormal amniotic fluid	3/9	0.240985	0.999996	0	0	2.10435	2.99453	GLE1;HADHB;MRPS22	3	9	0.333333	0.61801	Abnormal amniotic fluid
Abnormal thrombosis	3/9	0.240985	0.999996	0	0	2.10435	2.99453	BMPR2;SLC2A10;MYH9	3	9	0.333333	0.61801	Abnormal thrombosis
Abnormality of peripheral nerve conduction	3/9	0.240985	0.999996	0	0	2.10435	2.99453	CTDP1;SNAP29;SUMF1	3	9	0.333333	0.61801	Abnormality of peripheral nerve conduction
Abnormality of the anus	3/9	0.240985	0.999996	0	0	2.10435	2.99453	GRIP1;FRAS1;TP63	3	9	0.333333	0.61801	Abnormality of the anus
Abnormality of the intestine	3/9	0.240985	0.999996	0	0	2.10435	2.99453	TMPRSS6;GREB1L;AP1S1	3	9	0.333333	0.61801	Abnormality of the intestine
Acute Myeloid Leukemia with Myelodysplasia-Related Changes	3/9	0.240985	0.999996	0	0	2.10435	2.99453	ASXL1;FLT3;RUNX1	3	9	0.333333	0.61801	Acute Myeloid Leukemia with Myelodysplasia-Related Changes
Adult-onset citrullinemia type 2	3/9	0.240985	0.999996	0	0	2.10435	2.99453	ACOX1;ASS1;SLC25A13	3	9	0.333333	0.61801	Adult-onset citrullinemia type 2
Buruli Ulcer	3/9	0.240985	0.999996	0	0	2.10435	2.99453	PRKN;AGO2;HPD	3	9	0.333333	0.61801	Buruli Ulcer
Carcinoma in situ of prostate	3/9	0.240985	0.999996	0	0	2.10435	2.99453	RXRA;PDZD2;ESR2	3	9	0.333333	0.61801	Carcinoma in situ of prostate
Congenital Amaurosis of Retinal Origin	3/9	0.240985	0.999996	0	0	2.10435	2.99453	RPGRIP1;NMNAT1;CRX	3	9	0.333333	0.61801	Congenital Amaurosis of Retinal Origin
Congenital kyphosis	3/9	0.240985	0.999996	0	0	2.10435	2.99453	PARP1;SHOX;DYSF	3	9	0.333333	0.61801	Congenital kyphosis
Cranioectodermal Dysplasia	3/9	0.240985	0.999996	0	0	2.10435	2.99453	IFT52;IFT122;WDR35	3	9	0.333333	0.61801	Cranioectodermal Dysplasia
Craniofacial dysostosis type 1	3/9	0.240985	0.999996	0	0	2.10435	2.99453	TK2;FGFR2;TGM2	3	9	0.333333	0.61801	Craniofacial dysostosis type 1
Degeneration of the lateral corticospinal tracts	3/9	0.240985	0.999996	0	0	2.10435	2.99453	SPAST;ATL1;SPG11	3	9	0.333333	0.61801	Degeneration of the lateral corticospinal tracts
Delayed eruption of permanent teeth	3/9	0.240985	0.999996	0	0	2.10435	2.99453	SMARCB1;ROR2;RUNX2	3	9	0.333333	0.61801	Delayed eruption of permanent teeth
Dilatation of the cerebral artery	3/9	0.240985	0.999996	0	0	2.10435	2.99453	GANAB;COL4A1;PCNT	3	9	0.333333	0.61801	Dilatation of the cerebral artery
Dysglycemia	3/9	0.240985	0.999996	0	0	2.10435	2.99453	FBN3;INSR;PCSK9	3	9	0.333333	0.61801	Dysglycemia
Ellis-Van Creveld Syndrome	3/9	0.240985	0.999996	0	0	2.10435	2.99453	EVC2;STK32B;WDR35	3	9	0.333333	0.61801	Ellis-Van Creveld Syndrome
Facies	3/9	0.240985	0.999996	0	0	2.10435	2.99453	CCBE1;DNMT3A;AFF4	3	9	0.333333	0.61801	Facies
Female Pseudohermaphroditism	3/9	0.240985	0.999996	0	0	2.10435	2.99453	GRIP1;FRAS1;INSR	3	9	0.333333	0.61801	Female Pseudohermaphroditism
Grey eyelashes	3/9	0.240985	0.999996	0	0	2.10435	2.99453	MLPH;PAX3;MITF	3	9	0.333333	0.61801	Grey eyelashes
Head circumference small for gestational age	3/9	0.240985	0.999996	0	0	2.10435	2.99453	VAC14;RTTN;FRMD4A	3	9	0.333333	0.61801	Head circumference small for gestational age
Hemiplegic migraine	3/9	0.240985	0.999996	0	0	2.10435	2.99453	PNKD;SLC2A1;CACNA1A	3	9	0.333333	0.61801	Hemiplegic migraine
Mild hereditary factor VIII deficiency disease	3/9	0.240985	0.999996	0	0	2.10435	2.99453	F8;VWF;CACNA2D2	3	9	0.333333	0.61801	Mild hereditary factor VIII deficiency disease
Myotubular (centronuclear) myopathy	3/9	0.240985	0.999996	0	0	2.10435	2.99453	FKRP;LMNA;LARGE1	3	9	0.333333	0.61801	Myotubular myopathy
Neurologic Signs	3/9	0.240985	0.999996	0	0	2.10435	2.99453	CACNA1A;CNDP1;IFNAR1	3	9	0.333333	0.61801	Neurologic Signs
Oropharyngeal candidiasis	3/9	0.240985	0.999996	0	0	2.10435	2.99453	BCR;ATG16L1;TIRAP	3	9	0.333333	0.61801	Oropharyngeal candidiasis
Other lesions of median nerve	3/9	0.240985	0.999996	0	0	2.10435	2.99453	ERBB4;ERBB2;NRG1	3	9	0.333333	0.61801	Other lesions of median nerve
Partial atrioventricular canal	3/9	0.240985	0.999996	0	0	2.10435	2.99453	ACVR1;NTF3;GATA4	3	9	0.333333	0.61801	Partial atrioventricular canal
Persistent bleeding after trauma	3/9	0.240985	0.999996	0	0	2.10435	2.99453	F8;VWF;P2RX1	3	9	0.333333	0.61801	Persistent bleeding after trauma
Potassium aggravated myotonia	3/9	0.240985	0.999996	0	0	2.10435	2.99453	SLC34A2;PIK3CB;CLCN1	3	9	0.333333	0.61801	Potassium aggravated myotonia
Senile Paranoid Dementia	3/9	0.240985	0.999996	0	0	2.10435	2.99453	DNMT1;SLC9A8;SLC6A3	3	9	0.333333	0.61801	Senile Paranoid Dementia
Serum albumin measurement	3/9	0.240985	0.999996	0	0	2.10435	2.99453	GCKR;FRMD5;HPN-AS1	3	9	0.333333	0.61801	Serum albumin measurement
Short 4th metacarpal	3/9	0.240985	0.999996	0	0	2.10435	2.99453	SUFU;PTCH2;GLI3	3	9	0.333333	0.61801	Short 4th metacarpal
Sindbis virus infection	3/9	0.240985	0.999996	0	0	2.10435	2.99453	BCL2;ISG15;ELAVL1	3	9	0.333333	0.61801	Sindbis virus infection
Skin Wrinkling	3/9	0.240985	0.999996	0	0	2.10435	2.99453	KCNJ6;LMNA;FBLN5	3	9	0.333333	0.61801	Skin Wrinkling
Stage I Endometrial Carcinoma	3/9	0.240985	0.999996	0	0	2.10435	2.99453	ERBB2;BCL2;MKI67	3	9	0.333333	0.61801	Stage I Endometrial Carcinoma
Talipes Calcaneovalgus	3/9	0.240985	0.999996	0	0	2.10435	2.99453	ATRX;VIPAS39;PLA2G6	3	9	0.333333	0.61801	Talipes Calcaneovalgus
Tremor of hands	3/9	0.240985	0.999996	0	0	2.10435	2.99453	CTNND2;CNTN2;GCK	3	9	0.333333	0.61801	Tremor of hands
Type 2 muscle fiber atrophy	3/9	0.240985	0.999996	0	0	2.10435	2.99453	STIM1;CHRNE;GFPT1	3	9	0.333333	0.61801	Type 2 muscle fiber atrophy
Undetectable light- and dark-adapted electroretinogram	3/9	0.240985	0.999996	0	0	2.10435	2.99453	RPGRIP1;RP1;NR2E3	3	9	0.333333	0.61801	Undetectable light- and dark-adapted electroretinogram
von Willebrand's factor (lab test)	3/9	0.240985	0.999996	0	0	2.10435	2.99453	VWF;TSPAN9;STAB2	3	9	0.333333	0.61801	von Willebrand's factor
White eyelashes	3/9	0.240985	0.999996	0	0	2.10435	2.99453	MLPH;PAX3;MITF	3	9	0.333333	0.61801	White eyelashes
Opiate Addiction	12/50	0.241447	0.999996	0	0	1.32955	1.88943	NKAIN2;MYOCD;GRIN2A;OPN4;CTDP1;BMPER;NRXN3;ANKK1;DISC1;DRD3;CNIH3;FKBP5	12	50	0.24	0.617178	Opiate Addiction
Sudden Cardiac Death	12/50	0.241447	0.999996	0	0	1.32955	1.88943	ABCG8;AKAP10;JUP;ROCK2;CEP85L;LMNA;PRKAG2;PCSK9;RBM20;SCN5A;CACNA1C;LDLR	12	50	0.24	0.617178	Sudden Cardiac Death
Polydactyly	32/147	0.242558	0.999996	0	0	1.17207	1.66025	CEP164;TULP3;SPINT2;GLI3;GLI2;GRIP1;IFT52;IFT74;SALL4;SUFU;AKT3;NEK1;BBS9;ZSWIM6;EVC2;CREBBP;DDX59;ZNF141;ZBTB16;PTCH2;ARMC9;IQCE;WNT7A;WDR34;WDR35;FRAS1;WDR60;AGO2;ALMS1;B9D1;HPD;FGFR2	32	147	0.217687	0.615184	Polydactyly
DEAFNESS, AUTOSOMAL RECESSIVE (disorder)	9/36	0.243393	0.999996	0	0	1.40327	1.98293	RIPOR2;CLIC5;GRXCR2;MYO15A;TMPRSS3;CDH23;OTOG;OTOF;ROR1	9	36	0.25	0.613691	DEAFNESS, AUTOSOMAL RECESSIVE
Absence of septum pellucidum	9/36	0.243393	0.999996	0	0	1.40327	1.98293	B3GALNT2;LETM1;FKRP;COL4A1;DOK7;DAG1;LARGE1;CPLX1;FGFR2	9	36	0.25	0.613691	Absence of septum pellucidum
Exencephaly	9/36	0.243393	0.999996	0	0	1.40327	1.98293	SKI;SCARB1;CECR2;VANGL2;KDM2B;PAX3;SPINT2;GLI3;GTF2I	9	36	0.25	0.613691	Exencephaly
Large cell neuroendocrine carcinoma	9/36	0.243393	0.999996	0	0	1.40327	1.98293	VIL1;NTRK2;ADGRB3;ERBB2;BCL2;SLC6A2;TP63;FGFR2;ELK3	9	36	0.25	0.613691	Large cell neuroendocrine carcinoma
Tethered Cord Syndrome	9/36	0.243393	0.999996	0	0	1.40327	1.98293	LETM1;SKI;CECR2;CREBBP;VANGL2;PAX3;SPINT2;NELFA;GLI3	9	36	0.25	0.613691	Tethered Cord Syndrome
Decreased platelet count	33/152	0.243559	0.999996	0	0	1.16808	1.6498	SLC20A2;PARN;XIAP;PEPD;SAMHD1;LYST;DGUOK;SALL4;ABL1;JAK2;ANKRD26;VWF;LRBA;XRCC2;ATRX;ACAD9;FANCA;USB1;MASTL;FLI1;RUNX1;ETV6;BCR;LARS2;GFI1B;G6PC3;SLC7A7;RAD51;STIM1;PCCA;TBXAS1;PCCB;MYH9	33	152	0.217105	0.613396	Decreased platelet count
Anophthalmos	13/55	0.247148	0.999996	0	0	1.30319	1.82155	B3GALNT2;HSP90AA1;FKRP;GDF6;GLI2;SKI;ASXL1;GRIP1;FRAS1;COL4A1;DAG1;LARGE1;VSX2	13	55	0.236364	0.607042	Anophthalmos
Spinocerebellar Ataxia Type 2	13/55	0.247148	0.999996	0	0	1.30319	1.82155	PRKCG;PRKN;WWOX;CACNA1A;VWA3B;GRM1;SLC6A3;CIT;ATXN2;ATXN1;CWF19L1;CCDC88C;SPTBN2	13	55	0.236364	0.607042	Spinocerebellar Ataxia Type 2
Gliosis	18/79	0.24751	0.999996	0	0	1.24254	1.73497	CSF1R;NDUFA10;TBCD;ETFA;NRG1;PLA2G6;PAX2;LMNB1;FARS2;KCNT1;NDUFAF6;NDUFS3;TNR;MAPK1;L2HGDH;MOCS1;COX10;KCNK3	18	79	0.227848	0.606408	Gliosis
Sloping forehead	19/84	0.250424	0.999996	0	0	1.23087	1.70427	STIL;ZNF592;DDX11;NDE1;GLI3;RUNX2;PHF8;CIT;RPGRIP1;SETBP1;SLC25A19;SUFU;TUBGCP6;B9D1;VIPAS39;PCNT;CDK5RAP2;MFSD2A;MCPH1	19	84	0.22619	0.601324	Sloping forehead
Childhood Cerebral Astrocytoma	7/27	0.250818	0.999996	0	0	1.4733	2.03762	ACVR1;LATS1;NTRK2;NCOA3;PTPN11;MET;ESR2	7	27	0.259259	0.600642	Childhood Cerebral Astrocytoma
Congenital hypoplasia of thymus	7/27	0.250818	0.999996	0	0	1.4733	2.03762	HIRA;GRIP1;ARVCF;FRAS1;G6PC3;JMJD1C;SEC24C	7	27	0.259259	0.600642	Congenital hypoplasia of thymus
Ectopia Lentis	7/27	0.250818	0.999996	0	0	1.4733	2.03762	COL5A1;EGF;ADAMTS18;CPAMD8;ADAMTS17;P3H2;MOCS1	7	27	0.259259	0.600642	Ectopia Lentis
Fused vertebrae	7/27	0.250818	0.999996	0	0	1.4733	2.03762	LETM1;FKRP;ANKRD11;SUFU;PTCH2;ROR2;CPLX1	7	27	0.259259	0.600642	Fused vertebrae
Intracranial Astrocytoma	7/27	0.250818	0.999996	0	0	1.4733	2.03762	ACVR1;LATS1;NTRK2;NCOA3;PTPN11;MET;ESR2	7	27	0.259259	0.600642	Intracranial Astrocytoma
Loss of appetite (finding)	7/27	0.250818	0.999996	0	0	1.4733	2.03762	BCR;SLC25A26;PCCA;ATRX;PCCB;ABL1;RUNX1	7	27	0.259259	0.600642	Loss of appetite
Metopic synostosis	7/27	0.250818	0.999996	0	0	1.4733	2.03762	NELL1;TCF12;BBS9;IFT122;WDR35;GLI3;FGFR2	7	27	0.259259	0.600642	Metopic synostosis
Vertebral body fusion	7/27	0.250818	0.999996	0	0	1.4733	2.03762	LETM1;FKRP;ANKRD11;SUFU;PTCH2;ROR2;CPLX1	7	27	0.259259	0.600642	Vertebral body fusion
Dysphasia	10/41	0.251813	0.999996	0	0	1.35802	1.8728	HIRA;ARVCF;GRIN2A;ADAMTS2;ATRX;CACNA1A;EHMT1;JMJD1C;L2HGDH;SEC24C	10	41	0.243902	0.598921	Dysphasia
Malabsorption Syndrome	10/41	0.251813	0.999996	0	0	1.35802	1.8728	FGR;CUBN;NCOA2;SAR1B;ATP8B1;MYO5B;LCT;CNNM4;RAB11A;TGM2	10	41	0.243902	0.598921	Malabsorption Syndrome
Micronychia (disorder)	10/41	0.251813	0.999996	0	0	1.35802	1.8728	EVC2;MLXIPL;ZNF592;CDH1;NSD1;POC1A;PPM1D;ARID1A;TP63;FGFR2	10	41	0.243902	0.598921	Micronychia
Hypotrichosis	14/60	0.252023	0.999996	0	0	1.28141	1.76608	CANT1;XYLT1;TRPV3;CYP4F22;ANTXR1;KRT74;TGM1;EDAR;CDH3;LIPH;LMNA;PKP1;GPRC5C;TP63	14	60	0.233333	0.598559	Hypotrichosis
Adenoma, Villous	5/18	0.254101	0.999996	0	0	1.61887	2.2179	MSH6;RASSF2;MGMT;EPCAM;TP63	5	18	0.277778	0.594994	Adenoma, Villous
Myopathy, Centronuclear, Autosomal Dominant	5/18	0.254101	0.999996	0	0	1.61887	2.2179	RYR1;STIM1;MTMR14;KIF1B;DNM2	5	18	0.277778	0.594994	Myopathy, Centronuclear, Autosomal Dominant
Autosomal Recessive Centronuclear Myopathy	5/18	0.254101	0.999996	0	0	1.61887	2.2179	RYR1;STIM1;MTMR14;AMPH;DNM2	5	18	0.277778	0.594994	Autosomal Recessive Centronuclear Myopathy
Benign neoplasm of stomach	5/18	0.254101	0.999996	0	0	1.61887	2.2179	CASP10;CDH1;ERBB2;MET;FGFR2	5	18	0.277778	0.594994	Benign neoplasm of stomach
Bilateral microphthalmos	5/18	0.254101	0.999996	0	0	1.61887	2.2179	VAC14;GRIP1;FRAS1;PXDN;GDF6	5	18	0.277778	0.594994	Bilateral microphthalmos
Carcinoma in situ of stomach	5/18	0.254101	0.999996	0	0	1.61887	2.2179	CASP10;CDH1;ERBB2;MET;FGFR2	5	18	0.277778	0.594994	Carcinoma in situ of stomach
Difficulty running	5/18	0.254101	0.999996	0	0	1.61887	2.2179	RYR1;REEP1;STIM1;LMNA;DYSF	5	18	0.277778	0.594994	Difficulty running
Disease due to Papilloma virus	5/18	0.254101	0.999996	0	0	1.61887	2.2179	MGMT;DOCK8;ERBB2;FHIT;PML	5	18	0.277778	0.594994	Disease due to Papilloma virus
Hypocupremia	5/18	0.254101	0.999996	0	0	1.61887	2.2179	TMPRSS6;ERBB2;AP1S1;HNF1A;PAM	5	18	0.277778	0.594994	Hypocupremia
Impaired vibration sensation in the lower limbs	5/18	0.254101	0.999996	0	0	1.61887	2.2179	SPAST;ATL1;KIF5A;CYP7B1;SPG11	5	18	0.277778	0.594994	Impaired vibration sensation in the lower limbs
Malignant neoplasm of other specified sites of female breast	5/18	0.254101	0.999996	0	0	1.61887	2.2179	ESPL1;ERBB2;MET;ETV6;SMARCA4	5	18	0.277778	0.594994	Malignant neoplasm of other specified sites of female breast
Myeloid and Lymphoid Neoplasms with FGFR1 Rearrangement	5/18	0.254101	0.999996	0	0	1.61887	2.2179	ACVR1;BCR;CUX1;GRB2;RUNX1	5	18	0.277778	0.594994	Myeloid and Lymphoid Neoplasms with FGFR1 Rearrangement
Nail-Patella Syndrome	5/18	0.254101	0.999996	0	0	1.61887	2.2179	GSN;COL5A1;ABL1;ASS1;PAX2	5	18	0.277778	0.594994	Nail-Patella Syndrome
Neoplasm of uncertain or unknown behavior of stomach	5/18	0.254101	0.999996	0	0	1.61887	2.2179	CASP10;CDH1;ERBB2;MET;FGFR2	5	18	0.277778	0.594994	Neoplasm of uncertain or unknown behavior of stomach
Short Rib-Polydactyly Syndrome	5/18	0.254101	0.999996	0	0	1.61887	2.2179	IFT52;WDR60;NEK1;WDR34;WDR35	5	18	0.277778	0.594994	Short Rib-Polydactyly Syndrome
SPINOCEREBELLAR ATAXIA 8	5/18	0.254101	0.999996	0	0	1.61887	2.2179	BEAN1;CELF1;CACNA1A;SLC6A11;TK2	5	18	0.277778	0.594994	SPINOCEREBELLAR ATAXIA 8
AMYOTROPHIC LATERAL SCLEROSIS 1	21/94	0.255318	0.999996	0	0	1.21138	1.65383	CREBBP;UNC13A;CTNND2;KCNMB2-AS1;XIAP;PDGFA;WNT7A;TIAM1;INPP4B;ADGRD1;ZFYVE26;RXRA;VAPB;SLC9A9;OTOG;CAMTA1;KIF3C;NEFH;LDLR;ABCG1;OPCML	21	94	0.223404	0.592918	AMYOTROPHIC LATERAL SCLEROSIS 1
Melanocytic nevus of skin	15/65	0.256223	0.999996	0	0	1.26312	1.72	KDM5B;HSP90AA1;CREBBP;PRKCB;HDAC1;CTNNBIP1;SLC2A1;ARHGAP24;STK11;MCM3AP;AMACR;PPP1R13L;SHOX;BCL2;SLC12A9	15	65	0.230769	0.591382	Melanocytic nevus of skin
Juvenile-Onset Still Disease	36/168	0.258457	0.999996	0	0	1.14875	1.55429	RERE;RBM47;UBE3C;ZFAND3;LINC01250;LRRK2;DYSF;JMJD1C;GMPR;LPP;ADCY7;CAMSAP1;CACNA1I;SIPA1L1;ZMIZ1;RASGEF1B;ERBB2;PACSIN2;MAPK1;WWOX;DAPK1;FNBP1;EGF;UBE2E1;PLAUR;KCNJ15;MSN;NRG1;NEAT1;MTSS1;ETV6;TFDP1;STIM1;ATG16L1;IL2RA;ADGRL2	36	168	0.214286	0.587612	Juvenile-Onset Still Disease
Thrombasthenia	11/46	0.258711	0.999996	0	0	1.32312	1.78891	GFI1B;GOLPH3;HPSE2;VWF;STIM1;KCNMB3;PECAM1;NLRP3;HPSE;PLA2G6;POU2F3	11	46	0.23913	0.587185	Thrombasthenia
Increased size of the mandible	23/104	0.259215	0.999996	0	0	1.19575	1.61437	IQSEC2;INSR;GFPT1;PTCH2;TWIST2;LRP5;EHMT1;PAX3;PTPN11;ANTXR1;RUNX2;PTDSS1;HERC2;ANKH;DEAF1;SUFU;CHRNE;NSD1;SH3PXD2B;POC1A;TXNL4A;RAF1;FGFR2	23	104	0.221154	0.586339	Increased size of the mandible
Deformity of face	16/70	0.259863	0.999996	0	0	1.24754	1.68119	KLF13;CTDP1;KCNK9;HPSE2;AUTS2;CHRNA7;INSR;ETFA;PEPD;GHR;RNF135;HECW2;RAF1;HIBCH;FGFR2;DIS3L2	16	70	0.228571	0.585255	Deformity of face
Distortion of face	16/70	0.259863	0.999996	0	0	1.24754	1.68119	KLF13;CTDP1;KCNK9;HPSE2;AUTS2;CHRNA7;INSR;ETFA;PEPD;GHR;RNF135;HECW2;RAF1;HIBCH;FGFR2;DIS3L2	16	70	0.228571	0.585255	Distortion of face
Funny looking face	16/70	0.259863	0.999996	0	0	1.24754	1.68119	KLF13;CTDP1;KCNK9;HPSE2;AUTS2;CHRNA7;INSR;ETFA;PEPD;GHR;RNF135;HECW2;RAF1;HIBCH;FGFR2;DIS3L2	16	70	0.228571	0.585255	Funny looking face
Dyspnea	40/188	0.260226	0.999996	0	0	1.13846	1.5326	PON3;BMPR2;DNAH7;WFDC1;PCSK9;CSF2RB;ETFA;GPHN;GLE1;IFT52;ATXN2;BMPER;ORC1;ERBB4;CHRNE;NEK1;SCN5A;NEFH;LDLR;COX10;EPHA4;ABCG8;SFTPB;CREBBP;EGR2;KCNJ6;UNC13A;TAF15;LGI4;ABCA3;ATRX;TSC1;DAO;VAPB;KAT6A;MARS;SAG;FAM20C;FBP1;FGFR2	40	188	0.212766	0.584649	Dyspnea
Schizoaffective Disorder	24/109	0.260862	0.999996	0	0	1.18903	1.59778	GRIA1;NTRK1;RTN3;CNTNAP2;NALCN-AS1;GRID1;UXS1;SLC1A1;LMO7;ARHGEF10L;KSR2;CPLX1;MED15;PHF8;SLC8A1-AS1;DAO;PLCB4;DISC1;NCKAP5;RIN2;DRD3;SULT4A1;CSMD1;PVALB	24	109	0.220183	0.58359	Schizoaffective Disorder
Constipation	44/208	0.261264	0.999996	0	0	1.13019	1.51697	RERE;HPSE2;LRRK2;JMJD1C;ECE1;PPM1D;SLC6A3;LMNB1;HIRA;ARVCF;SCN11A;EPCAM;DEAF1;CAMTA1;SCN5A;NTSR1;GTF2I;CREBBP;MBD5;CSNK2A1;IQSEC2;RFC2;ATRX;LIMK1;TBCD;GPBAR1;CTNS;SDHC;BAZ1B;FLI1;TGFBR2;SKI;MSH6;CLIP2;MLXIPL;SCN10A;TG;PAX8;PCCA;PACS1;PCCB;ALPL;GTF2IRD1;SEC24C	44	208	0.211538	0.58292	Constipation
Hydrocephalus	53/253	0.261771	0.999996	0	0	1.11646	1.49637	COL18A1;SMARCB1;B4GALT1;ULK4;HMGB1;GLI3;GLI2;GRIP1;PPP2R1A;SUFU;AKT3;DAG1;BBS9;KIF1A;LARGE1;GUSB;TCF12;PPP2R5D;EML1;PAX2;SUMF1;POR;COL4A1;DOK7;B3GNT2;FAM20C;PAFAH1B1;DNAH3;ADCYAP1R1;AK7;AK8;ADD1;CCDC85C;NSD1;NTF3;SLC17A5;B3GALNT2;FKRP;DNAH17;CNTN5;PTCH2;IFT122;LAMB1;SKI;VANGL2;RAD51;FRAS1;NFIB;DLG5;CCDC88C;OGDH;CEP83;FGFR2	53	253	0.209486	0.582079	Hydrocephalus
Cannabis Dependence	8/32	0.262081	0.999996	0	0	1.40317	1.87898	CAMK2B;SCARB1;ANKFN1;NRG1;ANKK1;MGLL;FDFT1;FKBP5	8	32	0.25	0.581565	Cannabis Dependence
Easy fatigability	8/32	0.262081	0.999996	0	0	1.40317	1.87898	STIM1;AGK;CHRNE;GFPT1;DOK7;CDH23;AGRN;DNM2	8	32	0.25	0.581565	Easy fatigability
Hallopeau-Siemens Disease	8/32	0.262081	0.999996	0	0	1.40317	1.87898	RIMS2;GRIP1;EGF;TIMP2;HMGB1;PIK3CB;SERPINA13P;TGM2	8	32	0.25	0.581565	Hallopeau-Siemens Disease
Increased hepatocellular carcinoma risk	8/32	0.262081	0.999996	0	0	1.40317	1.87898	CASP8;AXIN1;MMEL1;FAH;MET;TNPO3;IGF2R;SLC25A13	8	32	0.25	0.581565	Increased hepatocellular carcinoma risk
Increased incidence of hepatocellular carcinoma	8/32	0.262081	0.999996	0	0	1.40317	1.87898	CASP8;AXIN1;MMEL1;FAH;MET;TNPO3;IGF2R;SLC25A13	8	32	0.25	0.581565	Increased incidence of hepatocellular carcinoma
Tires quickly	8/32	0.262081	0.999996	0	0	1.40317	1.87898	STIM1;AGK;CHRNE;GFPT1;DOK7;CDH23;AGRN;DNM2	8	32	0.25	0.581565	Tires quickly
Carcinoma, Endometrioid	25/114	0.262336	0.999996	0	0	1.18293	1.58291	DNMT1;SMARCB1;DENND1A;SLC2A1;PIK3CB;SPPL3;PAK1;CDH1;PPP2R1A;ERBB2;KIAA1324;IGF2BP3;BTRC;SPEN;ABCC1;MUC16;DCC;ARID1A;ESR2;RUNX1;MSH6;ZEB1;IL2RA;NBR1;BCL2	25	114	0.219298	0.581142	Carcinoma, Endometrioid
Clouding of corneal stroma	17/75	0.263035	0.999996	0	0	1.23412	1.64812	B3GALNT2;FKRP;SLC20A2;PIGN;TWIST2;SLC4A11;PEX14;SUMF1;GRIP1;FRAS1;COL4A1;DAG1;COL8A2;FLNB;PIGL;GUSB;LARGE1	17	75	0.226667	0.579986	Clouding of corneal stroma
Polycythemia	17/75	0.263035	0.999996	0	0	1.23412	1.64812	PRKN;EGLN3;PPP1R13B;ASCC1;TSC1;CBFA2T2;SLC30A10;RUNX1;RBX1;BCR;ASXL1;ATXN1;ABL1;ELOC;JAK2;ARHGEF7;RAPGEF5	17	75	0.226667	0.579986	Polycythemia
Tapering fingers (finding)	12/51	0.264441	0.999996	0	0	1.29538	1.72303	ASXL1;VAC14;TRIO;BRF1;WNK1;ATRX;KIF1BP;HUWE1;ECE1;GATA4;KIF1A;TRAPPC9	12	51	0.235294	0.577672	Tapering fingers
Dyslexia	18/80	0.26581	0.999996	0	0	1.22242	1.61968	CNTNAP2;SHC2;PARP1;CCDC136;ZNF804A;NEDD4L;HMGB1;PCSK6;CMIP;RIMS2;MYO5B;MYO18B;ZNF385D;ARHGEF2;PCNT;DRD3;DGKI;CNTNAP5	18	80	0.225	0.575429	Dyslexia
Lordosis	18/80	0.26581	0.999996	0	0	1.22242	1.61968	SETD5;COLEC11;CANT1;FKRP;RFC2;PLEKHG5;NPR2;LIMK1;BAZ1B;PPM1D;CLIP2;WNK1;LMNA;FLNB;GTF2IRD1;KIF1A;FGFR2;GTF2I	18	80	0.225	0.575429	Lordosis
Downturned corners of mouth	19/85	0.268246	0.999996	0	0	1.21215	1.59501	HDAC4;SETD5;COLEC11;MBD5;NXN;TWIST2;EHMT1;TRAPPC9;SMC1A;AFF4;CPLX1;GCK;LETM1;HERC2;PACS1;KAT6A;MKRN3;NELFA;ROR2	19	85	0.223529	0.571467	Downturned corners of mouth
Vertigo	13/56	0.269252	0.999996	0	0	1.2728	1.67005	RYR2;JUP;EGF;TPK1;CHRNA7;CHRNA6;CACNA1A;ADA2;MYO7A;CACNB4;SLC17A5;JAK2;CNNM2	13	56	0.232143	0.569841	Vertigo
Chronic leukemia (category)	9/37	0.270847	0.999996	0	0	1.35307	1.76738	YWHAE;BCR;ABCC1;NTRK3;ABL1;BCL2;JAK2;SF3B1;PAFAH1B1	9	37	0.243243	0.567276	Chronic leukemia
Fuchs Endothelial Dystrophy	9/37	0.270847	0.999996	0	0	1.35307	1.76738	LOXHD1;ZEB1;AGBL1;COL8A2;SLC4A11;ZNF469;KANK4;PTPRG;OVOL2	9	37	0.243243	0.567276	Fuchs Endothelial Dystrophy
Hematopoetic Myelodysplasia	9/37	0.270847	0.999996	0	0	1.35307	1.76738	ASXL1;CREBBP;DAPK1;ATRX;CTNNA1;MYBL2;ATG7;SF3B1;RUNX1	9	37	0.243243	0.567276	Hematopoetic Myelodysplasia
Leukoaraiosis	9/37	0.270847	0.999996	0	0	1.35307	1.76738	CSF1R;FKRP;RPS6KC1;KIF1C;LAMB1;CYP7B1;ACADS;ABCD1;PAFAH1B1	9	37	0.243243	0.567276	Leukoaraiosis
Pelvic Organ Prolapse	9/37	0.270847	0.999996	0	0	1.35307	1.76738	FHAD1;PTPRD;DPP6;PARP1;STAU2;WNK1;BCL2;LOXL1;FBLN5	9	37	0.243243	0.567276	Pelvic Organ Prolapse
Aplasia/Hypoplasia of the abdominal wall musculature	6/23	0.2711	0.999996	0	0	1.48557	1.93907	CANT1;XYLT1;PTPN11;A2ML1;FLNB;RAF1	6	23	0.26087	0.56687	Aplasia/Hypoplasia of the abdominal wall musculature
Clubbed Fingers	6/23	0.2711	0.999996	0	0	1.48557	1.93907	STK11;ABCA3;LRBA;SLCO2A1;PARN;ATP11A	6	23	0.26087	0.56687	Clubbed Fingers
Familial benign pemphigus	6/23	0.2711	0.999996	0	0	1.48557	1.93907	PARP1;SP1;ERBB2;PXDNL;SLC8A1;TP63	6	23	0.26087	0.56687	Familial benign pemphigus
fibroma	6/23	0.2711	0.999996	0	0	1.48557	1.93907	STK11;BRF1;TSC1;MKI67;ANTXR2;GRM1	6	23	0.26087	0.56687	fibroma
Granulomatous Slack Skin	6/23	0.2711	0.999996	0	0	1.48557	1.93907	ZEB1;DNMT3A;CTCF;ARID1A;RHOA;CARD11	6	23	0.26087	0.56687	Granulomatous Slack Skin
Hypoplastic myelodysplasia	6/23	0.2711	0.999996	0	0	1.48557	1.93907	ASXL1;GFI1B;ATRX;JAK2;SF3B1;RUNX1	6	23	0.26087	0.56687	Hypoplastic myelodysplasia
Large elongated pulp chamber	6/23	0.2711	0.999996	0	0	1.48557	1.93907	BRF1;IQSEC2;DEAF1;PARN;USB1;TP63	6	23	0.26087	0.56687	Large elongated pulp chamber
Seborrheic dermatitis	6/23	0.2711	0.999996	0	0	1.48557	1.93907	HIRA;ARVCF;SLCO2A1;TMC8;JMJD1C;SEC24C	6	23	0.26087	0.56687	Seborrheic dermatitis
Taurodontism	6/23	0.2711	0.999996	0	0	1.48557	1.93907	BRF1;IQSEC2;DEAF1;PARN;USB1;TP63	6	23	0.26087	0.56687	Taurodontism
Tinnitus	6/23	0.2711	0.999996	0	0	1.48557	1.93907	TMC1;OSBPL2;CACNA1A;KCNQ4;SDHC;JAK2	6	23	0.26087	0.56687	Tinnitus
Drug abuse	48/229	0.272637	0.999996	0	0	1.11713	1.45183	FHOD3;BCAR3;PATJ;TENM2;PDE1C;NRXN3;KEAP1;XYLT1;LDLRAD3;ADARB2;FHIT;SLC6A3;THSD4;CCAR1;SYNE1;LRMDA;FAM184B;GRM7;BPIFA2;MACROD2;ZNF385D;PGPEP1;CSMD1;DRD3;ABCC4;CREBBP;CERS6;DSCAM;EIPR1;PRKCE;INSR;SAMD4A;ZNF804A;IL16;FRMD4A;ANO4;ETV6;TIAM2;MSRA;AGBL4;PRPF4;PACS1;EHHADH;MYO5C;POLR1D;CDH13;DOCK1;FKBP5	48	229	0.209607	0.564415	Drug abuse
Noonan Syndrome	14/61	0.273329	0.999996	0	0	1.25407	1.62663	PRKN;PTPRU;ZHX2;MAP2K2;APAF1;RASGRF1;PTPN11;A2ML1;MAPK1;ROR2;ARHGEF2;EPHB2;RAF1;EPHA2	14	61	0.229508	0.563314	Noonan Syndrome
Childhood Neuroblastoma	22/100	0.273949	0.999996	0	0	1.18766	1.53779	ABCC1;EGLN3;TFAP2E;PARP1;DAPK2;ATRX;DOT1L;CRMP1;PTPN11;COMMD1;ARHGAP24;SMUG1;TIAM1;CASP8;NAT1;SESN2;LMNA;MAPK1;EPHB2;ZNF346;CD276;PPARD	22	100	0.22	0.56233	Childhood Neuroblastoma
ECTODERMAL DYSPLASIA 10A, HYPOHIDROTIC/HAIR/NAIL TYPE, AUTOSOMAL DOMINANT	4/14	0.27472	0.999996	0	0	1.6835	2.17509	EDAR;EGF;SLC17A5;CD38	4	14	0.285714	0.56111	ECTODERMAL DYSPLASIA 10A, HYPOHIDROTIC/HAIR/NAIL TYPE, AUTOSOMAL DOMINANT
ECTODERMAL DYSPLASIA 11A, HYPOHIDROTIC/HAIR/TOOTH TYPE, AUTOSOMAL DOMINANT	4/14	0.27472	0.999996	0	0	1.6835	2.17509	EDAR;EGF;SLC17A5;CD38	4	14	0.285714	0.56111	ECTODERMAL DYSPLASIA 11A, HYPOHIDROTIC/HAIR/TOOTH TYPE, AUTOSOMAL DOMINANT
Fracture, spiral	4/14	0.27472	0.999996	0	0	1.6835	2.17509	LRP5;BMP7;TGFBR2;SLC25A13	4	14	0.285714	0.56111	Fracture, spiral
SPINOCEREBELLAR ATAXIA, AUTOSOMAL RECESSIVE 1	4/14	0.27472	0.999996	0	0	1.6835	2.17509	CANT1;DDX46;APTX;PIK3R5	4	14	0.285714	0.56111	SPINOCEREBELLAR ATAXIA, AUTOSOMAL RECESSIVE 1
von Willebrand Disease, Type 1	4/14	0.27472	0.999996	0	0	1.6835	2.17509	F8;VWF;CLEC4M;HPSE	4	14	0.285714	0.56111	von Willebrand Disease, Type 1
Abnormal sex determination	4/14	0.27472	0.999996	0	0	1.6835	2.17509	WWOX;POR;MAP3K1;GATA4	4	14	0.285714	0.56111	Abnormal sex determination
Adult B Acute Lymphoblastic Leukemia	4/14	0.27472	0.999996	0	0	1.6835	2.17509	BCR;ABL1;PIK3CB;MSI2	4	14	0.285714	0.56111	Adult B Acute Lymphoblastic Leukemia
Central retinal vein occlusion	4/14	0.27472	0.999996	0	0	1.6835	2.17509	VWF;SESN2;LPA;LOXL1	4	14	0.285714	0.56111	Central retinal vein occlusion
Cherubism	4/14	0.27472	0.999996	0	0	1.6835	2.17509	TNKS;PLEK;SH3BP2;PTPN11	4	14	0.285714	0.56111	Cherubism
Hip Dysplasia	4/14	0.27472	0.999996	0	0	1.6835	2.17509	SEMA4D;POLR1A;MYO18B;GUSB	4	14	0.285714	0.56111	Hip Dysplasia
Hypochondroplasia (disorder)	4/14	0.27472	0.999996	0	0	1.6835	2.17509	GALNT2;PCSK9;ALPL;LDLR	4	14	0.285714	0.56111	Hypochondroplasia
Lambert-Eaton Myasthenic Syndrome	4/14	0.27472	0.999996	0	0	1.6835	2.17509	SYT2;IL2RA;DOK7;CACNA1A	4	14	0.285714	0.56111	Lambert-Eaton Myasthenic Syndrome
Lone atrial fibrillation	4/14	0.27472	0.999996	0	0	1.6835	2.17509	KCND3;LMNA;KCNN3;SCN5A	4	14	0.285714	0.56111	Lone atrial fibrillation
Mesenchymal Chondrosarcoma	4/14	0.27472	0.999996	0	0	1.6835	2.17509	NCOA2;CDX1;BCL2;MKI67	4	14	0.285714	0.56111	Mesenchymal Chondrosarcoma
Natal Teeth	4/14	0.27472	0.999996	0	0	1.6835	2.17509	EVC2;LMNA;GLI3;FGFR2	4	14	0.285714	0.56111	Natal Teeth
Neural crest tumor	4/14	0.27472	0.999996	0	0	1.6835	2.17509	HACE1;FLT3;BCL2;KIF1B	4	14	0.285714	0.56111	Neural crest tumor
Poikiloderma with Neutropenia	4/14	0.27472	0.999996	0	0	1.6835	2.17509	CREBBP;COL14A1;KCNMA1;USB1	4	14	0.285714	0.56111	Poikiloderma with Neutropenia
Recurrent erosion of cornea	4/14	0.27472	0.999996	0	0	1.6835	2.17509	COL17A1;NTRK1;CTNS;FGFR2	4	14	0.285714	0.56111	Recurrent erosion of cornea
Takotsubo Cardiomyopathy	4/14	0.27472	0.999996	0	0	1.6835	2.17509	VWF;GRK5;LPA;ESR2	4	14	0.285714	0.56111	Takotsubo Cardiomyopathy
Trisomy 11	4/14	0.27472	0.999996	0	0	1.6835	2.17509	FLT3;NTRK3;BCL2;ETV6	4	14	0.285714	0.56111	Trisomy 11
Wide spaced nipples	15/66	0.276807	0.999996	0	0	1.23828	1.59048	HDAC4;PIGN;GATA4;PTPN11;A2ML1;HS6ST1;KISS1;ASXL1;GRIP1;FRAS1;KANSL1;PACS1;KIF1BP;RAF1;TP63	15	66	0.227273	0.557822	Wide spaced nipples
Oligoarticular Juvenile Idiopathic Arthritis	10/42	0.277828	0.999996	0	0	1.3155	1.68483	SELP;ATXN2;IL2RA;IL2RB;NAA25;PRR5L;TYK2;IL6R;LINC01104;UBE2L3	10	42	0.238095	0.556224	Oligoarticular Juvenile Idiopathic Arthritis
Spastic Paraplegia	25/115	0.277879	0.999996	0	0	1.16971	1.49789	STXBP1;ATL1;CACNA1D;LYST;FARS2;ZFYVE26;ZFYVE27;SPAST;SPTLC1;KIF5A;KIF1C;CAPN1;KIF1A;SLC16A2;ABCD1;SPG11;TXNRD1;IFT122;PAX3;LAMB1;ERLIN2;CYP7B1;REEP1;FA2H;TECPR2	25	115	0.217391	0.556144	Spastic Paraplegia
Proximal muscle weakness	16/71	0.279792	0.999996	0	0	1.22478	1.56002	RYR1;FKRP;PLEKHG5;DYSF;SYNE1;DNM2;DGUOK;SGCD;STIM1;VAPB;LMNA;TK2;RBCK1;COQ8A;LARGE1;AGRN	16	71	0.225352	0.553164	Proximal muscle weakness
Proximal neurogenic muscle weakness	16/71	0.279792	0.999996	0	0	1.22478	1.56002	RYR1;FKRP;PLEKHG5;DYSF;SYNE1;DNM2;DGUOK;SGCD;STIM1;VAPB;LMNA;TK2;RBCK1;COQ8A;LARGE1;AGRN	16	71	0.225352	0.553164	Proximal neurogenic muscle weakness
CRANIOMETAPHYSEAL DYSPLASIA, AUTOSOMAL DOMINANT	7/28	0.283212	0.999996	0	0	1.40306	1.77004	GHR;ATP4A;ANKH;DAG1;JAK2;ANK1;VAV1	7	28	0.25	0.547888	CRANIOMETAPHYSEAL DYSPLASIA, AUTOSOMAL DOMINANT
Parkinsonism, Experimental	7/28	0.283212	0.999996	0	0	1.40306	1.77004	PRKN;PARP1;LRRK2;ALDH1A2;GSR;PRKCD;SLC30A10	7	28	0.25	0.547888	Parkinsonism, Experimental
Autosomal Dominant Juvenile Parkinson Disease	7/28	0.283212	0.999996	0	0	1.40306	1.77004	PRKN;PARP1;LRRK2;ALDH1A2;GSR;PRKCD;SLC30A10	7	28	0.25	0.547888	Autosomal Dominant Juvenile Parkinson Disease
Centronuclear myopathy	7/28	0.283212	0.999996	0	0	1.40306	1.77004	RYR1;MTMR12;STIM1;MTMR14;PLEK;AMPH;DNM2	7	28	0.25	0.547888	Centronuclear myopathy
Cerebral Astrocytoma	7/28	0.283212	0.999996	0	0	1.40306	1.77004	ACVR1;LATS1;NTRK2;NCOA3;PTPN11;MET;ESR2	7	28	0.25	0.547888	Cerebral Astrocytoma
Childhood Burkitt Lymphoma	7/28	0.283212	0.999996	0	0	1.40306	1.77004	HSP90AA1;HACE1;PARP1;DLEU1;BCL2;PIK3CB;RHOA	7	28	0.25	0.547888	Childhood Burkitt Lymphoma
Elevated heart rate	7/28	0.283212	0.999996	0	0	1.40306	1.77004	RYR1;HNF4A;ECE1;KIF1B;SDHC;HNF1A;FBP1	7	28	0.25	0.547888	Elevated heart rate
Familial Juvenile Parkinsonism	7/28	0.283212	0.999996	0	0	1.40306	1.77004	PRKN;PARP1;LRRK2;ALDH1A2;GSR;PRKCD;SLC30A10	7	28	0.25	0.547888	Familial Juvenile Parkinsonism
Hyperinsulinemic hypoglycemia	7/28	0.283212	0.999996	0	0	1.40306	1.77004	H6PD;HNF4A;INSR;CRYL1;CACNA1D;HNF1A;GCK	7	28	0.25	0.547888	Hyperinsulinemic hypoglycemia
Low serum estradiol levels	7/28	0.283212	0.999996	0	0	1.40306	1.77004	WWOX;POR;CTDP1;MAP3K1;LMNA;GATA4;SPIDR	7	28	0.25	0.547888	Low serum estradiol levels
Malignant Bone Neoplasm	7/28	0.283212	0.999996	0	0	1.40306	1.77004	P2RX3;CRTC1;NCOA3;LRP2;FSIP1;RUNX2;TGFBR2	7	28	0.25	0.547888	Malignant Bone Neoplasm
Plasma cell dyscrasia	7/28	0.283212	0.999996	0	0	1.40306	1.77004	RB1;HSP90AA1;EGLN3;DCC;BCL2;MAPK1;EPHB2	7	28	0.25	0.547888	Plasma cell dyscrasia
Ramsay Hunt Paralysis Syndrome	7/28	0.283212	0.999996	0	0	1.40306	1.77004	PRKN;PARP1;LRRK2;ALDH1A2;GSR;PRKCD;SLC30A10	7	28	0.25	0.547888	Ramsay Hunt Paralysis Syndrome
ATRICHIA WITH PAPULAR LESIONS	11/47	0.283485	0.999996	0	0	1.28629	1.62149	RXRA;RAB40B;ADCY9;FLT3;ZBTB16;DAPK2;TRIB3;FGF13;PML;VAV1;ATG5	11	47	0.234043	0.54747	ATRICHIA WITH PAPULAR LESIONS
Lower limb muscle weakness	11/47	0.283485	0.999996	0	0	1.28629	1.62149	REEP1;ZFYVE26;SPAST;ZFYVE27;ATL1;KIF5A;DYSF;KIF1A;ERLIN2;CYP7B1;SPG11	11	47	0.234043	0.54747	Lower limb muscle weakness
Phospholipid measurement	11/47	0.283485	0.999996	0	0	1.28629	1.62149	FADS2;GCKR;RBFOX1;DLG2;MYO3B;MYO5B;HIF1AN;SYT9;SHISA9;CNN3;RUNX1	11	47	0.234043	0.54747	Phospholipid measurement
Desmoplastic Medulloblastoma	12/52	0.28813	0.999996	0	0	1.26291	1.5715	BCAS3;SCML2;DNMT1;KDM4C;SUFU;KAT6A;ERBB2;PTCH2;EHMT1;VAV1;ESR2;FLI1	12	52	0.230769	0.540411	Desmoplastic Medulloblastoma
Broad nasal tip	13/57	0.291985	0.999996	0	0	1.2438	1.53118	PGAP3;LRP2;PTPRF;PHF8;RNF135;MLXIPL;KAT6A;ADAMTS18;SH3PXD2B;FLNB;ZSWIM6;EXTL3;TAF1	13	57	0.22807	0.53464	Broad nasal tip
Long eyelashes	13/57	0.291985	0.999996	0	0	1.2438	1.53118	SETD5;CREBBP;SMARCB1;CTDP1;NXN;FRMD4A;SMC1A;ARID1A;AFF4;SMARCA4;ORC1;PACS1;ROR2	13	57	0.22807	0.53464	Long eyelashes
Muscular Dystrophy, Emery-Dreifuss	8/33	0.292229	0.999996	0	0	1.34696	1.65705	ADGRE1;SUN2;SUN1;GOLGB1;LMNA;FLNB;LMO7;SYNE1	8	33	0.242424	0.534277	Muscular Dystrophy, Emery-Dreifuss
Aplasia/Hypoplasia of the corpus callosum	8/33	0.292229	0.999996	0	0	1.34696	1.65705	IQSEC2;DEAF1;SUFU;NSD1;FRMD4A;LRP2;SPG11;GLI3	8	33	0.242424	0.534277	Aplasia/Hypoplasia of the corpus callosum
CREST Syndrome	8/33	0.292229	0.999996	0	0	1.34696	1.65705	C1QB;DNAJB1;GRB10;MITF;HMGB1;JAK2;CCL18;C1QC	8	33	0.242424	0.534277	CREST Syndrome
Ectopic Tissue	8/33	0.292229	0.999996	0	0	1.34696	1.65705	ASXL1;STIL;EML1;CDK5RAP2;MFSD2A;CIT;PAFAH1B1;MCPH1	8	33	0.242424	0.534277	Ectopic Tissue
Hypoplastic toenails	8/33	0.292229	0.999996	0	0	1.34696	1.65705	EVC2;CLIP2;RFC2;NSD1;LIMK1;GTF2IRD1;BAZ1B;GTF2I	8	33	0.242424	0.534277	Hypoplastic toenails
Short metatarsal	8/33	0.292229	0.999996	0	0	1.34696	1.65705	IFT52;CANT1;CHSY1;NPR2;POC1A;FLNB;SIL1;FGFR2	8	33	0.242424	0.534277	Short metatarsal
Usher Syndrome	8/33	0.292229	0.999996	0	0	1.34696	1.65705	MYO15A;MYO5B;CDH23;OTOF;CEP250;MYO7A;NINL;NUCB2	8	33	0.242424	0.534277	Usher Syndrome
Visual Impairment	52/251	0.293612	0.999996	0	0	1.10067	1.34887	INVS;SMARCB1;CEP164;PLOD1;PEPD;ANTXR1;LYST;ZFYVE26;SALL4;LARGE1;RGS9;SPG11;GTF2I;MECR;RFC2;ABCC6;MITF;CACNA2D4;BAZ1B;ARID1A;PAX2;SUMF1;CLIP2;SAG;POLR1D;ATF6;COL17A1;OCA2;CABP4;TWIST2;CRX;PLA2G6;SH3BP2;NPHP4;PDE6A;CNNM4;B3GALNT2;MBD5;FKRP;LIMK1;AP3D1;SLC4A11;CTNS;GDF6;PEX14;RPGRIP1;AMACR;SFXN4;TUBGCP6;GTF2IRD1;ACO2;FGFR2	52	251	0.207171	0.532226	Visual Impairment
Familial (FPAH)	25/116	0.293752	0.999996	0	0	1.15678	1.41708	PRKN;SMARCB1;SLC20A2;CTNND2;LRRK2;PLEK;KCNA2;PCSK9;ADCY5;CDH1;SCN11A;SCN5A;DISC1;B3GALNT2;MUC16;INSR;HNF1A;TMEM230;RUNX1;ATP4A;PDE10A;CHDH;NBR1;MKRN3;MET	25	116	0.215517	0.532019	Familial
Primary microcephaly	25/116	0.293752	0.999996	0	0	1.15678	1.41708	PRUNE1;DPP6;ORC1;POC1A;RTTN;PCNT;ATRIP;CDK5RAP2;MFSD2A;CREBBP;STIL;DDX11;NDE1;NSMCE2;ATRX;FANCA;INO80;SMC1A;TRAIP;SLC25A19;KIF1BP;TUBGCP6;TUBGCP3;DNA2;MCPH1	25	116	0.215517	0.532019	Primary microcephaly
Dystonia, Diurnal	5/19	0.294494	0.999996	0	0	1.50315	1.83759	GNAL;SCP2;CACNA1B;SLC30A10;ANO3	5	19	0.263158	0.530923	Dystonia, Diurnal
THANATOPHORIC DYSPLASIA, TYPE I (disorder)	5/19	0.294494	0.999996	0	0	1.50315	1.83759	BCL2;CD38;MAPK1;TLX1NB;EPHB2	5	19	0.263158	0.530923	THANATOPHORIC DYSPLASIA, TYPE I
Adult Non-Hodgkin Lymphoma	5/19	0.294494	0.999996	0	0	1.50315	1.83759	CCND3;ADAM12;BCL2;NLRP3;TCF3	5	19	0.263158	0.530923	Adult Non-Hodgkin Lymphoma
Anhydrotic Ectodermal Dysplasias	5/19	0.294494	0.999996	0	0	1.50315	1.83759	EDAR;STIM1;BMS1;TAB2;TP63	5	19	0.263158	0.530923	Anhydrotic Ectodermal Dysplasias
Borderline ovarian tumour	5/19	0.294494	0.999996	0	0	1.50315	1.83759	DNMT1;NCOA3;ERBB2;BCL2;ARHGAP24	5	19	0.263158	0.530923	Borderline ovarian tumour
Carcinoma in situ of endometrium	5/19	0.294494	0.999996	0	0	1.50315	1.83759	MSH6;CUX1;AXIN1;SPOP;FGFR2	5	19	0.263158	0.530923	Carcinoma in situ of endometrium
Congenital Structural Myopathy	5/19	0.294494	0.999996	0	0	1.50315	1.83759	RYR1;MTMR12;STIM1;MTMR14;DNM2	5	19	0.263158	0.530923	Congenital Structural Myopathy
Intermittent fever	5/19	0.294494	0.999996	0	0	1.50315	1.83759	NTRK1;QDPR;NLRP12;STIM1;NLRP3	5	19	0.263158	0.530923	Intermittent fever
Short hallux	5/19	0.294494	0.999996	0	0	1.50315	1.83759	ACVR1;LETM1;SALL4;NELFA;FGFR2	5	19	0.263158	0.530923	Short hallux
Abnormality of the pinna	14/62	0.295208	0.999996	0	0	1.22787	1.49809	CREBBP;TWIST2;EHMT1;ETFA;ARID1A;WDR35;CPLX1;LETM1;SKI;GRIP1;POR;FRAS1;LMNA;FGFR2	14	62	0.225806	0.529872	Abnormality of the pinna
Sparse scalp hair	14/62	0.295208	0.999996	0	0	1.22787	1.49809	HDAC4;KANK2;VAC14;SMARCB1;JUP;PARN;TRAIP;CDH3;LMNA;PRKD1;PCNT;RIN2;ATRIP;TP63	14	62	0.225806	0.529872	Sparse scalp hair
Electroencephalogram abnormal	30/141	0.296299	0.999996	0	0	1.1381	1.38437	RERE;YWHAE;LAMC3;CTNND2;STXBP1;SLC2A1;CACNA1A;FARS2;DHX30;DEAF1;RTTN;LARGE1;SCN1B;B3GALNT2;GABBR2;SZT2;CREBBP;MAP2K2;FKRP;IQSEC2;AP3D1;TSC1;PEX14;SKI;LARS2;ACOX1;HECW2;GNB1;CNTN2;PAFAH1B1	30	141	0.212766	0.52827	Electroencephalogram abnormal
Cervical Adenocarcinoma	15/67	0.297919	0.999996	0	0	1.21439	1.47054	PDIA3;KCNH6;MUC16;DAPK1;EGF;PRKCD;CHFR;VIL1;STK11;CDH1;ERBB2;PPP1R8;NBR1;BCL2;TMCC1	15	67	0.223881	0.525901	Cervical Adenocarcinoma
Congenital muscular dystrophy (disorder)	15/67	0.297919	0.999996	0	0	1.21439	1.47054	RYR1;B3GALNT2;XRCC6;FKRP;CHKA;AGK;DYSF;SYNE1;SGCD;COL4A2;COL4A1;DOK7;LMNA;DAG1;LARGE1	15	67	0.223881	0.525901	Congenital muscular dystrophy
Flat face	15/67	0.297919	0.999996	0	0	1.21439	1.47054	CCBE1;ATRX;XYLT1;EHMT1;PAX3;PEX14;SUMF1;COL5A1;FLNB;ROR2;COL9A2;GUSB;PAK3;DCPS;FGFR2	15	67	0.223881	0.525901	Flat face
Multiple Chronic Conditions	15/67	0.297919	0.999996	0	0	1.21439	1.47054	NTRK1;ABCC1;FLT3;MGMT;LRRK2;ABCA3;HMGB1;MTSS1;GOLPH3;PTPRA;ERBB2;ALMS1;DNA2;JAK2;SERINC5	15	67	0.223881	0.525901	Multiple Chronic Conditions
Short distal phalanx of finger	15/67	0.297919	0.999996	0	0	1.21439	1.47054	EVC2;SMARCB1;PIGN;NXN;IFT122;ARID1A;WDR35;SMARCA4;IFT52;SETBP1;LMNA;POC1A;FLNB;ROR2;PCNT	15	67	0.223881	0.525901	Short distal phalanx of finger
West Syndrome	15/67	0.297919	0.999996	0	0	1.21439	1.47054	GABRB3;NTRK2;ARFGEF2;STXBP1;RASGRF1;MAGI2;EHMT1;TSC1;RIMS2;ATXN2;KCNT1;AKT3;SPTAN1;PAFAH1B1;SPTBN2	15	67	0.223881	0.525901	West Syndrome
Wide nose	15/67	0.297919	0.999996	0	0	1.21439	1.47054	YWHAE;GABBR2;SEC23A;SMARCB1;STXBP1;ARID1A;WDR34;WDR35;SMARCA4;GRIP1;FRAS1;WDR60;ADAMTS18;CAMTA1;PAFAH1B1	15	67	0.223881	0.525901	Wide nose
Color Blindness, Red-Green	3/10	0.298306	0.999996	0	0	1.80362	2.18172	ACO2;NR2E3;ATF6	3	10	0.3	0.525338	Color Blindness, Red-Green
Hypomagnesemia 2, renal	3/10	0.298306	0.999996	0	0	1.80362	2.18172	SLC12A3;IFT122;HNF1B	3	10	0.3	0.525338	Hypomagnesemia 2, renal
Abdominal Migraine	3/10	0.298306	0.999996	0	0	1.80362	2.18172	TRPM8;TGFBR2;SUGCT	3	10	0.3	0.525338	Abdominal Migraine
Abnormality of the cerebral vasculature	3/10	0.298306	0.999996	0	0	1.80362	2.18172	ABCC6;LMNA;ANTXR1	3	10	0.3	0.525338	Abnormality of the cerebral vasculature
Abnormality of tibia morphology	3/10	0.298306	0.999996	0	0	1.80362	2.18172	TBXAS1;WNT7A;FLNB	3	10	0.3	0.525338	Abnormality of tibia morphology
Acute Confusional Migraine	3/10	0.298306	0.999996	0	0	1.80362	2.18172	TRPM8;TGFBR2;SUGCT	3	10	0.3	0.525338	Acute Confusional Migraine
Adult attention deficit hyperactivity disorder	3/10	0.298306	0.999996	0	0	1.80362	2.18172	CDH13;SYN3;DRD3	3	10	0.3	0.525338	Adult attention deficit hyperactivity disorder
Bladder Exstrophy	3/10	0.298306	0.999996	0	0	1.80362	2.18172	MEGF6;WNT9B;TP63	3	10	0.3	0.525338	Bladder Exstrophy
Bronchomalacia	3/10	0.298306	0.999996	0	0	1.80362	2.18172	POR;FLNB;FGFR2	3	10	0.3	0.525338	Bronchomalacia
[truncated: 7,124 more rows]

## Sheet: AML_vs_HD_down_disgenet
Term	Overlap	P.value	Adjusted.P.value	Old.P.value	Old.Adjusted.P.value	Odds.Ratio	Combined.Score	Genes	Overlap_Count	Total_Genes	Gene_Ratio	neg_log10_pval	Term_short
[truncated: 8,382 more rows]
